# Supplementary material for: Prokaryotic homologs of Argonaute proteins are predicted to function as key components of a novel system of defense against mobile genetic elements
Source: Biol Direct. 2009 Aug 25;4:29. doi: 10.1186/1745-6150-4-29 (PMC2743648; doi:10.1186/1745-6150-4-29)
Supplement: Additional file 1 — The list of all identified PIWI domain containing proteins and their closest neighborhood. The data provided represent list of all identified PIWI domain containing proteins that were further analyzed in this work. [file 1745-6150-4-29-S1.xls]

## Sheet: piwi_nei
		Data for 20-gene window neighborhoods for prokaryotic argonautes homologs (predicted operons highlighted by yellow)
		Start	Stop		Strand	Length	GI	Comments related to this work	COG used for Fisher Omnibus Test	Best CDD hit (not COG)		Best CDD hit (COG)
				#	225872323	Acidobacterium_capsulatum_ATCC_51196	/am/ftp-genomes/Bacteria/Acidobacterium_capsulatum_ATCC_51196/NC_012483.ptt
COG5343S,COG5662K, hypothetical protein	ACP_0644	727920	728720		+	266	225872313			pfam10099	Uncharacterized protein conserved in bac	COG5343	Uncharacterized protein conserved in bac
COG1943L, hypothetical protein	ACP_0645	729287	729793		-	168	225872314			pfam07605,pfam03759	Protein of unknown function (DUF1568). T ; PRONE (Plant-specific Rop nucleotide exc	COG1943	Transposase and inactivated derivatives
COG0514L, ATP-dependent DNA helicase RecQ	ACP_0647	730093	732099		+	668	225872315			pfam00270,cd00079,pfam00570	DEAD/DEAH box helicase. Members of this ; Helicase superfamily c-terminal domain; ; HRDC domain. The HRDC (Helicase and RNas	COG0514,COG0514	Superfamily II DNA helicase [DNA replica ; Superfamily II DNA helicase [DNA replica
COG0582L, phage integrase family protein	ACP_0648	732520	733947		+	475	225872316			cd01182	DNA breaking-rejoining enzymes, intergra	COG4974	Site-specific recombinase XerD [DNA repl
COG4694S, hypothetical protein	ACP_0649	734228	736459		-	743	225872317			pfam02463,pfam03301,cd02017,pfam02463,cd03269	RecF/RecN/SMC N terminal domain. This do ; Tryptophan 2,3-dioxygenase.	COG4694	Uncharacterized protein conserved in bac
COG4227L, putative antirestriction protein ArdC	ACP_0650	736956	737972		+	338	225872318			pfam08401	Domain of unknown function (DUF1738). Th	COG4227	Antirestriction protein [DNA replication
COG1694R, MazG domain protein	ACP_0651	738907	739773		+	288	225872319			pfam03819,pfam01589	MazG nucleotide pyrophosphohydrolase dom ; Alphavirus E1 glycoprotein. E1 forms a h	COG1694	Predicted pyrophosphatase [General funct
COG0464O, ATPase, AAA family	ACP_0652	739775	742231		+	818	225872320			pfam00004	ATPase family associated with various ce	COG0464	ATPases of the AAA+ class [Posttranslati
hypothetical protein	ACP_0653	742270	742380		+	36	225872321
hypothetical protein	ACP_0654	742383	743783		+	466	225872322	TIR domain fused to APAZ domain		smart00255	Toll - interleukin 1 - resistance;
hypothetical protein	ACP_0655	743783	745336		+	517	225872323	PIWI domain containing protein		cd04659	Piwi_piwi-like_ProArk: PIWI domain, Piwi
hypothetical protein	ACP_0658	747608	748033		+	141	225872324
COG0147EH, hypothetical protein	ACP_0657	747788	748105		-	105	225872325			pfam03557	Bunyavirus glycoprotein G1. Bunyavirus h
COG2199T, sensory box/GGDEF family protein	ACP_0660	750096	751622		-	508	225872326			pfam00990,pfam02460	GGDEF domain. This domain is found linke ; Patched family. The transmembrane protei	COG2199,COG2194	c-di-GMP synthetase (diguanylate cyclase ; Predicted membrane-associated, metal-dep
COG3293L, ISAca3, transposase orfA	ACP_0661	751880	752386		+	168	225872327					COG3293	Transposase and inactivated derivatives
COG3293L, ISAca3, transposase orfB	ACP_0662	752302	752655		+	117	225872328			pfam01609	Transposase DDE domain. Transposase prot	COG3293	Transposase and inactivated derivatives
COG0507L, DNA helicase domain protein	ACP_0663	752677	753114		+	145	225872329			pfam08751	TrwC relaxase. Relaxases are DNA strand
hypothetical protein	ACP_0664	753484	754284		+	266	225872330			cd00093,pfam03837	Helix-turn-helix XRE-family like protein ; RecT family. The DNA single-strand annea
COG1396K, DNA-binding protein	ACP_0665	754289	754612		+	107	225872331			cd00093,pfam08908	Helix-turn-helix XRE-family like protein ; Domain of unknown function (DUF1852). Th	COG1396	Predicted transcriptional regulators [Tr
hypothetical protein	ACP_0666	754605	754871		+	88	225872332
COG0693R, PfpI family protein	ACP_0667	755245	756009		-	254	225872333			cd03139	Type 1 glutamine amidotransferase (GATas	COG4977	Transcriptional regulator containing an
				#	225874783	Acidobacterium_capsulatum_ATCC_51196	/am/ftp-genomes/Bacteria/Acidobacterium_capsulatum_ATCC_51196/NC_012483.ptt
COG5340K, hypothetical protein	ACP_3228	3741119	3741715		-	198	225874773			pfam04703,pfam08506	FaeA-like protein. This family represent ; Cse1. This domain is present in Cse1 nuc	COG5340	Predicted transcriptional regulator [Tra
COG3631R, limonene-1,2-epoxide hydrolase catalytic domain protein	ACP_3230	3742326	3742751		+	141	225874774			pfam07858	Limonene-1,2-epoxide hydrolase catalytic	COG3631	Ketosteroid isomerase-related protein [G
hypothetical protein	ACP_3229	3742718	3742870		-	50	225874775					COG3233	Predicted deacetylase [General function
hypothetical protein	ACP_3231	3742857	3743537		-	226	225874776			pfam09944	Uncharacterized protein conserved in bac	COG4849	Predicted nucleotidyltransferase [Genera
hypothetical protein	ACP_3232	3744649	3745233		-	194	225874777			pfam06621	Single-minded protein C-terminus. This f	COG3068	Uncharacterized protein conserved in bac
group II intron-encoded maturase	ACP_3233	3746165	3747094		+	309	225874778			cd03807	This family is most closely related to t	COG1165	2-succinyl-6-hydroxy-2,4-cyclohexadiene-
COG1484L, ISAca2, transposase istB	ACP_3235	3748629	3749411		+	260	225874779			pfam01695	IstB-like ATP binding protein. This prot	COG1484	DNA replication protein [DNA replication
hypothetical protein	ACP_3237	3752378	3752833		+	151	225874780					COG1217	Predicted membrane GTPase involved in st
COG3505U, hypothetical protein	ACP_3238	3752837	3754831		+	664	225874781			cd01127	Bacterial conjugation protein TrwB, ATP	COG3505	Type IV secretory pathway, VirD4 compone
COG0507L, conjugative relaxase domain protein	ACP_3239	3754841	3757594		+	917	225874782			pfam08751,pfam02562	TrwC relaxase. Relaxases are DNA strand ; PhoH-like protein. PhoH is a cytoplasmic	COG0507,COG0507,COG2989	ATP-dependent exoDNAse (exonuclease V), ; ATP-dependent exoDNAse (exonuclease V), ; Uncharacterized protein conserved in bac
COG1431J, PIWI domain protein	ACP_3240	3757735	3760005		+	756	225874783	PIWI domain containing protein		cd04659	Piwi_piwi-like_ProArk: PIWI domain, Piwi	COG1431	Argonaute homolog, implicated in RNA met
hypothetical protein	ACP_3241	3760002	3761207		+	401	225874784	Rec-like endonuclease fused to uncharacterized N-terminal domain		cd01037,pfam00342	Superfamily of nucleases including Short ; Phosphoglucose isomerase. Phosphoglucose
hypothetical protein	ACP_3242	3761417	3762490		+	357	225874785					COG3014,COG2162	Uncharacterized protein conserved in bac ; Arylamine N-acetyltransferase [Secondary
hypothetical protein	ACP_3243	3762572	3763366		+	264	225874786					COG3287	Uncharacterized conserved protein [Funct
COG0210L, helicase, UvrD/REP family	ACP_3244	3763393	3765093		-	566	225874787			pfam00580,pfam06519	UvrD/REP helicase. The Rep family helica ; TolA protein. This family consists of se	COG0210	Superfamily I DNA and RNA helicases [DNA
COG3593L, hypothetical protein	ACP_3245	3765102	3766949		-	615	225874788			cd01026,cd03242,pfam00266	TOPRIM_OLD: topoisomerase-primase (TOPRI ; RecF is a recombinational DNA repair ATP ; Aminotransferase class-V. This domain is	COG3593	Predicted ATP-dependent endonuclease of
COG1257I, hypothetical protein	ACP_3246	3767035	3767964		+	309	225874789					COG1012	NAD-dependent aldehyde dehydrogenases [E
hypothetical protein	ACP_3247	3767973	3769658		+	561	225874790
hypothetical protein	ACP_3248	3769695	3771140		-	481	225874791			pfam07261	Replication initiation and membrane atta
COG1484L, ISAca2, transposase istB	ACP_3249	3771455	3772237		-	260	225874792			pfam01695	IstB-like ATP binding protein. This prot	COG1484	DNA replication protein [DNA replication
hypothetical protein	ACP_3251	3773555	3774124		-	189	225874793					COG5047	Vesicle coat complex COPII, subunit SEC2
				#	212639457	Anoxybacillus_flavithermus_WK1	/am/ftp-genomes/Bacteria/Anoxybacillus_flavithermus_WK1/NC_011567.ptt
COG0526OC, Membrane-associated thiol-disulfide oxidoreductase	Aflv_1617	1610609	1611610		-	333	212639447		COG1225	cd02966	TlpA-like family; composed of TlpA, Res	COG1225	Peroxiredoxin [Posttranslational modific
COG2105S, hypothetical protein	Aflv_1618	1611740	1612132		-	130	212639448		COG2105	pfam06094	AIG2-like family. AIG2 is an Arabidopsis	COG2105	Uncharacterized conserved protein [Funct
Uncharacterized conserved domain protein	Aflv_1619	1612162	1612635		-	157	212639449			cd06661	GGCT-like domains, also called AIG2-like	COG3703	Uncharacterized protein involved in cati
COG3393R, Predicted acetyltransferase	Aflv_1620	1612695	1613573		-	292	212639450		COG3393	pfam00583	Acetyltransferase (GNAT) family. This fa	COG3393	Predicted acetyltransferase [General fun
COG4636S, Endonuclease, Uma2 family (restriction endonuclease fold)	Aflv_1621	1613581	1614204		+	207	212639451		COG4636	cd06260	Domain of unknown function (DUF820). Thi	COG4636	Endonuclease, Uma2 family (restriction e
COG2761Q, Predicted dithiol-disulfide isomerase involved in polyketide biosynthesis	Aflv_1622	1614252	1614959		-	235	212639452		COG2761	cd03024	DsbA family, FrnE subfamily; FrnE is a D	COG2761	Predicted dithiol-disulfide isomerase in
COG0346E, Glyoxalase, Dioxygenase superfamily	Aflv_1623	1615212	1615589		-	125	212639453		COG0346	pfam00903	Glyoxalase/Bleomycin resistance protein/	COG0346	Lactoylglutathione lyase and related lya
COG0694O,COG1413C, HEAT repeats containing protein	Aflv_1624	1615688	1616827		-	379	212639454		COG1413	pfam08712,pfam02985,smart00567	Scaffold protein Nfu/NifU N terminal. Th ; HEAT repeat. The HEAT repeat family is r ; E-Z type HEAT repeats; Present in subuni	COG1413	FOG: HEAT repeat [Energy production and
COG0494LR, NUDIX family hydrolase	Aflv_1625	1616964	1617455		-	163	212639455		COG1051	pfam00293	NUDIX domain.	COG1051	ADP-ribose pyrophosphatase [Nucleotide t
COG0494LR, NUDIX family hydrolase	Aflv_1626	1617445	1618059		-	204	212639456	NUDIX family hydrolase	COG1051	cd04676	Members of the Nudix hydrolase superfami	COG1051	ADP-ribose pyrophosphatase [Nucleotide t
COG1204R,COG1431J, Argonaute, predicted to be implicated in RNA metabolism	Aflv_1627	1618069	1620192		-	707	212639457	PIWI domain containing protein	COG1431	cd04659	Piwi_piwi-like_ProArk: PIWI domain, Piwi	COG1431	Argonaute homolog, implicated in RNA met
hypothetical protein	Aflv_1628	1620256	1620951		-	231	212639458
Transposase	Aflv_1629	1620975	1621796		-	273	212639459			pfam04754,pfam04111	Putative transposase, YhgA-like. This fa ; Autophagy protein Apg6. In yeast, 15 Apg	COG5464	Uncharacterized conserved protein [Funct
COG3547L, Transposase	Aflv_1630	1622209	1623525		-	438	212639460		COG3547	pfam02371,pfam01548,pfam04336	Transposase IS116/IS110/IS902 family. Tr ; Transposase. Transposase proteins are ne ; Protein of unknown function, DUF479. Thi	COG3547	Transposase and inactivated derivatives
hypothetical protein	Aflv_1631	1623601	1623813		+	70	212639461
Predicted nucleic acid-binding protein, contains PIN domain	Aflv_1632	1624159	1624653		+	164	212639462			pfam01850	PIN domain. This PIN (PilT N terminus) d	COG1487	Predicted nucleic acid-binding protein,
COG2963L, Transposase	Aflv_1633	1625021	1625335		+	104	212639463		COG2963	pfam01527	Transposase. Transposase proteins are ne	COG2963	Transposase and inactivated derivatives
COG2801L, Transposase	Aflv_1634	1625416	1626192		+	258	212639464		COG2801	PHA02517	putative transposase OrfB; Reviewed	COG2801	Transposase and inactivated derivatives
COG1479S, hypothetical protein	Aflv_1635	1626448	1628415		-	655	212639465		COG1479	pfam03235,pfam07510	Protein of unknown function DUF262.	COG1479	Uncharacterized conserved protein [Funct
hypothetical protein	Aflv_1636	1628644	1628727		-	27	212639466
COG4469R, Competence protein CoiA-like family	Aflv_1637	1628810	1630120		-	436	212639467		COG4469	pfam06054	Competence protein CoiA-like family. Man	COG4469	Competence protein CoiA-like family, con
				#	15606619	Aquifex_aeolicus	/am/ftp-genomes/Bacteria/Aquifex_aeolicus/NC_000918.ptt
minor pilin	aq_1433	1019985	1020344		+	119	15606609		COG2165	pfam09878	Predicted membrane protein (DUF2105). Th	COG4969	Tfp pilus assembly protein, major pilin
pilin	aq_1434	1020328	1020765		+	145	15606610			pfam07963	Prokaryotic N-terminal methylation motif	COG4969	Tfp pilus assembly protein, major pilin
COG4795U, pilin	aq_1435	1020672	1021103		+	143	15606611			pfam07963,pfam01156	Prokaryotic N-terminal methylation motif ; Inosine-uridine preferring nucleoside hy	COG4795	Type II secretory pathway, component Pul
hypothetical protein	aq_1436	1021100	1021930		+	276	15606612		COG2165	pfam07963	Prokaryotic N-terminal methylation motif	COG2165	Type II secretory pathway, pseudopilin P
hypothetical protein	aq_1439	1021935	1023788		+	617	15606613
COG0747E, extracellular solute binding protein	aq_1441	1023795	1025549		+	584	15606614		COG0747	pfam00496	Bacterial extracellular solute-binding p	COG0747	ABC-type dipeptide transport system, per
COG2199T,COG2200T,COG2202T,COG2203T, hypothetical protein	aq_1442	1025935	1029099		+	1054	15606615		COG3221	cd01948,cd01949,pfam08448,pfam08448	EAL domain. This domain is found in dive ; Diguanylate-cyclase (DGC) or GGDEF domai ; PAS fold. The PAS fold corresponds to th ; PAS fold. The PAS fold corresponds to th	COG2200,COG2199,COG2202,COG2202,COG0077	c-di-GMP phosphodiesterase class I (EAL ; c-di-GMP synthetase (diguanylate cyclase ; FOG: PAS/PAC domain [Signal transduction ; FOG: PAS/PAC domain [Signal transduction ; Prephenate dehydratase [Amino acid trans
COG2078S, hypothetical protein	aq_1444	1029091	1029678		-	195	15606616		COG2078	pfam01871	AMMECR1. This family consists of several	COG2078	Uncharacterized conserved protein [Funct
COG2217P, cation transporter E1-E2 family ATPase	aq_1445	1029714	1031753		-	679	15606617		COG2608	pfam00122,pfam00702,pfam00403	E1-E2 ATPase.	COG2217	Cation transport ATPase [Inorganic ion t
hypothetical protein	aq_1446	1031810	1032367		-	185	15606618			pfam00509,pfam00509,pfam07672	Hemagglutinin. Hemagglutinin from influe ; Hemagglutinin. Hemagglutinin from influe ; Mycoplasma MFS transporter. These protei	COG1269	Archaeal/vacuolar-type H+-ATPase subunit
COG1431J, hypothetical protein	aq_1447	1032379	1034499		-	706	15606619	PIWI domain containing protein	COG1431	cd04659,pfam04902	Piwi_piwi-like_ProArk: PIWI domain, Piwi ; Conserved region in Nab1. Nab1 and Nab2	COG1431	Argonaute homolog, implicated in RNA met
COG1051F, 8-oxo-dGTPase domain-containing protein	aq_1449	1034504	1034923		-	139	15606620	8-oxo-dGTPase domain-containing protein	COG1051	pfam00293	NUDIX domain.	COG1051	ADP-ribose pyrophosphatase [Nucleotide t
COG0265O, periplasmic serine protease	aq_1450	1034952	1036313		+	453	15606621		COG0265	cd00987,pfam00089,cd00987	PDZ domain of tryspin-like serine protea ; Trypsin.	COG0265,COG0265	Trypsin-like serine proteases, typically ; Trypsin-like serine proteases, typically
COG0568K, RNA polymerase sigma factor RpoS	aq_1452	1036324	1037256		+	310	15606622		COG0568	pfam04542,pfam04545,pfam04539,pfam00140	Sigma-70 region 2. Region 2 of sigma-70 ; Sigma-70, region 4. Region 4 of sigma-70 ; Sigma-70 region 3. Region 3 forms a disc ; Sigma-70 factor, region 1.2.	COG0568	DNA-directed RNA polymerase, sigma subun
COG3287S, hypothetical protein	aq_1453	1037256	1038068		+	270	15606623		COG3287	pfam08495	FIST N domain. The FIST N domain is a no	COG3287	Uncharacterized conserved protein [Funct
COG2199T, hypothetical protein	aq_1455	1038417	1039127		+	236	15606624		COG2199	pfam00990	GGDEF domain. This domain is found linke	COG2199	c-di-GMP synthetase (diguanylate cyclase
COG0500QR, hypothetical protein	aq_1457	1038984	1039616		-	210	15606625		COG0500	pfam08241	Methyltransferase domain. Members of thi	COG2226	Methylase involved in ubiquinone/menaqui
COG0404E, aminomethyltransferase (glycine cleavage system T protein)	aq_1458	1039761	1040666		+	301	15606626		COG0404	pfam01571,pfam08669	Aminomethyltransferase folate-binding do ; Glycine cleavage T-protein C-terminal ba	COG0404	Glycine cleavage system T protein (amino
COG0675L, neutral protease	aq_1459	1040657	1042405		-	582	15606627		COG0675	pfam07282	Putative transposase DNA-binding domain.	COG0675,COG5141	Transposase and inactivated derivatives ; PHD zinc finger-containing protein [Gene
COG0730R, hypothetical protein	aq_1462	1042119	1043009		+	296	15606628		COG0730	pfam01925	Domain of unknown function DUF81. This i	COG0730	Predicted permeases [General function pr
COG1187J, hypothetical protein	aq_1464	1043006	1043755		+	249	15606629		COG1187	cd02870,cd00165	Pseudouridine synthases are responsible ; S4/Hsp/ tRNA synthetase RNA-binding doma	COG1187	16S rRNA uridine-516 pseudouridylate syn
				#	11498916	Archaeoglobus_fulgidus	/am/ftp-genomes/Bacteria/Archaeoglobus_fulgidus/NC_000917.ptt
COG0125F, thymidylate kinase, putative	AF1308	1167020	1167751		-	243	11498906		COG0125	pfam02223	Thymidylate kinase.	COG0125	Thymidylate kinase [Nucleotide transport
COG0170I, hypothetical protein	AF1309	1167583	1168218		-	211	11498907		COG0170	pfam01148	Cytidylyltransferase family. The members	COG0170	Dolichol kinase [Lipid metabolism]
COG2801L, ISA0963-3 transposase	AF1310	1168304	1169203		+	299	11498908		COG2801	pfam00665,cd00569	Integrase core domain. Integrase mediate ; Helix-turn-helix domain of Hin and relat	COG2801	Transposase and inactivated derivatives
COG1032C, oxygen-independent coproporphyrinogen III oxidase, putative	AF1311	1169270	1170133		+	287	11498909		COG1032	smart00729	Elongator protein 3, MiaB family, Radica	COG1032	Fe-S oxidoreductase [Energy production a
COG2834M, hypothetical protein	AF1312	1170143	1171159		-	338	11498910		COG2834	pfam03888	MucB/RseB family. Members of this family	COG2834	Outer membrane lipoprotein-sorting prote
COG2043S, hypothetical protein	AF1313	1171193	1171963		+	256	11498911		COG2043	pfam02596	Uncharacterised ArCR, COG2043.	COG2043	Uncharacterized protein conserved in arc
COG0446R, hypothetical protein	AF1314	1171950	1172597		-	215	11498912			pfam02254,cd00640	TrkA-N domain. This domain is found in a ; Tryptophan synthase beta superfamily (fo	COG0644,COG1941	Dehydrogenases (flavoproteins) [Energy p ; Coenzyme F420-reducing hydrogenase, gamm
COG1804C, bile acid-inducible operon protein F (baiF-3)	AF1315	1172599	1173594		-	331	11498913		COG1804	pfam02515	CoA-transferase family III. CoA-transfer	COG1804	Predicted acyl-CoA transferases/carnitin
COG0498E, threonine synthase	AF1316	1173643	1174833		+	396	11498914		COG0498	cd01563	Threonine synthase is a pyridoxal phosph	COG0498	Threonine synthase [Amino acid transport
hypothetical protein	AF1317	1175333	1176355		-	340	11498915	???
COG1431J, hypothetical protein	AF1318	1176343	1177626		-	427	11498916	PIWI domain containing protein	COG1431	cd02826	Piwi-like: PIWI domain. Domain found in	COG1431	Argonaute homolog, implicated in RNA met
hypothetical protein	AF1319	1178538	1179122		+	194	11498917
COG0518F, GMP synthase subunit A	AF1320	1179147	1179698		+	183	11498918		COG0518	cd01742	Type 1 glutamine amidotransferase (GATas	COG0518	GMP synthase - Glutamine amidotransferas
COG0037D, hypothetical protein	AF1321	1179699	1180562		-	287	11498919		COG0037	cd01993,pfam02132	This is a subfamily of Adenine nucleotid ; RecR protein.	COG0037	tRNA(Ile)-lysidine synthase MesJ [Cell c
COG0750M, hypothetical protein	AF1322	1180559	1182064		-	501	11498920		COG0750	cd06159,cd06159,cd00991,cd00987	Uncharacterized Archaeal homologs of Sit ; Uncharacterized Archaeal homologs of Sit ; PDZ domain of archaeal zinc metalloprota ; PDZ domain of tryspin-like serine protea	COG0750	Predicted membrane-associated Zn-depende
COG0076E, group II decarboxylase	AF1323	1182042	1183508		+	488	11498921		COG0076	cd06450	DOPA decarboxylase family. This family b	COG0076	Glutamate decarboxylase and related PLP-
COG1070G, carbohydrate kinase	AF1324	1183494	1185011		-	505	11498922		COG1070	pfam00370,pfam02782	FGGY family of carbohydrate kinases, N-t ; FGGY family of carbohydrate kinases, C-t	COG1070	Sugar (pentulose and hexulose) kinases [
COG0477GEPR, multidrug resistance protein	AF1325	1185101	1186216		+	371	11498923		COG2814	cd06174	The Major Facilitator Superfamily (MFS)	COG2814	Arabinose efflux permease [Carbohydrate
COG0218R, GTP-binding protein	AF1326	1186175	1186768		-	197	11498924		COG0218	cd01876	The YihA (EngB) subfamily. This subfami	COG0218	Predicted GTPase [General function predi
hypothetical protein	AF1327	1186805	1186975		-	56	11498925			pfam03302	Giardia variant-specific surface protein
COG0579R, glycerol-3-phosphate dehydrogenase (glpA)	AF1328	1187215	1188576		+	453	11498926		COG0579	pfam01266,pfam04324	FAD dependent oxidoreductase. This famil ; BFD-like [2Fe-2S] binding domain. The tw	COG0579,COG1251	Predicted dehydrogenase [General functio ; NAD(P)H-nitrite reductase [Energy produc
				#	56478414	Aromatoleum_aromaticum_EbN1	/am/ftp-genomes/Bacteria/Aromatoleum_aromaticum_EbN1/NC_006513.ptt
hypothetical protein	ebA5228	3102281	3102934		+	217	56478404
COG1123R, putative ABC-type transporter	ebA5230	3102934	3103989		+	351	56478405		COG1106	cd00267,cd00267	ABC (ATP-binding cassette) transporter n ; ABC (ATP-binding cassette) transporter n	COG4694,COG3839	Uncharacterized protein conserved in bac ; ABC-type sugar transport systems, ATPase
hypothetical protein	ebA5234	3103986	3104801		+	271	56478406
COG4637R, hypothetical protein	ebA5236	3104853	3105023		+	56	56478407		COG4637	pfam02463	RecF/RecN/SMC N terminal domain. This do	COG4637	Predicted ATPase [General function predi
hypothetical protein	ebA5237	3105014	3105130		+	38	56478408
hypothetical protein	ebA5238	3105130	3105423		+	97	56478409
hypothetical protein	ebB184	3105442	3105879		+	145	56478410			smart00524	Domain B in dwarfin family proteins;
COG4584L, transposase	ebA5241	3106290	3107849		+	519	56478411		COG4584	pfam00665	Integrase core domain. Integrase mediate	COG4584,COG4584	Transposase and inactivated derivatives ; Transposase and inactivated derivatives
COG1484L, transposition helper protein	ebA5242	3107872	3108606		+	244	56478412		COG1484	pfam01695,pfam08483	IstB-like ATP binding protein. This prot ; IstB-like ATP binding N-terminal. This b	COG1484	DNA replication protein [DNA replication
hypothetical protein	ebA5243	3108603	3108740		+	45	56478413
hypothetical protein	ebA5244	3108846	3111029		+	727	56478414	PIWI domain containing protein	COG1431	cd04659	Piwi_piwi-like_ProArk: PIWI domain, Piwi	COG1431,COG1924	Argonaute homolog, implicated in RNA met ; Activator of 2-hydroxyglutaryl-CoA dehyd
hypothetical protein	ebA5249	3111063	3113681		+	872	56478415	PglZ domain		pfam08665	PglZ domain. This family is a member of	COG1461	Predicted kinase related to dihydroxyace
COG4930O, putative ATP-dependent Lon protease	ebA5250	3113638	3115719		+	693	56478416		COG4930	pfam05362,PHA01747	Lon protease (S16) C-terminal proteolyti ; putative ATP-dependent protease	COG4930	Predicted ATP-dependent Lon-type proteas
COG0220R, S-adenosylmethionine-dependent tRNA (guanine-N(7)-)-methyltransferase	ebA5251	3115827	3116630		+	267	56478417		COG0220	pfam02390	Putative methyltransferase. This is a fa	COG0220	Predicted S-adenosylmethionine-dependent
COG3318R, hypothetical protein	ebA5255	3116644	3117372		+	242	56478418		COG3318	pfam02810	SEC-C motif. The SEC-C motif found in th	COG3318	Predicted metal-binding protein related
COG4360F, Ap4A phosphorylase II	ebA5257	3117509	3118384		-	291	56478419		COG4360	pfam09830,cd01275	ATP adenylyltransferase (5',5'''-P-1,P-4 ; FHIT (fragile histidine family): FHIT pr	COG4360	ATP adenylyltransferase (5',5'''-P-1,P-4
hypothetical protein	ebB185	3118448	3118759		-	103	56478420			pfam01695	IstB-like ATP binding protein. This prot
COG1226P, KTN NAD-binding domain-containing protein	ebA5259	3118722	3120461		-	579	56478421		COG1226	pfam02254,pfam02254,pfam07885,pfam02080	TrkA-N domain. This domain is found in a ; TrkA-N domain. This domain is found in a ; Ion channel. This family includes the tw ; TrkA-C domain. This domain is often foun	COG0569,COG0569,COG2211	K+ transport systems, NAD-binding compon ; K+ transport systems, NAD-binding compon ; Na+/melibiose symporter and related tran
COG1105G, hypothetical protein	ebB186	3120478	3120861		-	127	56478422
COG3012S, hypothetical protein	ebA5263	3120972	3121367		-	131	56478423		COG3012	pfam02810,pfam10590	SEC-C motif. The SEC-C motif found in th ; Pyridoxine 5'-phosphate oxidase C-termin	COG3012	Uncharacterized protein conserved in bac
COG1048C, aconitate hydratase	ebA5264	3121396	3124113		-	905	56478424		COG1048	cd01586,cd01580	Aconitase A catalytic domain. This is th ; Aconitase A swivel domain. This is the m	COG1048	Aconitase A [Energy production and conve
				#	182676905	Beijerinckia_indica_ATCC_9039	/am/ftp-genomes/Bacteria/Beijerinckia_indica_ATCC_9039/NC_010580.ptt
hypothetical protein	Bind_3748	62195	63139		-	314	182676895			PHA02415,cd00188	DNA primase domain-containing protein
hypothetical protein	Bind_3749	63136	63528		-	130	182676896			pfam09798	DNA damage checkpoint protein. This is a	COG5290	IkappaB kinase complex, IKAP component [
COG3831S, hypothetical protein	Bind_3750	63770	64204		+	144	182676897			pfam05406	WGR domain. This domain is found in a va	COG3831	Uncharacterized conserved protein [Funct
COG1974KT, peptidase S24/S26 domain-containing protein	Bind_3751	64255	64704		+	149	182676898		COG1974	cd06529,pfam02689	Peptidase S24 LexA-like proteins are inv ; Helicase. This family consists of Helica	COG1974	SOS-response transcriptional repressors
COG0389L, DNA-directed DNA polymerase	Bind_3752	64704	65966		+	420	182676899		COG0389	cd01700	Pol V was discovered in Escherichia coli	COG0389	Nucleotidyltransferase/DNA polymerase in
hypothetical protein	Bind_3753	66033	66743		-	236	182676900			pfam05557	Mitotic checkpoint protein. This family	COG5374	Uncharacterized conserved protein [Funct
COG1192D, hypothetical protein	Bind_3754	66740	67384		-	214	182676901		COG1192	pfam01656,CHL00072	CobQ/CobB/MinD/ParA nucleotide binding d ; photochlorophyllide reductase subunit L	COG1192	ATPases involved in chromosome partition
COG3077L, addiction module antitoxin	Bind_3758	69815	70114		+	99	182676902		COG3077	pfam04221	RelB antitoxin. RelE and RelB form a tox	COG3077	DNA-damage-inducible protein J [DNA repl
COG3668R, plasmid stabilization system protein	Bind_3759	70152	70391		+	79	182676903		COG3668	pfam05016	Plasmid stabilisation system protein. Me	COG3668	Plasmid stabilization system protein [Ge
COG0826O, hypothetical protein	Bind_3760	70588	70944		+	118	182676904
hypothetical protein	Bind_3762	71869	73326		-	485	182676905	PIWI domain containing protein	COG1431	cd04659	Piwi_piwi-like_ProArk: PIWI domain, Piwi	COG3321	Polyketide synthase modules and related
hypothetical protein	Bind_3763	73316	74650		-	444	182676906	RecB-like nuclease of Mrr subfamily fuzed to APAZ domain		cd06114	Escherichia coli (Ec) citrate synthase (
COG0187L, hypothetical protein	Bind_3764	74987	75784		+	265	182676907
COG1204R,COG4581L, helicase domain-containing protein	Bind_3765	75777	79088		+	1103	182676908		COG4581	smart00487,smart00490,cd02771,cd01563	DEAD-like helicases superfamily;	COG4581	Superfamily II RNA helicase [DNA replica
hypothetical protein	Bind_3766	79470	79715		-	81	182676909
COG1573L, hypothetical protein	Bind_3767	79777	80442		-	221	182676910			pfam03167	Uracil DNA glycosylase superfamily.
COG1694R, hypothetical protein	Bind_3768	80439	81545		-	368	182676911		COG1694	pfam03819	MazG nucleotide pyrophosphohydrolase dom
hypothetical protein	Bind_3769	81565	82203		-	212	182676912			pfam08584	Ribonuclease P 40kDa (Rpp40) subunit. Th
hypothetical protein	Bind_3770	82203	82670		-	155	182676913			pfam08937	MTH538 TIR-like domain (DUF1863). This d
hypothetical protein	Bind_3771	82979	84136		+	385	182676914			smart00255,cd01563	Toll - interleukin 1 - resistance;
hypothetical protein	Bind_3772	84124	84792		+	222	182676915					COG1018	Flavodoxin reductases (ferredoxin-NADPH
				#	146337912	Bradyrhizobium_ORS278	/am/ftp-genomes/Bacteria/Bradyrhizobium_ORS278/NC_009445.ptt
COG0352H, putative thiamine-phosphate diphosphorylase	BRADO0790	832772	833137		+	121	146337902		COG0352	pfam02581	Thiamine monophosphate synthase/TENI. Th	COG0352	Thiamine monophosphate synthase [Coenzym
thiamine-phosphate pyrophosphorylase (TMP pyrophosphorylase) (TMP-PPase) (thiamine-phosphate synthase) (fragment)	BRADO0791	833151	833423		+	90	146337903		COG0352	cd00564	Thiamine monophosphate synthase (TMP syn	COG0352	Thiamine monophosphate synthase [Coenzym
COG2225C, hypothetical protein	BRADO0792	833507	835609		-	700	146337904			cd05394,pfam06519,cd00728	RASA2 (or GAP1(m)) is a member of the GA ; TolA protein. This family consists of se ; Malate synthase G (MSG), monomeric enzym
hypothetical protein	BRADO0793	835631	836512		-	293	146337905
hypothetical protein	BRADO0794	836911	837531		-	206	146337906			cd01251	Centaurin alpha Pleckstrin homology (PH)	COG3904	Predicted periplasmic protein [Function
hypothetical protein	BRADO0795	838044	838274		+	76	146337907			cd00707	Pancreatic lipase-like enzymes. Lipases
COG0317TK,COG0507L, conjugal transfer relaxase TraA	BRADO0796	838281	841292		-	1003	146337908		COG0507	pfam03389,pfam01443,pfam01443	MobA/MobL family. This family includes o ; Viral (Superfamily 1) RNA helicase. Heli ; Viral (Superfamily 1) RNA helicase. Heli	COG0507,COG2719	ATP-dependent exoDNAse (exonuclease V), ; Uncharacterized conserved protein [Funct
putative conjugal transfer protein, traC	BRADO0797	841463	841789		+	108	146337909			pfam06412	Conjugal transfer protein TraD. This fam
hypothetical protein	BRADO0798	841737	841832		-	31	146337910
COG0560E, hypothetical protein	BRADO0799	842357	844099		+	580	146337911	Predicted Sir2 family endonuclease fused to uncharacterized APAZ domain		cd01406	Sir2-like: Prokaryotic group of uncharac	COG0846,COG2135	NAD-dependent protein deacetylases, SIR2 ; Uncharacterized conserved protein [Funct
hypothetical protein	BRADO0800	844096	845514		+	472	146337912	PIWI domain containing protein		cd04659	Piwi_piwi-like_ProArk: PIWI domain, Piwi	COG1431	Argonaute homolog, implicated in RNA met
hypothetical protein	BRADO0801	845774	846985		-	403	146337913					COG1410	Methionine synthase I, cobalamin-binding
hypothetical protein	BRADO0802	847472	847690		+	72	146337914
hypothetical protein	BRADO0803	847724	847987		+	87	146337915
hypothetical protein	BRADO0804	848048	848824		+	258	146337916
hypothetical protein	BRADO0805	848988	849896		+	302	146337917
COG1404O, putative subtilisin-like serine protease	BRADO0807	850867	852099		+	410	146337918		COG1404	pfam00082	Subtilase family. Subtilases are a famil	COG1404	Subtilisin-like serine proteases [Posttr
putative trypsin-like serine protease	BRADO0808	852784	853998		+	404	146337919			cd04736	Mandelate dehydrogenase (MDH)-like FMN-b
hypothetical protein	BRADO0809	853995	857090		+	1031	146337920			pfam04683,pfam06207	Adhesion regulating molecule conserved r ; Protein of unknown function (DUF1002). T	COG5022	Myosin heavy chain [Cytoskeleton]
hypothetical protein	BRADO0810	857060	857209		-	49	146337921
hypothetical protein	BRADO0811	857228	859474		+	748	146337922			pfam02482,pfam05954	Sigma 54 modulation protein / S30EA ribo ; Phage late control gene D protein (GPD).
				#	91783256	Burkholderia_xenovorans_LB400	/am/ftp-genomes/Bacteria/Burkholderia_xenovorans_LB400/NC_007951.ptt
COG0071O, putative low molecular weight heat shock protein, Hsp20-related	Bxe_A2579	2083236	2083649		+	137	91783246		COG0071	cd06464	Alpha-crystallin domain (ACD) of alpha-c	COG0071	Molecular chaperone (small heat shock pr
COG0071O, putative heat shock protein	Bxe_A2578	2083740	2084297		+	185	91783247		COG0071	cd06464	Alpha-crystallin domain (ACD) of alpha-c	COG0071	Molecular chaperone (small heat shock pr
hypothetical protein	Bxe_A2577	2084507	2085019		+	170	91783248			pfam10687	Protein of unknown function (DUF2495). M	COG3431	Predicted membrane protein [Function unk
hypothetical protein	Bxe_A2576	2085285	2085791		-	168	91783249			pfam07055	Short-chain alcohol dehydrogenase. This
hypothetical protein	Bxe_A2575	2086226	2086690		+	154	91783250					COG2323	Predicted membrane protein [Function unk
hypothetical protein	Bxe_A2574	2086700	2087392		+	230	91783251			pfam01656	CobQ/CobB/MinD/ParA nucleotide binding d	COG0489	ATPases involved in chromosome partition
hypothetical protein	Bxe_A2573	2087385	2088158		+	257	91783252			cd03344	GroEL_like type I chaperonin. Chaperonin	COG3287	Uncharacterized conserved protein [Funct
COG1475K, ParB family protein	Bxe_A2572	2088389	2090686		-	765	91783253		COG1475	pfam02195,pfam04111,pfam10446	ParB-like nuclease domain.	COG1475,COG3096,COG4547	Stage 0 sporulation protein J (antagonis ; Uncharacterized protein involved in chro ; Cobalamin biosynthesis protein CobT (nic
COG0556L, putative F plasmid gene 32-like protein	Bxe_A2571	2090759	2091592		-	277	91783254			pfam06067	Domain of unknown function (DUF932). Fam	COG1759	5-formaminoimidazole-4-carboxamide-1-bet
hypothetical protein	Bxe_A2570	2092042	2093670		+	542	91783255			cd05155	Uncharacterized bacterial proteins with
hypothetical protein	Bxe_A2569	2093873	2097064		-	1063	91783256	PIWI domain containing protein fused to predicted Sir2 family endonuclease and uncharacterized APAZ domain		cd04659,cd00296	Piwi_piwi-like_ProArk: PIWI domain, Piwi ; SIR2 superfamily of proteins includes si	COG0846	NAD-dependent protein deacetylases, SIR2
hypothetical protein	Bxe_A2568	2097539	2097829		+	96	91783257
COG1396K, XRE family transcriptional regulator	Bxe_A2567	2097831	2098151		+	106	91783258		COG1396	cd00093	Helix-turn-helix XRE-family like protein	COG3093	Plasmid maintenance system antidote prot
COG2856E, hypothetical protein	Bxe_A2566	2098148	2099005		+	285	91783259		COG2856	pfam06114	Domain of unknown function (DUF955). Fam	COG2856	Predicted Zn peptidase [Amino acid trans
COG0207F, hypothetical protein	Bxe_A2565	2099002	2099796		+	264	91783260			MTH00020	NADH dehydrogenase subunit 5; Reviewed
hypothetical protein	Bxe_A2564	2099811	2100884		+	357	91783261			cd00431	Cysteine hydrolases; This family contain
COG1694R, protein pyrophosphatase	Bxe_A2563	2100898	2101818		+	306	91783262		COG1694	pfam03819	MazG nucleotide pyrophosphohydrolase dom	COG1694,COG0421	Predicted pyrophosphatase [General funct ; Spermidine synthase [Amino acid transpor
hypothetical protein	Bxe_A2562	2101864	2102202		+	112	91783263
COG3593L, ATP-dependent endonuclease	Bxe_A2561	2102514	2104355		+	613	91783264		COG1195	cd01026,cd03242,cd03263	TOPRIM_OLD: topoisomerase-primase (TOPRI ; RecF is a recombinational DNA repair ATP ; The ABCA subfamily mediates the transpor	COG3593	Predicted ATP-dependent endonuclease of
COG0210L, putative ATP-dependent DNA helicase, Rep	Bxe_A2560	2104394	2105956		+	520	91783265		COG0210	pfam00580	UvrD/REP helicase. The Rep family helica	COG0210	Superfamily I DNA and RNA helicases [DNA
COG4584L, putative transposase	Bxe_A2559	2106075	2107589		+	504	91783266		COG4584	pfam00665	Integrase core domain. Integrase mediate	COG3963,COG4584	Phospholipid N-methyltransferase [Lipid ; Transposase and inactivated derivatives
				#	192359261	Cellvibrio_japonicus_Ueda107	/am/ftp-genomes/Bacteria/Cellvibrio_japonicus_Ueda107/NC_010995.ptt
COG3206M,COG3944M, putative chain length determinant protein EpsF	CJA_0623	757284	758636		-	450	192359319		COG3206	pfam02706,pfam02463,pfam06325	Chain length determinant protein. This f ; RecF/RecN/SMC N terminal domain. This do ; Ribosomal protein L11 methyltransferase	COG3206	Uncharacterized protein involved in exop
COG1596M, EpsE	CJA_0624	758682	759497		-	271	192362006		COG1596	pfam02563,pfam10531,pfam10531	Polysaccharide biosynthesis/export prote ; SLBB domain.	COG1596	Periplasmic protein involved in polysacc
hypothetical protein	CJA_0625	759521	759631		+	36	192360694
COG0128E, 3-phosphoshikimate 1-carboxyvinyltransferase	CJA_0627	760137	761423		+	428	192361288		COG0128	cd01556	EPSP synthase domain. 3-phosphoshikimate	COG0128	5-enolpyruvylshikimate-3-phosphate synth
COG0824R, thioesterase family protein domain protein	CJA_0628	761423	761842		+	139	192362303		COG0824	cd00586	4-hydroxybenzoyl-CoA thioesterase (4HBT)	COG0824	Predicted thioesterase [General function
PEP-CTERM putative exosortase interaction domain protein	CJA_0629	762136	762678		+	180	192358953			pfam07589	PEP-CTERM motif. This motif has been ide
COG2095U, hypothetical protein	CJA_0630	762865	763536		-	223	192360159		COG2095	pfam01914	MarC family integral membrane protein. I	COG2095	Multiple antibiotic transporter [Intrace
COG3187O, Domain of unknown function (306) family	CJA_0631	763689	764576		-	295	192361789		COG3187	pfam03724	META domain. Small domain family found i	COG3187	Heat shock protein [Posttranslational mo
COG0210L, putative DNA helicase II	CJA_0632	764567	766402		+	611	192362483		COG0556	pfam00580,pfam08378,pfam00580	UvrD/REP helicase. The Rep family helica ; Nuclease-related domain. The nuclease-re ; UvrD/REP helicase. The Rep family helica	COG3972	Superfamily I DNA and RNA helicases [Gen
COG3385L, ISCja2, transposase	CJA_0634	767378	768529		+	383	192360303		COG3385	pfam01609	Transposase DDE domain. Transposase prot	COG3385	FOG: Transposase and inactivated derivat
Piwi domain protein	CJA_0633	768417	769673		-	418	192359261	PIWI domain containing protein		cd04659	Piwi_piwi-like_ProArk: PIWI domain, Piwi
COG0621J, hypothetical protein	CJA_0635	769670	771541		-	623	192360229	Predicted Sir2 family endonuclease fused to uncharacterized APAZ domain		cd00296,cd06417,PHA02090	SIR2 superfamily of proteins includes si ; LysA is a cell wall endolysin produced b ; hypothetical protein	COG2610	H+/gluconate symporter and related perme
COG0732V, type I restriction-modification system, S subunit	CJA_0636	771596	773983		-	795	192361516		COG0732	pfam01420,pfam01420,cd03268,pfam05947	Type I restriction modification DNA spec ; Type I restriction modification DNA spec ; The BcrA subfamily represents ABC transp ; Bacterial protein of unknown function (D	COG0732,COG0732	Restriction endonuclease S subunits [Def ; Restriction endonuclease S subunits [Def
COG3943R, RhuM-like protein	CJA_0637	773976	775034		-	352	192362336		COG3943			COG3943	Virulence protein [General function pred
COG0286V, type I restriction-modification system, M subunit	CJA_0638	775031	776503		-	490	192360754		COG0286	pfam02384	N-6 DNA Methylase. Restriction-modificat	COG0286	Type I restriction-modification system m
COG4096V, type I restriction-modification system, R subunit	CJA_0639	776516	778906		-	796	192359896		COG4096	pfam08463,pfam04851,pfam04313,cd00079	EcoEI R protein C-terminal. The restrict ; Type III restriction enzyme, res subunit ; Type I restriction enzyme R protein N te ; Helicase superfamily c-terminal domain;	COG4096	Type I site-specific restriction-modific
COG1396K, hypothetical protein	CJA_0640	778979	779236		-	85	192362493			cd00093	Helix-turn-helix XRE-family like protein	COG1396	Predicted transcriptional regulators [Tr
COG0012J, GTP-binding protein YchF	CJA_0641	779435	780526		-	363	192362469		COG0012	cd01900	YchF subfamily. YchF is a member of the	COG0012	Predicted GTPase, probable translation f
COG0193J, peptidyl-tRNA hydrolase	CJA_0642	780594	781337		-	247	192361428		COG0193	cd00462	Peptidyl-tRNA hydrolase (PTH) is a monom	COG0193	Peptidyl-tRNA hydrolase [Translation, ri
COG1825J, 50S ribosomal protein L25/general stress protein Ctc	CJA_0643	781312	781923		-	203	192359843		COG1825	cd00495	Ribosomal_L25_TL5_CTC: Ribosomal L25/TL5	COG1825	Ribosomal protein L25 (general stress pr
COG0462FE, ribose-phosphate pyrophosphokinase	CJA_0644	782022	782963		-	313	192358855		COG0462	pfam00156	Phosphoribosyl transferase domain. This	COG0462	Phosphoribosylpyrophosphate synthetase [
				#	189499316	Chlorobium_phaeobacteroides_BS1	/am/ftp-genomes/Bacteria/Chlorobium_phaeobacteroides_BS1/NC_010831.ptt
COG1013C, 2-oxoglutarate ferredoxin oxidoreductase subunit beta	Cphamn1_0326	328308	329336		-	342	189499306		COG1013	cd03375	Thiamine pyrophosphate (TPP family), 2-o	COG1013	Pyruvate:ferredoxin oxidoreductase and r
COG0674C,COG1014C, pyruvate flavodoxin/ferredoxin oxidoreductase domain protein	Cphamn1_0327	329340	331283		-	647	189499307		COG1014	pfam01855,pfam01558	Pyruvate flavodoxin/ferredoxin oxidoredu ; Pyruvate ferredoxin/flavodoxin oxidoredu	COG0674,COG1014	Pyruvate:ferredoxin oxidoreductase and r ; Pyruvate:ferredoxin oxidoreductase and r
hypothetical protein	Cphamn1_0328	331415	331684		-	89	189499308
hypothetical protein	Cphamn1_0329	331897	332565		-	222	189499309			cd03800	This family is most closely related to t
COG0013J, alanyl-tRNA synthetase	Cphamn1_0330	332767	335427		+	886	189499310		COG0013	pfam01411,pfam07973,pfam02272,pfam09474	tRNA synthetases class II (A). Other tRN ; Threonyl and Alanyl tRNA synthetase seco ; DHHA1 domain. This domain is often found ; Type III secretion system YscX (type_III	COG0013	Alanyl-tRNA synthetase [Translation, rib
COG1146C, 4Fe-4S ferredoxin iron-sulfur binding domain protein	Cphamn1_0331	335440	335934		+	164	189499311			PHA00458	single-stranded DNA-binding protein	COG1143	Formate hydrogenlyase subunit 6/NADH:ubi
COG1028IQR, short-chain dehydrogenase/reductase SDR	Cphamn1_0332	336186	336992		-	268	189499312			pfam00106	short chain dehydrogenase. This family c	COG1028	Dehydrogenases with different specificit
COG0286V, N-6 DNA methylase	Cphamn1_0333	337284	338927		+	547	189499313		COG0286	pfam02384	N-6 DNA Methylase. Restriction-modificat	COG0286	Type I restriction-modification system m
COG0732V, restriction modification system DNA specificity domain	Cphamn1_0334	338924	340216		+	430	189499314		COG0732	pfam01420,pfam01420	Type I restriction modification DNA spec ; Type I restriction modification DNA spec	COG0732	Restriction endonuclease S subunits [Def
COG0568K, hypothetical protein	Cphamn1_0335	340213	341988		+	591	189499315	Predicted Sir2 family endonuclease fused to uncharacterized APAZ domain		cd00296	SIR2 superfamily of proteins includes si	COG0846,COG4239	NAD-dependent protein deacetylases, SIR2 ; ABC-type uncharacterized transport syste
Piwi domain protein	Cphamn1_0336	341981	343405		+	474	189499316	PIWI domain containing protein	COG1431	cd04659	Piwi_piwi-like_ProArk: PIWI domain, Piwi
COG0610V,COG1943L, type I site-specific deoxyribonuclease, HsdR family	Cphamn1_0337	343420	347457		+	1345	189499317		COG0610	pfam04851,pfam07605,pfam04313,pfam10228	Type III restriction enzyme, res subunit ; Protein of unknown function (DUF1568). T ; Type I restriction enzyme R protein N te ; Uncharacterised conserved protein (DUF22	COG0610,COG0610,COG1943,COG3321	Type I site-specific restriction-modific ; Type I site-specific restriction-modific ; Transposase and inactivated derivatives ; Polyketide synthase modules and related
COG1451R, protein of unknown function DUF45	Cphamn1_0338	347461	347769		+	102	189499318		COG1451	pfam01863	Protein of unknown function DUF45. This	COG1451	Predicted metal-dependent hydrolase [Gen
transcriptional regulator, XRE family	Cphamn1_0339	348205	348552		+	115	189499319			pfam01381	Helix-turn-helix. This large family of D	COG1426	Predicted transcriptional regulator cont
COG0560E,COG3830T, phosphoserine phosphatase SerB	Cphamn1_0341	350412	351650		-	412	189499320		COG3830	cd04870,cd04871,pfam00702	The ACT_PSP_1 CD includes the first of t ; The ACT_PSP_2 CD includes the second of ; haloacid dehalogenase-like hydrolase. Th	COG0560,COG3830	Phosphoserine phosphatase [Amino acid tr ; ACT domain-containing protein [Signal tr
COG0518F,COG0519F, GMP synthase	Cphamn1_0342	351647	353191		-	514	189499321		COG0518	cd01997,cd01742	The C-terminal domain of GMP synthetase. ; Type 1 glutamine amidotransferase (GATas	COG0519,COG0518	GMP synthase, PP-ATPase domain/subunit [ ; GMP synthase - Glutamine amidotransferas
COG5009M, penicillin-binding protein, 1A family	Cphamn1_0343	353217	355541		-	774	189499322		COG5009	pfam00912,pfam00905	Transglycosylase. The penicillin-binding ; Penicillin binding protein transpeptidas	COG5009	Membrane carboxypeptidase/penicillin-bin
COG0596R, alpha/beta hydrolase fold	Cphamn1_0344	355538	356464		-	308	189499323		COG0596	pfam00561	alpha/beta hydrolase fold. This catalyti	COG0596	Predicted hydrolases or acyltransferases
COG4978KT, transcription activator effector binding	Cphamn1_0345	356872	357342		+	156	189499324		COG4978	pfam06445	Bacterial transcription activator, effec	COG4978	Transcriptional regulator, effector-bind
COG1233Q, amine oxidase	Cphamn1_0346	357617	359101		+	494	189499325		COG1233	pfam01593	Flavin containing amine oxidoreductase.	COG1233	Phytoene dehydrogenase and related prote
COG4277R, hypothetical protein	Cphamn1_0347	359303	360565		+	420	189499326		COG4277	pfam04055,pfam07149	Radical SAM superfamily. Radical SAM pro ; Pes-10. This family consists of several	COG4277	Predicted DNA-binding protein with the H
				#	86606806	Cyanobacteria_bacterium_Yellowstone_A-Prime	/am/ftp-genomes/Bacteria/Cyanobacteria_bacterium_Yellowstone_A-Prime/NC_007775.ptt
COG0840NT, putative methyl-accepting chemotaxis protein, truncation	CYA_2156	2169520	2170581		-	353	86606796		COG0840	smart00283,pfam01230	Methyl-accepting chemotaxis-like domains ; HIT domain.	COG0840	Methyl-accepting chemotaxis protein [Cel
COG0675L, ISSoc1, transposase	CYA_2158	2170715	2171908		+	397	86606797		COG0675	pfam07282,pfam01385	Putative transposase DNA-binding domain. ; Probable transposase. This family includ	COG0675	Transposase and inactivated derivatives
hypothetical protein	CYA_2157	2171905	2172813		-	302	86606798		COG2203	pfam01590	GAF domain. Domain present in phytochrom	COG0610	Type I site-specific restriction-modific
hypothetical protein	CYA_2159	2172824	2173066		-	80	86606799
COG0835NT, CheW domain-containing protein	CYA_2160	2173121	2173669		-	182	86606800		COG0835	pfam01584	CheW-like domain. CheW proteins are part	COG0835	Chemotaxis signal transduction protein [
COG0784T, response regulator	CYA_2161	2173777	2174151		-	124	86606801			smart00448	cheY-homologous receiver domain; CheY re	COG0745	Response regulators consisting of a CheY
COG0784T, response regulator	CYA_2162	2174199	2175443		-	414	86606802			pfam00072,PHA01082	Response regulator receiver domain. This ; putative transcription regulator	COG3706	Response regulator containing a CheY-lik
COG0494LR, NUDIX family hydrolase	CYA_2163	2175829	2176308		-	159	86606803		COG0494	cd03428	Diadenosine tetraphosphate (Ap4A) hydrol	COG1051	ADP-ribose pyrophosphatase [Nucleotide t
hypothetical protein	CYA_2164	2176315	2177547		-	410	86606804					COG3026	Negative regulator of sigma E activity [
hypothetical protein	CYA_2165	2177602	2177802		-	66	86606805
COG1431J, piwi domain-containing protein	CYA_2166	2177856	2180051		-	731	86606806	PIWI domain containing protein	COG1431	cd04659	Piwi_piwi-like_ProArk: PIWI domain, Piwi	COG1431	Argonaute homolog, implicated in RNA met
hypothetical protein	CYA_2167	2180122	2180589		-	155	86606807			pfam05473	UL45 protein. This family consists sever
putative lipoprotein	CYA_2168	2180637	2181737		-	366	86606808
COG1372L, ribonucleoside-triphosphate reductase, adenosylcobalamin-dependent, intein-contatining	CYA_2169	2181900	2185367		-	1155	86606809		COG1372	cd01676,cd01676,smart00306,smart00305	RNR, class II. Ribonucleotide reductase ; RNR, class II. Ribonucleotide reductase ; Hint (Hedgehog/Intein) domain N-terminal ; Hint (Hedgehog/Intein) domain C-terminal	COG1372,COG0209,COG0788	Intein/homing endonuclease [DNA replicat ; Ribonucleotide reductase, alpha subunit ; Formyltetrahydrofolate hydrolase [Nucleo
COG0517R,COG1994R, M50B family peptidase	CYA_2170	2185700	2186890		+	396	86606810		COG1994	cd06164,cd04801	SpoIVFB Site-2 protease (S2P), a zinc me ; This cd contains two tandem repeats of t	COG1994,COG2524	Zn-dependent proteases [General function ; Predicted transcriptional regulator, con
COG0612R, M16B family peptidase	CYA_2171	2187005	2188312		+	435	86606811		COG0612	pfam05193,pfam00675	Peptidase M16 inactive domain. Peptidase ; Insulinase (Peptidase family M16).	COG0612	Predicted Zn-dependent peptidases [Gener
COG0612R, M16 family peptidase	CYA_2172	2188312	2189625		+	437	86606812		COG0612	pfam05193,pfam00675,cd03681	Peptidase M16 inactive domain. Peptidase ; Insulinase (Peptidase family M16).	COG0612	Predicted Zn-dependent peptidases [Gener
COG1811R, hypothetical protein	CYA_2173	2189855	2190574		-	239	86606813		COG1811	pfam04474	Protein of unknown function (DUF554). Fa	COG1811	Uncharacterized membrane protein, possib
COG0454KR, acetyltransferase	CYA_2174	2190749	2191273		+	174	86606814		COG0454	pfam00583	Acetyltransferase (GNAT) family. This fa	COG0456	Acetyltransferases [General function pre
COG1075R, hypothetical protein	CYA_2175	2191277	2191987		+	236	86606815		COG1075	pfam06028	Alpha/beta hydrolase of unknown function	COG1075	Predicted acetyltransferases and hydrola
Thf1-like protein	CYA_2176	2191994	2192713		-	239	86606816			cd05580,pfam02463	STKc_PKA: Serine/Threonine Kinases (STKs ; RecF/RecN/SMC N terminal domain. This do	COG1500	Predicted exosome subunit [Translation,
				#	86610170	Cyanobacteria_bacterium_Yellowstone_B-Prime	/am/ftp-genomes/Bacteria/Cyanobacteria_bacterium_Yellowstone_B-Prime/NC_007776.ptt
COG0728R, integral membrane protein MviN	CYB_2733	2828630	2830276		-	548	86610160		COG0728	pfam03023	MviN-like protein. Deletion of the mviN	COG0728	Uncharacterized membrane protein, putati
COG0675L, ISSoc1, transposase	CYB_2735	2830276	2831565		-	429	86610161		COG0675	pfam07282,pfam01385	Putative transposase DNA-binding domain. ; Probable transposase. This family includ	COG0675	Transposase and inactivated derivatives
COG1413C, phycocyanin alpha subunit phycocyanobilin lyase, CpcE subunit	CYB_2736	2831818	2832648		-	276	86610162		COG1413	cd00020	Armadillo/beta-catenin-like repeats. An	COG1413	FOG: HEAT repeat [Energy production and
phycobilisome 32.1 kDa linker polypeptide, phycocyanin-associated, rod	CYB_2737	2832682	2833539		-	285	86610163			pfam00427,pfam01383	Phycobilisome Linker polypeptide.	COG3195	Uncharacterized protein conserved in bac
hypothetical protein	CYB_2739	2833868	2834017		+	49	86610164
phycocyanin, alpha subunit	CYB_2738	2834010	2834492		-	160	86610165			CHL00170	phycocyanin alpha subunit; Reviewed	COG0653,COG3025	Preprotein translocase subunit SecA (ATP ; Uncharacterized conserved protein [Funct
phycocyanin, beta subunit	CYB_2740	2834686	2835204		-	172	86610166			CHL00171	phycocyanin beta subunit; Reviewed
CpeT protein	CYB_2741	2835853	2836452		+	199	86610167			pfam06206	Protein of unknown function (DUF1001). T
hypothetical protein	CYB_2743	2836654	2837769		+	371	86610168
hypothetical protein	CYB_2742	2837761	2837976		-	71	86610169
COG1431J, piwi domain-containing protein	CYB_2744	2838369	2840609		+	746	86610170	PIWI domain containing protein	COG1431	cd04659	Piwi_piwi-like_ProArk: PIWI domain, Piwi	COG1431	Argonaute homolog, implicated in RNA met
hypothetical protein	CYB_2745	2840674	2840868		+	64	86610171
hypothetical protein	CYB_2746	2840998	2842233		+	411	86610172			pfam03888	MucB/RseB family. Members of this family	COG3026	Negative regulator of sigma E activity [
COG0494LR, NUDIX family hydrolase	CYB_2747	2842241	2842738		+	165	86610173		COG1051	cd03428	Diadenosine tetraphosphate (Ap4A) hydrol	COG0494	NTP pyrophosphohydrolases including oxid
COG0784T, response regulator	CYB_2748	2843127	2844371		+	414	86610174		COG2201	pfam00072,PHA01082	Response regulator receiver domain. This ; putative transcription regulator	COG3706	Response regulator containing a CheY-lik
COG0784T, response regulator	CYB_2749	2844419	2844793		+	124	86610175			smart00448	cheY-homologous receiver domain; CheY re	COG0745	Response regulators consisting of a CheY
COG0835NT, CheW domain-containing protein	CYB_2750	2844901	2845449		+	182	86610176		COG0835	pfam01584	CheW-like domain. CheW proteins are part	COG0835	Chemotaxis signal transduction protein [
COG0840NT,COG2203T, putative methyl-accepting chemotaxis protein	CYB_2751	2845498	2847735		+	745	86610177		COG2203	smart00283,smart00065	Methyl-accepting chemotaxis-like domains ; Domain present in phytochromes and cGMP-	COG0840,COG2203	Methyl-accepting chemotaxis protein [Cel ; FOG: GAF domain [Signal transduction mec
COG0643NT,COG0784T, sensor histidine kinase/response regulator	CYB_2752	2847737	2850508		+	923	86610178		COG2198	cd00156,smart00387,cd00731,cd00088,pfam02601,pfam07174	Signal receiver domain; originally thoug ; Histidine kinase-like ATPases; Histidine ; CheA regulatory domain; CheA is a histid ; Histidine Phosphotransfer domain, involv ; Exonuclease VII, large subunit. This fam ; Fibronectin-attachment protein (FAP). Th	COG0643,COG2204	Chemotaxis protein histidine kinase and ; Response regulator containing CheY-like
hypothetical protein	CYB_2754	2850512	2850994		+	160	86610179					COG3616	Predicted amino acid aldolase or racemas
hypothetical protein	CYB_2753	2850970	2851659		-	229	86610180			pfam01834	XRCC1 N terminal domain.	COG4034	Uncharacterized protein conserved in arc
				#	218248696	Cyanothece_PCC_8801	/am/ftp-genomes/Bacteria/Cyanothece_PCC_8801/NC_011726.ptt
COG0517R, CBS domain containing protein	PCC8801_3960	4147706	4148167		+	153	218248686			pfam00571	CBS domain pair. CBS domains are small i	COG0517	FOG: CBS domain [General function predic
COG0457R, hypothetical protein	PCC8801_3961	4148259	4149104		+	281	218248687			pfam04539,pfam02463	Sigma-70 region 3. Region 3 forms a disc ; RecF/RecN/SMC N terminal domain. This do	COG4235,COG1729	Cytochrome c biogenesis factor [Posttran ; Uncharacterized protein conserved in bac
COG1807M, putative glycosyl transferase	PCC8801_3962	4149145	4150797		-	550	218248688			pfam02366	Dolichyl-phosphate-mannose-protein manno	COG1807	4-amino-4-deoxy-L-arabinose transferase
hypothetical protein	PCC8801_3963	4151084	4151812		+	242	218248689			cd06579,pfam04929	Transmembrane subunit (TM) of Escherichi ; Herpes DNA replication accessory factor.	COG2244,COG1903,COG5178	Membrane protein involved in the export ; Cobalamin biosynthesis protein CbiD [Coe ; U5 snRNP spliceosome subunit [RNA proces
hypothetical protein	PCC8801_3964	4151900	4152097		-	65	218248690			pfam06770	Actin-rearrangement-inducing factor (Ari
COG0242J, peptide deformylase	PCC8801_3965	4152134	4152697		-	187	218248691			pfam01327	Polypeptide deformylase.	COG0242	N-formylmethionyl-tRNA deformylase [Tran
COG1028IQR, short-chain dehydrogenase/reductase SDR	PCC8801_3966	4152803	4153648		-	281	218248692			pfam00106,smart00609	short chain dehydrogenase. This family c ; Vault protein Inter-alpha-Trypsin domain	COG1028	Dehydrogenases with different specificit
hypothetical protein	PCC8801_3967	4153668	4154117		-	149	218248693			pfam01105	emp24/gp25L/p24 family/GOLD. Members of
COG0654HC, monooxygenase FAD-binding	PCC8801_3968	4154322	4155410		-	362	218248694			pfam01494	FAD binding domain. This domain is invol	COG0654	2-polyprenyl-6-methoxyphenol hydroxylase
COG0538C, isocitrate dehydrogenase	PCC8801_3969	4155540	4156967		-	475	218248695			pfam00180,pfam00180,pfam03740	Isocitrate/isopropylmalate dehydrogenase ; Isocitrate/isopropylmalate dehydrogenase ; Pyridoxal phosphate biosynthesis protein	COG0538	Isocitrate dehydrogenases [Energy produc
COG1431J, stem cell self-renewal protein Piwi domain protein	PCC8801_3970	4157273	4159567		+	764	218248696	PIWI domain containing protein		cd04659	Piwi_piwi-like_ProArk: PIWI domain, Piwi	COG1431	Argonaute homolog, implicated in RNA met
hypothetical protein	PCC8801_3971	4159564	4160913		+	449	218248697	Rec-like endonuclease fused to uncharacterized N-terminal domain				COG3118	Thioredoxin domain-containing protein [P
COG0789K, putative transcriptional regulator, MerR family	PCC8801_3972	4160933	4161367		+	144	218248698			cd01105	Helix-turn-helix (HTH) transcription reg	COG0789	Predicted transcriptional regulators [Tr
COG3386G, SMP-30/Gluconolaconase/LRE domain protein	PCC8801_3974	4162367	4163410		+	347	218248699			pfam08450,pfam08450	SMP-30/Gluconolaconase/LRE-like region. ; SMP-30/Gluconolaconase/LRE-like region.	COG3386	Gluconolactonase [Carbohydrate transport
COG1132V, cyclic nucleotide-binding protein	PCC8801_3976	4163623	4165347		-	574	218248700			cd03251,pfam00664	MsbA is an essential ABC transporter, cl ; ABC transporter transmembrane region. Th	COG1132	ABC-type multidrug transport system, ATP
hypothetical protein	PCC8801_3977	4165592	4166989		+	465	218248701
COG0564J, pseudouridine synthase, RluA family	PCC8801_3978	4166990	4167910		+	306	218248702			cd02869,smart00363	PseudoU_synth_RsuA/RluD: Pseudouridine s ; S4 RNA-binding domain;	COG0564	Pseudouridylate synthases, 23S RNA-speci
COG0823U, hypothetical protein	PCC8801_3979	4168032	4168547		+	171	218248703			pfam07676,pfam07676,pfam07676	WD40-like Beta Propeller Repeat. This fa ; WD40-like Beta Propeller Repeat. This fa ; WD40-like Beta Propeller Repeat. This fa	COG0823	Periplasmic component of the Tol biopoly
hypothetical protein	PCC8801_3980	4168588	4170291		+	567	218248704			cd04386,cd02656,cd00309	RhoGAP_nadrin: RhoGAP (GTPase-activator ; MIT: domain contained within Microtubule ; chaperonin families, type I and type II.	COG4372,COG2136	Uncharacterized protein conserved in bac ; Predicted exosome subunit/U3 small nucle
hypothetical protein	PCC8801_3981	4170402	4170614		+	70	218248705
photosystem I reaction centre subunit XI PsaL	PCC8801_3982	4170828	4171322		-	164	218248706			pfam02605	Photosystem I reaction centre subunit XI
				#	110639330	Cytophaga_hutchinsonii_ATCC_33406	/am/ftp-genomes/Bacteria/Cytophaga_hutchinsonii_ATCC_33406/NC_008255.ptt
hypothetical protein	CHU_2945	3370380	3371369		-	329	110639320
hypothetical protein	CHU_2946	3371660	3372253		-	197	110639321
COG2865K, hypothetical protein	CHU_2947	3372337	3373407		-	356	110639322		COG2865	pfam04326	Divergent AAA domain. This family is rel	COG2865	Predicted transcriptional regulator cont
COG0326O, hypothetical protein	CHU_2948	3373410	3375995		-	861	110639323			pfam02518	Histidine kinase-, DNA gyrase B-, and HS	COG0326	Molecular chaperone, HSP90 family [Postt
COG1961L, site-specific recombinase	CHU_2949	3376047	3377486		-	479	110639324		COG1961	pfam00239,pfam07508	Resolvase, N terminal domain. The N-term ; Recombinase. This domain is usually foun	COG1961	Site-specific recombinases, DNA invertas
hypothetical protein	CHU_2950	3377518	3377706		-	62	110639325
hypothetical protein	CHU_2951	3377725	3378129		-	134	110639326					COG1792	Cell shape-determining protein [Cell env
hypothetical protein	CHU_2952	3378335	3378670		-	111	110639327
hypothetical protein	CHU_2953	3378667	3379038		-	123	110639328			pfam03051	Peptidase C1-like family. This family is	COG3579	Aminopeptidase C [Amino acid transport a
hypothetical protein	CHU_2954	3379035	3379442		-	135	110639329
COG1431J, hypothetical protein	CHU_2955	3379892	3381943		+	683	110639330	PIWI domain containing protein	COG1431	cd04659	Piwi_piwi-like_ProArk: PIWI domain, Piwi	COG1431	Argonaute homolog, implicated in RNA met
hypothetical protein	CHU_2956	3381945	3382997		+	350	110639331	Rec-like endonuclease fused to uncharacterized N-terminal domain				COG4229	Predicted enolase-phosphatase [Energy pr
hypothetical protein	CHU_2957	3383113	3388779		+	1888	110639332		COG5635	pfam08433,pfam06675	Chromatin associated protein KTI12. This ; Protein of unknown function (DUF1177). T	COG2183,COG0378	Transcriptional accessory protein [Trans ; Ni2+-binding GTPase involved in regulati
COG0699R, GTPase	CHU_2958	3388772	3391078		+	768	110639333		COG0699	pfam00350,cd01878,MTH00115	Dynamin family.	COG0218	Predicted GTPase [General function predi
hypothetical protein	CHU_2959	3391105	3392247		-	380	110639334
COG1961L, DNA resolvase	CHU_2960	3392683	3393336		+	217	110639335		COG1961	pfam00239	Resolvase, N terminal domain. The N-term	COG1961	Site-specific recombinases, DNA invertas
hypothetical protein	CHU_2961	3393346	3393774		-	142	110639336			pfam05993	Reovirus major virion structural protein
hypothetical protein	CHU_2962	3393810	3394640		-	276	110639337		COG1262	pfam03781	Domain of unknown function (DUF323). Thi	COG1262	Uncharacterized conserved protein [Funct
hypothetical protein	CHU_2963	3394692	3395003		-	103	110639338
hypothetical protein	CHU_2964	3395024	3396406		-	460	110639339			pfam09491	AlwI restriction endonuclease. This fami
COG1595K, sigma 24 related	CHU_2965	3396476	3397087		+	203	110639340		COG1595	pfam04542,cd06170	Sigma-70 region 2. Region 2 of sigma-70 ; C-terminal DNA-binding domain of LuxR-li	COG1595	DNA-directed RNA polymerase specialized
				#	73748042	Dehalococcoides_CBDB1	/am/ftp-genomes/Bacteria/Dehalococcoides_CBDB1/NC_007356.ptt
COG1180O, radical SAM domain-containing protein	cbdb_A93	78843	79592		-	249	73748032		COG1180	cd01335	Radical SAM superfamily. Enzymes of this	COG1180	Pyruvate-formate lyase-activating enzyme
COG2102R, hypothetical protein	cbdb_A95	79589	80335		-	248	73748033		COG2102	pfam01902	ATP-binding region. This family of prote	COG2102	Predicted ATPases of PP-loop superfamily
putative reductive dehalogenase anchoring protein	cbdb_B5	80419	80688		-	89	73748034					COG4232	Thiol:disulfide interchange protein [Pos
COG1600C, putative reductive dehalogenase	cbdb_A96	80710	82230		-	506	73748035		COG1145	pfam00037,pfam10518	4Fe-4S binding domain. Superfamily inclu ; TAT (twin-arginine translocation) pathwa	COG1600	Uncharacterized Fe-S protein [Energy pro
COG0727R, hypothetical protein	cbdb_A97	82305	82928		-	207	73748036		COG0727	pfam03692	Uncharacterised protein family (UPF0153)	COG0727	Predicted Fe-S-cluster oxidoreductase [G
COG2202T,COG4585T, sensor histidin kinase PAS domain-containing protein	cbdb_A98	82995	83891		+	298	73748037		COG4585	pfam08448,pfam07730	PAS fold. The PAS fold corresponds to th ; Histidine kinase. This is the dimerisati	COG4585,COG3290	Signal transduction histidine kinase [Si ; Signal transduction histidine kinase reg
COG4564T, sensor histidin kinase ATP-binding subunit	cbdb_A99	83908	84186		+	92	73748038		COG4585	pfam02518	Histidine kinase-, DNA gyrase B-, and HS	COG4564	Signal transduction histidine kinase [Si
COG2197TK, LuxR family DNA-binding response regulator	cbdb_A100	84186	84872		+	228	73748039		COG2197	smart00448,cd06170	cheY-homologous receiver domain; CheY re ; C-terminal DNA-binding domain of LuxR-li	COG2197	Response regulator containing a CheY-lik
COG1396K, hypothetical protein	cbdb_B6	85242	85613		+	123	73748040		COG1396	pfam01381	Helix-turn-helix. This large family of D	COG1396	Predicted transcriptional regulators [Tr
hypothetical protein	cbdb_A101	85610	86506		+	298	73748041	RecB family nuclease, COG1468 subfamily		pfam04030	D-arabinono-1,4-lactone oxidase. This do
hypothetical protein	cbdb_A102	86503	88887		+	794	73748042	PIWI domain containing protein		cd04659	Piwi_piwi-like_ProArk: PIWI domain, Piwi	COG0426	Uncharacterized flavoproteins [Energy pr
hypothetical protein	cbdb_A103	89251	90405		+	384	73748043
COG1396K, hypothetical protein	cbdb_B7	90541	90774		+	77	73748044		COG1396	pfam01381	Helix-turn-helix. This large family of D	COG2944	Predicted transcriptional regulator [Tra
COG0286V, putative type I restriction-modification system methylation subunit	cbdb_A104	90777	92714		+	645	73748045		COG0286	pfam02384,pfam02384,pfam02463	N-6 DNA Methylase. Restriction-modificat ; N-6 DNA Methylase. Restriction-modificat ; RecF/RecN/SMC N terminal domain. This do	COG0286	Type I restriction-modification system m
COG0732V, putative type I restriction enzyme, specificity protein	cbdb_A105	92701	93369		+	222	73748046		COG0732	pfam01420	Type I restriction modification DNA spec	COG0732	Restriction endonuclease S subunits [Def
COG0610V, restriction enzyme type I helicase subunit	cbdb_A106	93366	96350		+	994	73748047		COG0610	pfam04851,pfam04313,cd05132	Type III restriction enzyme, res subunit ; Type I restriction enzyme R protein N te ; GAPA is an IQGAP-related protein and is	COG0610	Type I site-specific restriction-modific
COG1451R, putative zinc protease	cbdb_A107	96347	97090		+	247	73748048		COG1451	pfam01863	Protein of unknown function DUF45. This	COG1451	Predicted metal-dependent hydrolase [Gen
COG0553KL, helicase	cbdb_A108	97184	100285		+	1033	73748049		COG0553	cd00079,pfam00176,cd00668	Helicase superfamily c-terminal domain; ; SNF2 family N-terminal domain. This doma ; This is the catalytic core domain of iso	COG0553	Superfamily II DNA/RNA helicases, SNF2 f
COG0326O, hypothetical protein	cbdb_A109	100287	103358		+	1023	73748050		COG0326			COG0326	Molecular chaperone, HSP90 family [Postt
COG0507L,COG1961L, atp-dependent exoDNAse, exonuclease v	cbdb_A111	103391	107662		+	1423	73748051		COG0507	pfam07508,smart00382,pfam01443	Recombinase. This domain is usually foun ; ATPases associated with a variety of cel ; Viral (Superfamily 1) RNA helicase. Heli	COG0507	ATP-dependent exoDNAse (exonuclease V),
COG1633S, hypothetical protein	cbdb_A113	108042	108350		-	102	73748052			cd01051	Manganese (Mn) catalase domain is a memb	COG1633	Uncharacterized conserved protein [Funct
				#	222110533	Diaphorobacter_TPSY	/am/ftp-genomes/Bacteria/Diaphorobacter_TPSY/NC_011992.ptt
P-type conjugative transfer protein TrbL	Dtpsy_1322	1381843	1383222		+	459	222110523			pfam04610,pfam06519	TrbL/VirB6 plasmid conjugal transfer pro ; TolA protein. This family consists of se	COG3846	Type IV secretory pathway, TrbL componen
Conjugal transfer protein	Dtpsy_1323	1383247	1383951		+	234	222110524			pfam04585	Conjugal transfer protein. Family of pro	COG3701	Type IV secretory pathway, TrbF componen
P-type conjugative transfer protein TrbG	Dtpsy_1324	1383948	1384937		+	329	222110525			pfam03524,pfam07174	Conjugal transfer protein. This family i ; Fibronectin-attachment protein (FAP). Th	COG3504	Type IV secretory pathway, VirB9 compone
conjugation TrbI family protein	Dtpsy_1325	1384940	1386223		+	427	222110526			pfam03743,pfam03326	Bacterial conjugation TrbI-like protein. ; Herpesvirus transcription activation fac	COG2948	Type IV secretory pathway, VirB10 compon
hypothetical protein	Dtpsy_1326	1386220	1386456		+	78	222110527			pfam10038	Protein of unknown function (DUF2274). M	COG5639	Uncharacterized conserved small protein
hypothetical protein	Dtpsy_1327	1386681	1387406		-	241	222110528			cd02440	S-adenosylmethionine-dependent methyltra	COG2890	Methylase of polypeptide chain release f
Domain of unknown function DUF1814	Dtpsy_1328	1387580	1388626		-	348	222110529			pfam08843	Domain of unknown function (DUF1814). Th	COG2253	Uncharacterized conserved protein [Funct
hypothetical protein	Dtpsy_1329	1388619	1389215		-	198	222110530			pfam02010	REJ domain. The REJ (Receptor for Egg Je	COG5340	Predicted transcriptional regulator [Tra
phage-like hypothetical protein	Dtpsy_1330	1389382	1390029		+	215	222110531
protein of unknown function DUF955	Dtpsy_1331	1390026	1391231		+	401	222110532			pfam06114,cd00093	Domain of unknown function (DUF955). Fam ; Helix-turn-helix XRE-family like protein	COG2856,COG1396	Predicted Zn peptidase [Amino acid trans ; Predicted transcriptional regulators [Tr
stem cell self-renewal protein Piwi domain protein	Dtpsy_1332	1391462	1393717		+	751	222110533	PIWI domain containing protein		cd04659	Piwi_piwi-like_ProArk: PIWI domain, Piwi	COG1431,COG0389	Argonaute homolog, implicated in RNA met ; Nucleotidyltransferase/DNA polymerase in
hypothetical protein	Dtpsy_1333	1393732	1394928		+	398	222110534	Rec-like endonuclease fused to uncharacterized N-terminal domain
hypothetical protein	Dtpsy_1334	1395917	1396543		+	208	222110535
Ku protein	Dtpsy_1335	1396768	1397811		+	347	222110536			cd00789,pfam05722	Ku-core domain, Ku-like subfamily; compo ; Ustilago B locus mating-type protein. Th	COG1273,COG1754	Ku-homolog [Replication, recombination, ; Uncharacterized C-terminal domain of top
transposase IS4 family protein	Dtpsy_1337	1400017	1401105		+	362	222110537			pfam01609	Transposase DDE domain. Transposase prot	COG3666	Transposase and inactivated derivatives
short-chain dehydrogenase/reductase SDR	Dtpsy_1338	1401883	1402794		+	303	222110538			pfam00106	short chain dehydrogenase. This family c	COG1028	Dehydrogenases with different specificit
glutamate/cysteine ligase	Dtpsy_1339	1402967	1404499		+	510	222110539			pfam04262	Glutamate-cysteine ligase. Family of bac	COG2918	Gamma-glutamylcysteine synthetase [Coenz
thiamine pyrophosphate protein domain protein TPP-binding	Dtpsy_1340	1404669	1406366		-	565	222110540			CHL00099	acetohydroxyacid synthase large subunit	COG0028	Thiamine pyrophosphate-requiring enzymes
transcriptional regulator, LysR family	Dtpsy_1341	1406580	1407497		+	305	222110541			pfam03466,pfam00126	LysR substrate binding domain. The struc ; Bacterial regulatory helix-turn-helix pr	COG0583	Transcriptional regulator [Transcription
major facilitator superfamily MFS_1	Dtpsy_1342	1407544	1408746		-	400	222110542			pfam07690	Major Facilitator Superfamily.	COG2814	Arabinose efflux permease [Carbohydrate
arsenical-resistance protein	Dtpsy_1343	1408727	1409809		-	360	222110543			pfam01758	Sodium Bile acid symporter family. This	COG0798	Arsenite efflux pump ACR3 and related pe
				#	39996463	Geobacter_sulfurreducens	/am/ftp-genomes/Bacteria/Geobacter_sulfurreducens/NC_002939.ptt
COG2221C, iron-sulfur cluster-binding protein	GSU1351	1477837	1478805		+	322	39996453		COG2221	pfam01077,pfam03460	Nitrite and sulphite reductase 4Fe-4S do ; Nitrite/Sulfite reductase ferredoxin-lik	COG2221	Dissimilatory sulfite reductase (desulfo
COG0425O, hypothetical protein	GSU1352	1478792	1479016		+	74	39996454		COG0425	cd00291	SirA, YedF, and YeeD. Two-layered alpha/	COG0425	Predicted redox protein, regulator of di
COG2161D, prevent-host-death family protein	GSU1353	1479360	1479635		+	91	39996455		COG2161	pfam02604	Phd_YefM.	COG2161	Antitoxin of toxin-antitoxin stability s
COG3668R, plasmid stabilization system protein family protein	GSU1354	1479640	1479951		+	103	39996456		COG3668	pfam05016	Plasmid stabilisation system protein. Me	COG3668	Plasmid stabilization system protein [Ge
COG2963L, ISGsu7, transposase OrfA	GSU1355	1480115	1480477		+	120	39996457			cd03679	Coenzyme B12-dependent-methylmalonyl coe
COG2801L, ISGsu7, transposase OrfB	GSU1356	1480474	1481364		+	296	39996458		COG2801	pfam00665	Integrase core domain. Integrase mediate	COG2801	Transposase and inactivated derivatives
COG1694R, hypothetical protein	GSU1357	1481427	1481783		+	118	39996459		COG1694	pfam03819	MazG nucleotide pyrophosphohydrolase dom	COG1694	Predicted pyrophosphatase [General funct
COG0714R,COG1974KT,COG3410S, hypothetical protein	GSU1358	1481813	1484215		+	800	39996460		COG0507	pfam09848,cd06529,pfam04851	Uncharacterized conserved protein (DUF20 ; Peptidase S24 LexA-like proteins are inv ; Type III restriction enzyme, res subunit	COG3410,COG0467	Uncharacterized conserved protein [Funct ; RecA-superfamily ATPases implicated in s
COG1061KL,COG3886L, helicase, putative	GSU1359	1484238	1487363		+	1041	39996461		COG3886	pfam04851,cd00079,cd00138	Type III restriction enzyme, res subunit ; Helicase superfamily c-terminal domain; ; Phospholipase D. Active site motifs; The	COG1061,COG3886	DNA or RNA helicases of superfamily II [ ; Predicted HKD family nuclease [DNA repli
hypothetical protein	GSU1360	1487423	1489186		+	587	39996462	Predicted Sir2 family endonuclease fused to uncharacterized APAZ domain	COG0846	cd01406,pfam02399	Sir2-like: Prokaryotic group of uncharac ; Origin of replication binding protein. T	COG0846	NAD-dependent protein deacetylases, SIR2
piwi domain-containing protein	GSU1361	1489176	1490597		+	473	39996463	PIWI domain containing protein	COG1431	cd04659	Piwi_piwi-like_ProArk: PIWI domain, Piwi
hypothetical protein	GSU1362	1490654	1491835		+	393	39996464
COG3344L, RNA-directed DNA polymerase	GSU1363	1491977	1493119		+	380	39996465		COG3344	cd03487	RT_Bac_retron_II: Reverse transcriptases	COG3344	Retron-type reverse transcriptase [DNA r
COG3440V, HNH endonuclease family protein	GSU1364	1493171	1494151		+	326	39996466		COG3440	cd00085,pfam06274,pfam01365	HNH nucleases; HNH endonuclease signatur ; Bacteriophage Mu tail sheath protein (Gp ; RIH domain. The RIH (RyR and IP3R Homolo	COG3440	Predicted restriction endonuclease [Defe
COG0551L,COG1715V, Mrr restriction system protein, putative	GSU1365	1494206	1495252		+	348	39996467		COG1787	pfam04471,pfam01396,pfam03169	Restriction endonuclease. Prokaryotic fa ; Topoisomerase DNA binding C4 zinc finger ; OPT oligopeptide transporter protein. Th	COG1715,COG0839	Restriction endonuclease [Defense mechan ; NADH:ubiquinone oxidoreductase subunit 6
hypothetical protein	GSU1366	1495607	1495750		+	47	39996468
hypothetical protein	GSU1367	1495968	1496621		+	217	39996469					COG5340	Predicted transcriptional regulator [Tra
hypothetical protein	GSU1368	1496621	1497493		+	290	39996470		COG2253	pfam08843	Domain of unknown function (DUF1814). Th	COG2253	Uncharacterized conserved protein [Funct
COG2852S, hypothetical protein	GSU1369	1497512	1498039		+	175	39996471		COG2852	cd01038	Domain of unknown function, appears to b	COG2852	Very-short-patch-repair endonuclease [Re
COG1453R, aldo/keto reductase family oxidoreductase	GSU1370	1498229	1499281		-	350	39996472		COG1453	cd06660,cd01916	Aldo-keto reductases (AKRs) are a superf ; Acetyl-CoA synthase (ACS), also known as	COG1453	Predicted oxidoreductases of the aldo/ke
COG1902C, oxidoreductase, FAD/FMN-binding	GSU1371	1499442	1500539		-	365	39996473		COG1902	cd02932	Old yellow enzyme (OYE) YqjM-like FMN bi	COG1902	NADH:flavin oxidoreductases, Old Yellow
				#	148266051	Geobacter_uraniumreducens_Rf4	/am/ftp-genomes/Bacteria/Geobacter_uraniumreducens_Rf4/NC_009483.ptt
COG3706T, response regulator receiver protein	Gura_4030	4684146	4684796		+	216	148266041		COG3437	cd00156,cd00082	Signal receiver domain; originally thoug ; Histidine Kinase A (dimerization/phospho	COG0745,COG5002	Response regulators consisting of a CheY ; Signal transduction histidine kinase [Si
COG0606O, Mg chelatase, subunit ChlI	Gura_4031	4684864	4686393		-	509	148266042		COG0606	pfam01078,pfam05362	Magnesium chelatase, subunit ChlI. Magne ; Lon protease (S16) C-terminal proteolyti	COG0606	Predicted ATPase with chaperone activity
COG0492O, thioredoxin reductase	Gura_4032	4686443	4687393		-	316	148266043		COG0492	pfam07992	Pyridine nucleotide-disulphide oxidoredu	COG0492	Thioredoxin reductase [Posttranslational
hypothetical protein	Gura_4033	4687545	4688297		+	250	148266044
COG1230P, cation diffusion facilitator family transporter	Gura_4034	4688361	4689341		+	326	148266045		COG1230	pfam01545	Cation efflux family. Members of this fa	COG1230	Co/Zn/Cd efflux system component [Inorga
COG1171E, threonine dehydratase	Gura_4035	4689369	4690577		+	402	148266046		COG1171	cd01562,cd04886	Threonine dehydratase: The first step in ; This CD includes the C-terminal ACT doma	COG1171,COG2061	Threonine dehydratase [Amino acid transp ; ACT-domain-containing protein, predicted
COG1451R, hypothetical protein	Gura_4036	4691017	4691721		-	234	148266047		COG1451	pfam01863	Protein of unknown function DUF45. This	COG1451	Predicted metal-dependent hydrolase [Gen
COG0610V, HsdR family type I site-specific deoxyribonuclease	Gura_4037	4691718	4694972		-	1084	148266048		COG0610	pfam04313,pfam04851	Type I restriction enzyme R protein N te ; Type III restriction enzyme, res subunit	COG0610	Type I site-specific restriction-modific
hypothetical protein	Gura_4038	4695001	4695507		-	168	148266049			smart00670	Large family of predicted nucleotide-bin	COG2949	Uncharacterized membrane protein [Functi
COG1396K,COG2856E, helix-turn-helix domain-containing protein	Gura_4039	4695504	4696574		-	356	148266050		COG1396	pfam06114,cd00093	Domain of unknown function (DUF955). Fam ; Helix-turn-helix XRE-family like protein	COG2856,COG1396	Predicted Zn peptidase [Amino acid trans ; Predicted transcriptional regulators [Tr
COG1431J, hypothetical protein	Gura_4040	4696924	4698345		-	473	148266051	PIWI domain containing protein	COG1431	cd04659	Piwi_piwi-like_ProArk: PIWI domain, Piwi	COG1431	Argonaute homolog, implicated in RNA met
hypothetical protein	Gura_4041	4698342	4700081		-	579	148266052	Predicted Sir2 family endonuclease fused to uncharacterized APAZ domain		cd01406	Sir2-like: Prokaryotic group of uncharac	COG0846	NAD-dependent protein deacetylases, SIR2
COG0732V, restriction modification system DNA specificity subunit	Gura_4042	4700105	4701391		-	428	148266053		COG0732	pfam01420,pfam01420	Type I restriction modification DNA spec ; Type I restriction modification DNA spec	COG0732	Restriction endonuclease S subunits [Def
COG0286V, N-6 DNA methylase	Gura_4043	4701384	4703858		-	824	148266054		COG0286	pfam02384,pfam05235,pfam00081	N-6 DNA Methylase. Restriction-modificat ; CHAD domain. The CHAD domain is an alpha ; Iron/manganese superoxide dismutases, al	COG0286,COG3064	Type I restriction-modification system m ; Membrane protein involved in colicin upt
COG3222S, hypothetical protein	Gura_4044	4704003	4704686		-	227	148266055		COG3222	pfam09837	Uncharacterized protein conserved in bac	COG3222	Uncharacterized protein conserved in bac
COG1469S, putative GTP cyclohydrolase	Gura_4045	4704723	4705580		-	285	148266056		COG1469	pfam02649	Uncharacterized ACR, COG1469.	COG1469	Uncharacterized conserved protein [Funct
COG0603R, exsB protein	Gura_4046	4705592	4706278		-	228	148266057		COG0603	pfam06508	ExsB. This family includes putative tran	COG0603	Predicted PP-loop superfamily ATPase [Ge
COG0568K, RpoD family RNA polymerase sigma factor	Gura_4047	4706383	4708143		-	586	148266058		COG0568	pfam04539,pfam04542,pfam03979,pfam04545,pfam00140,pfam02463	Sigma-70 region 3. Region 3 forms a disc ; Sigma-70 region 2. Region 2 of sigma-70 ; Sigma-70 factor, region 1.1. Region 1.1 ; Sigma-70, region 4. Region 4 of sigma-70 ; Sigma-70 factor, region 1.2.	COG0568,COG1196	DNA-directed RNA polymerase, sigma subun ; Chromosome segregation ATPases [Cell div
COG0358L, DNA primase	Gura_4048	4708171	4709934		-	587	148266059		COG0358	pfam01807,pfam08275,cd03364,pfam10410	CHC2 zinc finger. This domain is princip ; DNA primase catalytic core, N-terminal d ; TOPRIM_DnaG_primases: The topoisomerase- ; DnaB-helicase binding domain of primase.	COG0358	DNA primase (bacterial type) [DNA replic
COG1286R, colicin V production protein	Gura_4049	4709960	4710469		-	169	148266060		COG1286	pfam02674	Colicin V production protein. Colicin V	COG1286	Uncharacterized membrane protein, requir
COG1610S, GatB/Yqey domain-containing protein	Gura_4050	4710581	4711024		-	147	148266061		COG1610	pfam09424	Yqey-like protein. The function of this	COG1610	Uncharacterized conserved protein [Funct
				#	55376414	Haloarcula_marismortui_ATCC_43049	/am/ftp-genomes/Bacteria/Haloarcula_marismortui_ATCC_43049/NC_006394.ptt
hypothetical protein	pNG6181	140773	141999		+	408	55376570			pfam01988,cd00919,cd01321	Integral membrane protein DUF125. This f ; Heme-copper oxidase subunit I. Heme-cop ; Adenosine deaminase-related growth facto	COG5177,COG1290,COG1377	Uncharacterized conserved protein [Funct ; Cytochrome b subunit of the bc complex [ ; Flagellar biosynthesis pathway, componen
hypothetical protein	pNG6182	141968	142450		-	160	55376571			pfam03154,pfam05976	Atrophin-1 family. Atrophin-1 is the pro ; Bacterial membrane protein of unknown fu	COG1283	Na+/phosphate symporter [Inorganic ion t
COG2135S, hypothetical protein	pNG6183	142737	143426		+	229	55376572		COG2135	pfam02586	Uncharacterised ACR, COG2135.	COG2135	Uncharacterized conserved protein [Funct
COG1474LO, cell division control protein 6	pNG6184	143442	144470		-	342	55376573		COG1474	pfam03965,cd03227,pfam10070	Penicillinase repressor. The penicillina ; ABC-type Class 2 contains systems involv ; Uncharacterized protein conserved in bac	COG1474	Cdc6-related protein, AAA superfamily AT
COG0553KL, putative DEAD/H helicase	pNG6185	144649	148287		-	1212	55376574		COG0553	cd00079,pfam00176,pfam05949	Helicase superfamily c-terminal domain; ; SNF2 family N-terminal domain. This doma ; Bacterial protein of unknown function (D	COG0553,COG0553	Superfamily II DNA/RNA helicases, SNF2 f ; Superfamily II DNA/RNA helicases, SNF2 f
COG1743L, hypothetical protein	pNG6187	148288	151185		-	965	55376575		COG1743	pfam06634,pfam05093	Protein of unknown function (DUF1156). T ; Anamorsin family. This family contains s	COG1743	Adenine-specific DNA methylase containin
hypothetical protein	pNG6188	151201	151818		-	205	55376576					COG3451	Type IV secretory pathway, VirB4 compone
COG1483R, hypothetical protein	pNG6189	151815	155108		-	1097	55376577		COG1483	pfam04465,pfam03344,MTH00154	Protein of unknown function (DUF499). Fa ; Daxx Family. The Daxx protein (also know ; cytochrome c oxidase subunit II; Provisi	COG1483	Predicted ATPase (AAA+ superfamily) [Gen
hypothetical protein	pNG6190	155105	155245		-	46	55376578			pfam10624	Plasmid conjugative transfer entry exclu
COG1363G, hypothetical protein	pNG6001	158	721		+	187	55376413					COG3017	Outer membrane lipoprotein involved in o
COG0233J, hypothetical protein	pNG6002	739	2157		-	472	55376414	PIWI domain containing protein		cd04659	Piwi_piwi-like_ProArk: PIWI domain, Piwi
hypothetical protein	pNG6003	2154	3497		-	447	55376415	RecB-like nuclease of Mrr subfamily fuzed to APAZ domain		pfam06160	Septation ring formation regulator, EzrA
hypothetical protein	pNG6004	3691	4539		+	282	55376416			pfam00821	Phosphoenolpyruvate carboxykinase. Catal
hypothetical protein	pNG6005	4536	5333		+	265	55376417			pfam01850,pfam10641	PIN domain. This PIN (PilT N terminus) d ; Typoviral methyltransferase. Positive-st	COG1848	Predicted nucleic acid-binding protein,
COG4108J, hypothetical protein	pNG6006	5401	5991		+	196	55376418			pfam05478	Prominin. The prominins are an emerging
COG3269R, hypothetical protein	pNG6007	6049	6483		+	144	55376419		COG3269	pfam01938	TRAM domain. This small domain has no kn	COG3269	Predicted RNA-binding protein, contains
hypothetical protein	pNG6009	6559	6912		+	117	55376420			cd03342	TCP-1 (CTT or eukaryotic type II) chaper
COG0617J, hypothetical protein	pNG6010	6997	7692		-	231	55376421			pfam08843	Domain of unknown function (DUF1814). Th	COG4714	Uncharacterized membrane-anchored protei
COG0642T, sigma-70 like region 4 HTH domain-containing protein	pNG6011	7689	8363		-	224	55376422			smart00418	helix_turn_helix, Arsenical Resistance O	COG1568	Predicted methyltransferases [General fu
COG1192D, partition protein	pNG6012	8770	9588		+	272	55376423		COG1192	pfam01656	CobQ/CobB/MinD/ParA nucleotide binding d	COG1192	ATPases involved in chromosome partition
hypothetical protein	pNG6014	9585	9992		+	135	55376424			pfam06933,pfam01890	Special lobe-specific silk protein SSP16 ; CbiG. Members of this family are involve
				#	222475719	Halorubrum_lacusprofundi_ATCC_49239	/am/ftp-genomes/Bacteria/Halorubrum_lacusprofundi_ATCC_49239/NC_012028.ptt
COG1414K, transcriptional regulator TrmB	Hlac_2775	32249	32842		+	197	222475709			pfam01978	Sugar-specific transcriptional regulator	COG3355,COG3307	Predicted transcriptional regulator [Tra ; Lipid A core - O-antigen ligase and rela
hypothetical protein	Hlac_2776	32846	33385		+	179	222475710			cd01394	RadB. The archaeal protein radB shares s
hypothetical protein	Hlac_2777	33981	34154		+	57	222475711
hypothetical protein	Hlac_2778	34318	34524		+	68	222475712			PHA00727	hypothetical protein
COG0589T, UspA domain protein	Hlac_2779	34655	35083		+	142	222475713			pfam00582	Universal stress protein family. The uni	COG0589	Universal stress protein UspA and relate
COG3293L, transposase IS4 family protein	Hlac_2780	35219	36040		+	273	222475714			pfam01609	Transposase DDE domain. Transposase prot	COG3039	Transposase and inactivated derivatives,
COG3385L, transposase (ISH3)	Hlac_2781	36108	37274		+	388	222475715			pfam01609	Transposase DDE domain. Transposase prot	COG3385	FOG: Transposase and inactivated derivat
COG3593L,COG3950R, hypothetical protein	Hlac_2782	37432	38754		-	440	222475716			cd03240,cd00267	The catalytic domains of Rad50 are simil ; ABC (ATP-binding cassette) transporter n	COG3593,COG3593	Predicted ATP-dependent endonuclease of ; Predicted ATP-dependent endonuclease of
hypothetical protein	Hlac_2783	38773	38985		-	70	222475717
COG0438M, hypothetical protein	Hlac_2784	39202	40272		+	356	222475718
COG1431J, stem cell self-renewal protein Piwi domain protein	Hlac_2785	40738	42894		+	718	222475719	PIWI domain containing protein		cd04659	Piwi_piwi-like_ProArk: PIWI domain, Piwi	COG1431	Argonaute homolog, implicated in RNA met
transposase (ISH6)	Hlac_2786	42942	44279		+	445	222475720			pfam00872	Transposase, Mutator family.	COG3263	NhaP-type Na+/H+ and K+/H+ antiporters w
COG0433R, hypothetical protein	Hlac_2787	44534	46408		-	624	222475721			pfam01935,pfam05872	Domain of unknown function DUF87. The fu ; Bacterial protein of unknown function (D	COG0433	HerA helicase [Replication, recombinatio
hypothetical protein	Hlac_2788	46484	47800		-	438	222475722			pfam09376	NurA domain. This family includes NurA a
COG0419L, SMC domain protein	Hlac_2789	47932	50712		-	926	222475723			pfam02463,cd03240,cd03240	RecF/RecN/SMC N terminal domain. This do ; The catalytic domains of Rad50 are simil ; The catalytic domains of Rad50 are simil	COG0419	ATPase involved in DNA repair [DNA repli
COG0420L, metallophosphoesterase	Hlac_2790	50740	51954		-	404	222475724			pfam00149	Calcineurin-like phosphoesterase. This f	COG0420	DNA repair exonuclease [DNA replication,
hypothetical protein	Hlac_2791	52329	54659		-	776	222475725			cd03466,pfam01474	Nitrogenase_nifN_2: A subgroup of the Ni ; Class-II DAHP synthetase family. Members	COG1502,COG5271	Phosphatidylserine/phosphatidylglyceroph ; AAA ATPase containing von Willebrand fac
hypothetical protein	Hlac_2792	55066	55737		-	223	222475726			smart00421	helix_turn_helix, Lux Regulon; lux regul	COG2197	Response regulator containing a CheY-lik
COG1397O, ADP-ribosylation/Crystallin J1	Hlac_2793	56232	57158		-	308	222475727			pfam03747	ADP-ribosylglycohydrolase. This family i	COG1397	ADP-ribosylglycohydrolase [Posttranslati
hypothetical protein	Hlac_2794	57531	58262		+	243	222475728					COG0822	NifU homolog involved in Fe-S cluster fo
hypothetical protein	Hlac_2795	58839	59027		+	62	222475729
				#	222476126	Halorubrum_lacusprofundi_ATCC_49239	/am/ftp-genomes/Bacteria/Halorubrum_lacusprofundi_ATCC_49239/NC_012028.ptt
hypothetical protein	Hlac_3218	460670	460987		+	105	222476116					COG5013	Nitrate reductase alpha subunit [Energy
COG1002V, hypothetical protein	Hlac_3219	461000	464896		-	1298	222476117			pfam02384	N-6 DNA Methylase. Restriction-modificat	COG0286,COG4748,COG1293	Type I restriction-modification system m ; Uncharacterized conserved protein [Funct ; Predicted RNA-binding protein homologous
hypothetical protein	Hlac_3220	465199	465933		-	244	222476118			MTH00051	cytochrome c oxidase subunit II; Provisi
COG1033R, hypothetical protein	Hlac_3221	467105	469729		+	874	222476119			pfam02460,pfam02460	Patched family. The transmembrane protei ; Patched family. The transmembrane protei	COG1033	Predicted exporters of the RND superfami
COG1657I, Squalene cyclase-like protein	Hlac_3222	469821	471803		+	660	222476120			cd02889,pfam10446	Squalene cyclase (SQCY) domain; found in ; Protein of unknown function (DUF2457). T	COG1657	Squalene cyclase [Lipid metabolism]
COG2801L,COG3316L, transposase	Hlac_3224	472276	472956		+	226	222476121			pfam00665	Integrase core domain. Integrase mediate	COG3316	Transposase and inactivated derivatives
COG1061KL,COG1112L, type III restriction protein res subunit	Hlac_3225	473008	481287		-	2759	222476122			pfam04851,cd00221,cd00079,pfam01496,pfam05887,pfam04851,pfam05976	Type III restriction enzyme, res subunit ; Very Short Patch Repair (Vsr) Endonuclea ; Helicase superfamily c-terminal domain; ; V-type ATPase 116kDa subunit family. Thi ; Procyclic acidic repetitive protein (PAR ; Type III restriction enzyme, res subunit ; Bacterial membrane protein of unknown fu	COG1112,COG1061,COG1061,COG2852	Superfamily I DNA and RNA helicases and ; DNA or RNA helicases of superfamily II [ ; DNA or RNA helicases of superfamily II [ ; Very-short-patch-repair endonuclease [Re
COG1943L, transposase IS200-family protein	Hlac_3227	482057	482449		+	130	222476123			pfam01797	Transposase IS200 like. Transposases are	COG1943	Transposase and inactivated derivatives
COG0675L, transposase, IS605 OrfB family	Hlac_3228	482451	483710		+	419	222476124			pfam07282,pfam00676	Putative transposase DNA-binding domain. ; Dehydrogenase E1 component. This family	COG0675	Transposase and inactivated derivatives
hypothetical protein	Hlac_3229	486230	488818		-	862	222476125					COG0748	Putative heme iron utilization protein [
stem cell self-renewal protein Piwi domain protein	Hlac_3230	489068	491263		+	731	222476126	PIWI domain containing protein		cd04659	Piwi_piwi-like_ProArk: PIWI domain, Piwi
COG1049C, hypothetical protein	Hlac_3231	491244	492191		-	315	222476127					COG2856	Predicted Zn peptidase [Amino acid trans
hypothetical protein	Hlac_3232	492325	492768		-	147	222476128			pfam06160	Septation ring formation regulator, EzrA
COG1948L, helix-hairpin-helix motif protein	Hlac_3233	493168	494625		+	485	222476129			cd06126,pfam10391	DEDDy exonucleases, part of the DnaQ-lik ; Fingers domain of DNA polymerase lambda.	COG0272,COG3359	NAD-dependent DNA ligase (contains BRCT ; Predicted exonuclease [DNA replication,
COG1205R, DEAD/DEAH box helicase domain protein	Hlac_3234	494628	497195		+	855	222476130			smart00487,pfam09369,smart00490	DEAD-like helicases superfamily;	COG1205	Distinct helicase family with a unique C
hypothetical protein	Hlac_3235	497203	497652		+	149	222476131			pfam01189	NOL1/NOP2/sun family.
COG0420L, metallophosphoesterase	Hlac_3236	497924	499228		+	434	222476132			pfam00149,pfam03780	Calcineurin-like phosphoesterase. This f ; Protein of unknown function (DUF322). Th	COG0420	DNA repair exonuclease [DNA replication,
COG1196D,COG4717S, hypothetical protein	Hlac_3237	499225	502701		+	1158	222476133			pfam02463,pfam02463,pfam01810,cd03227,cd03240	RecF/RecN/SMC N terminal domain. This do ; RecF/RecN/SMC N terminal domain. This do ; LysE type translocator. This family cons ; ABC-type Class 2 contains systems involv ; The catalytic domains of Rad50 are simil	COG4717,COG1106	Uncharacterized conserved protein [Funct ; Predicted ATPases [General function pred
hypothetical protein	Hlac_3239	503295	504725		+	476	222476134
COG0582L, integrase family protein	Hlac_3240	505013	506155		+	380	222476135			cd01189	phiLC3 phage and phage-related integrase	COG4974	Site-specific recombinase XerD [DNA repl
hypothetical protein	Hlac_3241	506093	506413		-	106	222476136
				#	222481225	Halorubrum_lacusprofundi_ATCC_49239	/am/ftp-genomes/Bacteria/Halorubrum_lacusprofundi_ATCC_49239/NC_012030.ptt
COG1583L, CRISPR-associated protein Cas6	Hlac_3333	85031	85816		-	261	222481215			pfam01881	Protein of unknown function DUF57. This	COG1583	CRISPR system related protein, RAMP supe
transposase (ISH6)	Hlac_3334	86164	87501		-	445	222481216			pfam00872	Transposase, Mutator family.	COG3263	NhaP-type Na+/H+ and K+/H+ antiporters w
hypothetical protein	Hlac_3335	87682	88197		+	171	222481217
COG0751J, hypothetical protein	Hlac_3336	89616	90473		+	285	222481218
hypothetical protein	Hlac_3337	90466	91035		+	189	222481219
COG1192D, Cobyrinic acid ac-diamide synthase	Hlac_3338	91307	92164		+	285	222481220			pfam01656	CobQ/CobB/MinD/ParA nucleotide binding d	COG1192	ATPases involved in chromosome partition
hypothetical protein	Hlac_3339	92362	92607		+	81	222481221			cd02757	This CD includes the respiratory arsenat	COG1766	Flagellar basal body M-ring protein [Cel
COG0582L, hypothetical protein	Hlac_3340	92604	94025		-	473	222481222			cd01182,cd00798	DNA breaking-rejoining enzymes, intergra ; XerD and XerC integrases, DNA breaking-r	COG4974	Site-specific recombinase XerD [DNA repl
hypothetical protein	Hlac_3341	94132	94245		-	37	222481223
hypothetical protein	Hlac_3342	95180	95410		-	76	222481224
hypothetical protein	Hlac_3344	95898	97322		+	474	222481225	PIWI domain containing protein		cd04659	Piwi_piwi-like_ProArk: PIWI domain, Piwi
COG1483R, AAA family ATPase	Hlac_3345	97421	99925		+	834	222481226			pfam04465,PHA00370	Protein of unknown function (DUF499). Fa ; attachment protein	COG1483,COG5000	Predicted ATPase (AAA+ superfamily) [Gen ; Signal transduction histidine kinase inv
PglZ domain protein	Hlac_3346	99909	100799		+	296	222481227			pfam01663	Type I phosphodiesterase / nucleotide py
COG1743L, adenine-specific DNA methylase	Hlac_3347	100805	103441		+	878	222481228			pfam01555,pfam06634,pfam01555,cd04257	DNA methylase. Members of this family ar ; Protein of unknown function (DUF1156). T ; DNA methylase. Members of this family ar ; AAK_AK-HSDH: Amino Acid Kinase Superfami	COG1743	Adenine-specific DNA methylase containin
hypothetical protein	Hlac_3348	103520	103918		+	132	222481229			cd04735	Old yellow enzyme (OYE)-related FMN bind	COG0269	3-hexulose-6-phosphate synthase and rela
COG0338L, D12 class N6 adenine-specific DNA methyltransferase	Hlac_3349	104041	104895		+	284	222481230			pfam02086	D12 class N6 adenine-specific DNA methyl	COG0338	Site-specific DNA methylase [DNA replica
hypothetical protein	Hlac_3350	104908	105984		-	358	222481231
COG3385L, transposase (ISH3)	Hlac_3351	106183	107349		+	388	222481232			pfam01609	Transposase DDE domain. Transposase prot	COG3385	FOG: Transposase and inactivated derivat
COG1401V, ATPase associated with various cellular activities AAA_5	Hlac_3352	107669	109915		-	748	222481233			pfam07728,cd06184	ATPase family associated with various ce ; FAD_NAD(P)H binding domain of flavohemog	COG0714,COG1707	MoxR-like ATPases [General function pred ; ACT domain-containing protein [General f
hypothetical protein	Hlac_3353	109949	110131		+	60	222481234
hypothetical protein	Hlac_3354	110272	112239		-	655	222481235			cd03346,pfam07149	Eukaryotic tryptophan hydroxylase (TrpOH ; Pes-10. This family consists of several	COG1139	Uncharacterized conserved protein contai
				#	13475183	Mesorhizobium_loti	/am/ftp-genomes/Bacteria/Mesorhizobium_loti/NC_002678.ptt
COG3843U, hypothetical protein	mlr6191	5011308	5013278		+	656	13475173			pfam05139	Erythromycin esterase. This family inclu	COG3843	Type IV secretory pathway, VirD2 compone
COG0476H, hypothetical protein	mll6192	5013328	5014887		-	519	13475174		COG0476	pfam00899	ThiF family. This family contains a repe	COG0476	Dinucleotide-utilizing enzymes involved
hypothetical protein	mll6193	5014891	5015529		-	212	13475175			pfam01028	Eukaryotic DNA topoisomerase I, catalyti	COG1045	Serine acetyltransferase [Amino acid tra
hypothetical protein	mll8758	5015376	5015993		-	205	13475176
hypothetical protein	mll6195	5015986	5016510		-	174	13475177			pfam10790,pfam03067	Protein of Unknown function (DUF2604). F ; Chitin binding domain. This domain is fo	COG2080	Aerobic-type carbon monoxide dehydrogena
hypothetical protein	mlr6196	5016994	5017953		+	319	13475178			pfam07183	Protein of unknown function (DUF1403). T	COG1577	Mevalonate kinase [Lipid metabolism]
COG1386K, hypothetical protein	mlr6199	5017956	5018678		+	240	13475179		COG1386	pfam04079	Putative transcriptional regulators (Ypu	COG1386	Chromosome segregation and condensation
hypothetical protein	mlr6200	5018756	5019340		+	194	13475180					COG1142	Fe-S-cluster-containing hydrogenase comp
hypothetical protein	msl6202	5019797	5019949		-	50	13475181
hypothetical protein	mlr6203	5020023	5021447		+	474	13475182	RecB-like nuclease of Mrr subfamily fuzed to APAZ domain
hypothetical protein	mlr6204	5021381	5022898		+	505	13475183	PIWI domain containing protein	COG1431	cd04659	Piwi_piwi-like_ProArk: PIWI domain, Piwi	COG5077	Ubiquitin carboxyl-terminal hydrolase [P
COG1410E, 5-methyltetrahydrofolate-homocysteine S-methyltransferase	msl6205	5023438	5023656		-	72	13475184		COG1410	pfam02965	Vitamin B12 dependent methionine synthas	COG1410	Methionine synthase I, cobalamin-binding
COG1410E, 5-methyltetrahydrofolate-homocysteine S-methyltransferase	mll6206	5023653	5024924		-	423	13475185		COG1410	cd00740,cd02069,pfam02965	MeTr subgroup of pterin binding enzymes. ; B12 binding domain of methionine synthas ; Vitamin B12 dependent methionine synthas	COG1410	Methionine synthase I, cobalamin-binding
COG0534V, DNA-damage-inducible protein	mll6207	5025176	5026516		-	446	13475186		COG0534	pfam01554,pfam01554	MatE. The MatE domain	COG0534	Na+-driven multidrug efflux pump [Defens
COG0076E, histidine decarboxylase	mlr6209	5027871	5028980		+	369	13475187		COG0076	cd06450	DOPA decarboxylase family. This family b	COG0076	Glutamate decarboxylase and related PLP-
COG0174E, glutamine synthetase III	mlr6210	5029165	5030562		+	465	13475188		COG0174	pfam00120	Glutamine synthetase, catalytic domain.	COG0174	Glutamine synthetase [Amino acid transpo
COG0787M, alanine racemase	mll6211	5030901	5032094		-	397	13475189		COG0787	cd00430	Alanine racemase. This CD corresponds to	COG0787	Alanine racemase [Cell envelope biogenes
hypothetical protein	mll6212	5032482	5032823		-	113	13475190			pfam00665	Integrase core domain. Integrase mediate
hypothetical protein	msl6213	5032836	5033045		-	69	13475191			cd01410	SIRT7: Eukaryotic and prokaryotic group
hypothetical protein	mlr6215	5033545	5034090		+	181	13475192
COG2079R, hypothetical protein	mlr6217	5034195	5035535		+	446	13475193		COG2079	pfam03972	MmgE/PrpD family. This family includes 2	COG2079	Uncharacterized protein involved in prop
				#	15669511	Methanococcus_jannaschii	/am/ftp-genomes/Bacteria/Methanococcus_jannaschii/NC_000909.ptt
COG1082G, hypothetical protein	MJ1311	1256404	1257285		+	293	15669501		COG1082	pfam01261	Xylose isomerase-like TIM barrel. This T	COG1082	Sugar phosphate isomerases/epimerases [C
COG0731C, hypothetical protein	MJ1312	1257316	1258281		+	321	15669502		COG0731	pfam04055	Radical SAM superfamily. Radical SAM pro	COG0731	Fe-S oxidoreductases [Energy production
COG1679S, hypothetical protein	MJ1313	1258383	1259594		+	403	15669503		COG1679	pfam04412	Protein of unknown function (DUF521). Fa	COG1679	Predicted aconitase [General function pr
COG1270H, cobalamin biosynthesis protein	MJ1314	1259594	1260517		+	307	15669504		COG1270	pfam03186	CobD/Cbib protein. This family includes	COG1270	Cobalamin biosynthesis protein CobD/CbiB
COG1341R, hypothetical protein	MJ1315	1260502	1261587		+	361	15669505		COG1341	pfam06807,pfam08160,cd01983	Pre-mRNA cleavage complex II protein Clp ; NUC156 domain. This C terminal domain is ; The Fer4_NifH superfamily contains a var	COG1341	Predicted GTPase or GTP-binding protein
COG1531S, hypothetical protein	MJ1316	1261589	1261831		+	80	15669506		COG1531	pfam04457	Protein of unknown function (DUF504). Fa	COG1531	Uncharacterized protein conserved in arc
COG0477GEPR, hypothetical protein	MJ1317	1261814	1263010		-	398	15669507		COG2211	cd06174	The Major Facilitator Superfamily (MFS)	COG2270	Permeases of the major facilitator super
COG1750R, hypothetical protein	MJ1318	1263055	1264863		-	602	15669508		COG1750	pfam05362,cd01994,pfam02463	Lon protease (S16) C-terminal proteolyti ; This is a subfamily of Adenine nucleotid ; RecF/RecN/SMC N terminal domain. This do	COG1750	Archaeal serine proteases [General funct
COG0733R, sodium-dependent transporter	MJ1319	1264955	1266433		+	492	15669509		COG0733	pfam00209	Sodium:neurotransmitter symporter family	COG0733	Na+-dependent transporters of the SNF fa
COG1412R, hypothetical protein	MJ1320	1267794	1268189		-	131	15669510		COG1412	smart00670	Large family of predicted nucleotide-bin	COG1412	Uncharacterized proteins of PilT N-term.
COG1431J, hypothetical protein	MJ1321	1268210	1270351		-	713	15669511	PIWI domain containing protein	COG1431	pfam02171,cd01462	Piwi domain. This domain is found in the ; VWA YIEM type: Von Willebrand factor typ	COG1431	Argonaute homolog, implicated in RNA met
COG0419L, purine NTPase	MJ1322	1270370	1273387		-	1005	15669512		COG0419	pfam02463,cd03240	RecF/RecN/SMC N terminal domain. This do ; The catalytic domains of Rad50 are simil	COG0419	ATPase involved in DNA repair [DNA repli
COG0420L, DNA repair protein RAD32 (rad32)	MJ1323	1273384	1274484		-	366	15669513		COG0420	pfam00149	Calcineurin-like phosphoesterase. This f	COG0420	DNA repair exonuclease [DNA replication,
COG1763H, molybdopterin-guanine dinucleotide biosynthesis protein B (mobB)	MJ1324	1274579	1275283		+	234	15669514		COG1763	pfam03205,pfam04060	Molybdopterin guanine dinucleotide synth ; Putative Fe-S cluster. This family inclu	COG1763,COG2878	Molybdopterin-guanine dinucleotide biosy ; Predicted NADH:ubiquinone oxidoreductase
COG0640K, cadmium resistance protein	MJ1325	1275423	1275692		+	89	15669515		COG0640	smart00418	helix_turn_helix, Arsenical Resistance O	COG0640	Predicted transcriptional regulators [Tr
COG1163R, GTP1/Obg family GTP-binding protein	MJ1326	1275892	1277067		+	391	15669516		COG1163	cd01896,cd01666	The developmentally regulated GTP-bindin ; TGS_DRG_C: DRG (developmentally regula	COG1163	Predicted GTPase [General function predi
hypothetical protein	MJ1327	1277076	1277813		+	245	15669517					COG3055	Uncharacterized protein conserved in bac
COG0827L, adenine-specific DNA methylase	MJ1327a	1277800	1278633		+	277	15669894		COG0827	cd02440	S-adenosylmethionine-dependent methyltra	COG0827	Adenine-specific DNA methylase [DNA repl
COG1002V, modification methylase, type II R/M system	MJ1328	1278476	1279372		+	298	15669518
COG0024J, methionine aminopeptidase	MJ1329	1279377	1280261		+	294	15669519		COG0024	cd01088	Methionine Aminopeptidase 2. E.C. 3.4.11	COG0024	Methionine aminopeptidase [Translation,
COG1267I, hypothetical protein	MJ1330	1280407	1280790		+	127	15669520		COG1267	pfam04608,cd05058	Phosphatidylglycerophosphatase A. This f ; PTKc_Met_Ron: Protein Tyrosine Kinase (P	COG1267	Phosphatidylglycerophosphatase A and rel
				#	20094747	Methanopyrus_kandleri	/am/ftp-genomes/Bacteria/Methanopyrus_kandleri/NC_003551.ptt
Terpene cyclase/mutase family protein	MK1301	1308525	1310213		-	562	20094737			cd00688	This group contains class II terpene cyc	COG1657	Squalene cyclase [Lipid metabolism]
hypothetical protein	MK1302	1311974	1312216		+	80	20094738
hypothetical protein	MK1303	1312185	1313237		-	350	20094739			pfam03979	Sigma-70 factor, region 1.1. Region 1.1	COG3941	Mu-like prophage protein [General functi
hypothetical protein	MK1304	1313373	1314599		-	408	20094740			pfam00122,pfam04684	E1-E2 ATPase.	COG1914	Mn2+ and Fe2+ transporters of the NRAMP
hypothetical protein	MK1305	1314596	1316125		-	509	20094741
COG0438M, glycosyltransferase	MK1306	1316132	1317607		-	491	20094742		COG0438	cd03813	This family is most closely related to t	COG0438,COG4985	Glycosyltransferase [Cell envelope bioge ; ABC-type phosphate transport system, aux
COG1708R, DNA polymerase beta family nucleotidyltransferase	MK1307	1319237	1319530		-	97	20094743					COG1708	Predicted nucleotidyltransferases [Gener
P-loop ATPase	MK1308	1319573	1321492		-	639	20094744
hypothetical protein	MK1309	1322642	1323265		+	207	20094745			pfam07913	Protein of unknown function (DUF1678). T
COG1343L, hypothetical protein	MK1310	1324335	1324640		-	101	20094746	CRISPR-associated protein Cas2	COG1343	pfam02647	Uncharacterized ACR, COG1343.	COG1343	CRISPR-associated protein Cas2 [Defense
COG1431J, the argonaute protein, implicated in translation or RNA processing	MK1311	1324652	1326787		-	711	20094747	PIWI domain containing protein	COG1431	cd04659,CHL00180	Piwi_piwi-like_ProArk: PIWI domain, Piwi ; LysR transcriptional regulator; Provisio	COG1431	Argonaute homolog, implicated in RNA met
COG1518L, hypothetical protein	MK1312	1326771	1327766		-	331	20094748	CRISPR-associated protein Cas1	COG1518	pfam01867	Protein of unknown function DUF48. This	COG1518	CRISPR-associated protein Cas1 [Defense
hypothetical protein	MK1313	1329452	1330918		-	488	20094749			pfam05038	Cytochrome Cytochrome b558 alpha-subunit	COG0010	Arginase/agmatinase/formimionoglutamate
COG1353R, DNA-dependent DNA polymerase	MK1314	1331274	1334015		+	913	20094750		COG1418	cd00077	Metal dependent phosphohydrolases with c	COG1353	Predicted CRISPR-associated polymerase [
COG1421L, hypothetical protein	MK1315	1334017	1334541		+	174	20094751		COG1421	pfam03750	Protein of unknown function (DUF310). Th	COG1421	CRISPR system related protein [Defense m
COG1337L, hypothetical protein	MK1316	1334554	1335609		+	351	20094752		COG1337	pfam03787	RAMP superfamily. The molecular function	COG1337	CRISPR system related protein, RAMP supe
hypothetical protein	MK1317	1335611	1336702		+	363	20094753		COG1567	pfam09700,pfam08902	CRISPR-associated protein (Cas_Cmr3). CR ; Domain of unknown function (DUF1848). Th	COG1567	CRISPR system related protein, RAMP supe
hypothetical protein	MK1318	1336699	1338027		+	442	20094754			pfam09670	CRISPR-associated protein (Cas_Cas02710)	COG4192	Signal transduction histidine kinase reg
hypothetical protein	MK1319	1338024	1339115		+	363	20094755		COG1332	pfam03787	RAMP superfamily. The molecular function	COG1332	CRISPR system related protein, RAMP supe
COG0726G, xylanase/chitin deacetylase family protein	MK1320	1339214	1339987		+	257	20094756		COG0726	pfam01522	Polysaccharide deacetylase. This domain	COG0726	Predicted xylanase/chitin deacetylase [C
hypothetical protein	MK1321	1340038	1340202		+	54	20094757
				#	20089856	Methanosarcina_acetivorans	/am/ftp-genomes/Bacteria/Methanosarcina_acetivorans/NC_003552.ptt
COG0284F, orotidine 5'-phosphate decarboxylase	MA0969	1155555	1156286		+	243	20089846		COG0284	cd04725	Orotidine 5'-phosphate decarboxylase (OD	COG0284	Orotidine-5'-phosphate decarboxylase [Nu
COG2202T,COG2203T,COG3920T, sensory transduction histidine kinase	MA0970	1157294	1159786		+	830	20089847		COG2202	pfam07568,pfam01590,pfam00989,pfam02518	Histidine kinase. This is the dimerisati ; GAF domain. Domain present in phytochrom ; PAS fold. The PAS fold corresponds to th ; Histidine kinase-, DNA gyrase B-, and HS	COG3920,COG2203,COG2202	Signal transduction histidine kinase [Si ; FOG: GAF domain [Signal transduction mec ; FOG: PAS/PAC domain [Signal transduction
COG0735P, ferric uptake regulation protein	MA0971	1160210	1160659		-	149	20089848		COG0735	pfam01475	Ferric uptake regulator family. This fam	COG0735	Fe2+/Zn2+ uptake regulation proteins [In
COG0376P, catalase/peroxidase	MA0972	1160900	1163110		+	736	20089849		COG0376	cd00649,cd00649	Catalase-peroxidases. This is a subgroup ; Catalase-peroxidases. This is a subgroup	COG0376	Catalase (peroxidase I) [Inorganic ion t
COG3328L, hypothetical protein	MA0973	1163445	1164731		+	428	20089850			pfam10551	MULE transposase domain. This domain was	COG3328	Transposase and inactivated derivatives
COG0389L, hypothetical protein	MA0974	1165169	1165495		+	108	20089851		COG0389	cd03586	Pol_IV_kappa, a member of the Y-family o	COG0389	Nucleotidyltransferase/DNA polymerase in
COG3259C, coenzyme F420 hydrogenase, subunit alpha	MA0975	1165692	1167062		+	456	20089852		COG3259	pfam00374	Nickel-dependent hydrogenase.	COG3259	Coenzyme F420-reducing hydrogenase, alph
COG0680C, hydrogenase maturation protease	MA0976	1167069	1167548		+	159	20089853		COG0680	cd06064	Endopeptidases belonging to F420-reducin	COG0680	Ni,Fe-hydrogenase maturation factor [Ene
COG1941C, coenzyme F420 hydrogenase, subunit gamma	MA0977	1167553	1168341		+	262	20089854		COG1941	pfam01058,pfam00037	NADH ubiquinone oxidoreductase, 20 Kd su ; 4Fe-4S binding domain. Superfamily inclu	COG1941	Coenzyme F420-reducing hydrogenase, gamm
COG1035C, coenzyme F420-reducing hydrogenase subunit beta	MA0978	1168352	1169227		+	291	20089855		COG1035	pfam04432,pfam04422	Coenzyme F420 hydrogenase/dehydrogenase, ; Coenzyme F420 hydrogenase/dehydrogenase,	COG1035	Coenzyme F420-reducing hydrogenase, beta
COG0413H, hypothetical protein	MA0979	1169485	1170885		-	466	20089856	PIWI domain containing protein		cd04659	Piwi_piwi-like_ProArk: PIWI domain, Piwi	COG1431,COG3972	Argonaute homolog, implicated in RNA met ; Superfamily I DNA and RNA helicases [Gen
hypothetical protein	MA0980	1170887	1172284		-	465	20089857	RecB-like nuclease of Mrr subfamily fuzed to APAZ domain
COG2026JD, hypothetical protein	MA0981	1172985	1173254		+	89	20089858		COG2026	pfam05016	Plasmid stabilisation system protein. Me	COG2026	Cytotoxic translational repressor of tox
COG1487R, Pin protein	MA0982	1173873	1174226		+	117	20089859		COG1487	pfam01850	PIN domain. This PIN (PilT N terminus) d	COG1487	Predicted nucleic acid-binding protein,
hypothetical protein	MA0983	1174451	1174831		+	126	20089860
COG3385L, hypothetical protein	MA0984	1175397	1176548		+	383	20089861			pfam01609	Transposase DDE domain. Transposase prot	COG3385	FOG: Transposase and inactivated derivat
hypothetical protein	MA0985	1177597	1178037		-	146	20089862			pfam10577	Uncharacterised protein family UPF0560.	COG5000	Signal transduction histidine kinase inv
COG3369S, hypothetical protein	MA0986	1178383	1179108		+	241	20089863		COG3369	pfam06902,pfam09360,pfam09360	Protein of unknown function (DUF1271). T ; Iron-binding zinc finger CDGSH type. The ; Iron-binding zinc finger CDGSH type. The	COG3369,COG3369	Zinc finger domain containing protein (C ; Zinc finger domain containing protein (C
COG1994R, hypothetical protein	MA0987	1179874	1180614		+	246	20089864		COG1994	cd06160	Uncharacterized homologs of Site-2 prote	COG1994	Zn-dependent proteases [General function
COG0727R, hypothetical protein	MA0988	1180735	1181337		-	200	20089865		COG0727	pfam03692,cd01109	Uncharacterised protein family (UPF0153) ; Putative helix-turn-helix (HTH) MerR-lik	COG0727,COG3853	Predicted Fe-S-cluster oxidoreductase [G ; Uncharacterized protein involved in tell
COG0789K,COG4978KT, MerR family transcriptional regulator	MA0989	1181616	1182470		+	284	20089866		COG0789	cd01107,pfam06445	Helix-turn-helix (HTH) multidrug-efflux ; Bacterial transcription activator, effec	COG4978,COG0789	Transcriptional regulator, effector-bind ; Predicted transcriptional regulators [Tr
				#	124262648	Methylibium_petroleiphilum_PM1	/am/ftp-genomes/Bacteria/Methylibium_petroleiphilum_PM1/NC_008826.ptt
hypothetical protein	Mpe_B0094	82580	82876		+	98	124262638
COG1396K, hypothetical protein	Mpe_B0095	82915	84105		+	396	124262639			pfam00496	Bacterial extracellular solute-binding p
hypothetical protein	Mpe_B0096	84218	84877		-	219	124262640			cd06302,cd00501,pfam08174	Periplasmic binding domain of autoinduce ; Pyroglutamyl peptidase (PGP) type I, als ; Fungal domain of unknown function (DUF17
hypothetical protein	Mpe_B0097	85020	85811		+	263	124262641			pfam01266	FAD dependent oxidoreductase. This famil	COG0441	Threonyl-tRNA synthetase [Translation, r
COG0286V,COG0827L, hypothetical protein	Mpe_B0098	85954	87321		+	455	124262642		COG0827	pfam02384	N-6 DNA Methylase. Restriction-modificat	COG0286	Type I restriction-modification system m
COG5377L, hypothetical protein	Mpe_B0099	87437	88513		-	358	124262643		COG5377	pfam09588	YqaJ viral recombinase family. This prot	COG5377	Phage-related protein, predicted endonuc
hypothetical protein	Mpe_B0100	88565	88828		-	87	124262644
hypothetical protein	Mpe_B0101	89459	89848		-	129	124262645
COG4889R, adenine specific DNA methyltransferase, putative	Mpe_B0102	89940	94787		+	1615	124262646		COG4889	pfam04851,pfam00271,pfam02384	Type III restriction enzyme, res subunit ; Helicase conserved C-terminal domain. Th ; N-6 DNA Methylase. Restriction-modificat	COG4889	Predicted helicase [General function pre
hypothetical protein	Mpe_B0103	94925	96310		+	461	124262647	RecB-like nuclease of Mrr subfamily fuzed to APAZ domain
COG1431J, hypothetical protein	Mpe_B0104	96307	97728		+	473	124262648	PIWI domain containing protein	COG1431	cd04659	Piwi_piwi-like_ProArk: PIWI domain, Piwi
hypothetical protein	Mpe_B0105	97795	98226		-	143	124262649
hypothetical protein	Mpe_B0106	98385	98591		+	68	124262650			pfam03405	Fatty acid desaturase.
hypothetical protein	Mpe_B0107	98651	98908		+	85	124262651
hypothetical protein	Mpe_B0108	98890	99387		-	165	124262652
hypothetical protein	Mpe_B0109	99380	100009		-	209	124262653			pfam07794	Protein of unknown function (DUF1633). T
hypothetical protein	Mpe_B0110	100056	100274		-	72	124262654
hypothetical protein	Mpe_B0111	100380	101297		-	305	124262655			pfam09731	Mitochondrial inner membrane protein. Mi	COG3372	Predicted nuclease of restriction endonu
hypothetical protein	Mpe_B0112	101317	101631		-	104	124262656					COG2176	DNA polymerase III, alpha subunit (gram-
hypothetical protein	Mpe_B0113	101843	102469		+	208	124262657
hypothetical protein	Mpe_B0114	102418	103434		-	338	124262658			PHA00431	internal virion protein C	COG5561	Predicted metal-binding protein [Functio
				#	166364682	Microcystis_aeruginosa_NIES_843	/am/ftp-genomes/Bacteria/Microcystis_aeruginosa_NIES_843/NC_010296.ptt
COG0596R, alpha/beta fold family hydrolase	MAE_19310	1729298	1730191		-	297	166364672		COG0596	pfam00561	alpha/beta hydrolase fold. This catalyti	COG0596	Predicted hydrolases or acyltransferases
COG0596R, alpha/beta fold family hydrolase	MAE_19320	1730250	1731092		+	280	166364673		COG0596	pfam00561	alpha/beta hydrolase fold. This catalyti	COG0596	Predicted hydrolases or acyltransferases
COG4783R, peptidase M48	MAE_19330	1731093	1731455		-	120	166364674		COG4783	pfam01435	Peptidase family M48.	COG4783	Putative Zn-dependent protease, contains
COG0675L, transposase	MAE_19340	1731466	1732752		-	428	166364675		COG0675	pfam01385,pfam07282	Probable transposase. This family includ ; Putative transposase DNA-binding domain.	COG0675	Transposase and inactivated derivatives
hypothetical protein	MAE_19350	1732913	1733065		-	50	166364676
hypothetical protein	MAE_19360	1733095	1733379		-	94	166364677
COG0583K, transcriptional regulator	MAE_19370	1733901	1734896		+	331	166364678		COG0583	CHL00180	LysR transcriptional regulator; Provisio	COG0583	Transcriptional regulator [Transcription
COG2856E, hypothetical protein	MAE_19380	1734933	1735559		-	208	166364679		COG2856	pfam06114	Domain of unknown function (DUF955). Fam	COG2856	Predicted Zn peptidase [Amino acid trans
COG1396K, transcriptional regulator	MAE_19390	1735604	1735960		-	118	166364680			pfam01381	Helix-turn-helix. This large family of D	COG1813,COG1453	Predicted transcription factor, homolog ; Predicted oxidoreductases of the aldo/ke
hypothetical protein	MAE_19400	1736118	1736948		+	276	166364681	RecB family nuclease, COG1468 subfamily
COG1431J, hypothetical protein	MAE_19410	1736952	1739195		+	747	166364682	PIWI domain containing protein	COG1431	cd04659	Piwi_piwi-like_ProArk: PIWI domain, Piwi	COG1431	Argonaute homolog, implicated in RNA met
hypothetical protein	MAE_19420	1739301	1739465		-	54	166364683
COG1523G, isoamylase precursor	MAE_19430	1739561	1741930		+	789	166364684		COG1523	cd02852,pfam00128,cd03220	Isoamylase N-terminus domain. Isoamylase ; Alpha amylase, catalytic domain. Alpha a ; ABC_KpsT_Wzt The KpsT/Wzt ABC transpor	COG1523	Type II secretory pathway, pullulanase P
COG0398S, hypothetical protein	MAE_19440	1742103	1742753		+	216	166364685		COG0398	pfam09335,pfam07379	SNARE associated Golgi protein. This is ; Protein of unknown function (DUF1494). T	COG0398	Uncharacterized conserved protein [Funct
putative transposase	MAE_19450	1742898	1743194		+	98	166364686			pfam05565	Siphovirus Gp157. This family contains b
COG0331I, malonyl coenzyme A-acyl carrier protein transacylase	MAE_19460	1744192	1745118		-	308	166364687		COG0331	pfam00698	Acyl transferase domain.	COG0331	(acyl-carrier-protein) S-malonyltransfer
COG0332I, 3-oxoacyl-[acyl-carrier-protein] synthase III	MAE_19470	1745278	1746279		-	333	166364688		COG0332	cd00830	Ketoacyl-acyl carrier protein synthase I	COG0332	3-oxoacyl-[acyl-carrier-protein]
COG0416I, putative glycerol-3-phosphate acyltransferase PlsX	MAE_19480	1746470	1747480		-	336	166364689		COG0416	pfam02504	Fatty acid synthesis protein. The plsX g	COG0416	Fatty acid/phospholipid biosynthesis enz
COG2027M, putative peptidase	MAE_19490	1747675	1748967		+	430	166364690		COG2027	pfam02113,pfam02113,pfam04986	D-Ala-D-Ala carboxypeptidase 3 (S13) fam ; D-Ala-D-Ala carboxypeptidase 3 (S13) fam ; Putative transposase. Transposases are n	COG2027	D-alanyl-D-alanine carboxypeptidase (pen
hypothetical protein	MAE_19500	1749017	1749301		+	94	166364691			pfam04365	Protein of unknown function (DUF497).	COG2929	Uncharacterized protein conserved in bac
hypothetical protein	MAE_19510	1749288	1749551		+	87	166364692
				#	119855142	Mycobacterium_KMS	/am/ftp-genomes/Bacteria/Mycobacterium_KMS/NC_008703.ptt
COG0526OC, redoxin domain-containing protein	Mkms_5746	254038	254604		+	188	119855132		COG0526	cd02966	TlpA-like family; composed of TlpA, Res	COG0526	Thiol-disulfide isomerase and thioredoxi
COG0318IQ,COG1020Q, AMP-dependent synthetase and ligase	Mkms_5747	254725	257220		-	831	119855133		COG1020	pfam00501,pfam01757,pfam00550	AMP-binding enzyme.	COG0318,COG1835	Acyl-CoA synthetases (AMP-forming)/AMP-a ; Predicted acyltransferases [Lipid metabo
COG3842E, ABC transporter related	Mkms_5748	257217	258311		-	364	119855134		COG3842	cd03259	ABC Carbohydrate and Solute Transporters	COG3842	ABC-type spermidine/putrescine transport
COG1178P, binding-protein-dependent transport systems inner membrane component	Mkms_5749	258308	259909		-	533	119855135		COG1178	cd06261,cd06261	Transmembrane subunit (TM) found in Peri ; Transmembrane subunit (TM) found in Peri	COG1178	ABC-type Fe3+ transport system, permease
COG1840P, extracellular solute-binding protein	Mkms_5750	259923	260948		-	341	119855136		COG1840	pfam01547	Bacterial extracellular solute-binding p	COG1840	ABC-type Fe3+ transport system, periplas
COG0491R,COG0607P, beta-lactamase domain-containing protein	Mkms_5751	261014	262393		-	459	119855137		COG0491	cd00158,pfam00753,cd00158	Rhodanese Homology Domain (RHOD); an alp ; Metallo-beta-lactamase superfamily.	COG0491,COG0607	Zn-dependent hydrolases, including glyox ; Rhodanese-related sulfurtransferase [Ino
COG0730R, hypothetical protein	Mkms_5752	262637	263515		+	292	119855138		COG0730	pfam01925	Domain of unknown function DUF81. This i	COG0730	Predicted permeases [General function pr
COG1937S, hypothetical protein	Mkms_5753	263538	263852		+	104	119855139		COG1937	pfam02583	Uncharacterised BCR, COG1937.	COG1937	Uncharacterized protein conserved in bac
putative alkylmercury lyase	Mkms_5754	263998	264309		-	103	119855140			cd02972	DsbA family; consists of DsbA and DsbA-l
COG3328L, transposase, mutator type	Mkms_5755	264565	265800		-	411	119855141		COG3328	pfam00872	Transposase, Mutator family.	COG3328	Transposase and inactivated derivatives
hypothetical protein	Mkms_5756	266535	267968		-	477	119855142	PIWI domain containing protein	COG1431	cd04659	Piwi_piwi-like_ProArk: PIWI domain, Piwi	COG3448	CBS-domain-containing membrane protein [
hypothetical protein	Mkms_5757	267965	269275		-	436	119855143	RecB-like nuclease of Mrr subfamily fuzed to APAZ domain
hypothetical protein	Mkms_5758	269467	269691		+	74	119855144			pfam09954	Uncharacterized protein conserved in bac
hypothetical protein	Mkms_5759	269888	270070		+	60	119855145			pfam00933	Glycosyl hydrolase family 3 N terminal d
COG2184D, filamentation induced by cAMP protein Fic	Mkms_5760	270036	270713		+	225	119855146		COG2184	pfam02661	Fic/DOC family. This family consists of	COG2184	Protein involved in cell division [Cell
hypothetical protein	Mkms_5762	271154	272122		+	322	119855147			pfam04683	Adhesion regulating molecule conserved r
COG0791M, NLP/P60 protein	Mkms_5763	272156	273244		+	362	119855148		COG0791	pfam00877,PHA00370	NlpC/P60 family. The function of this do ; attachment protein	COG0791,COG4907	Cell wall-associated hydrolases (invasio ; Predicted membrane protein [Function unk
hypothetical protein	Mkms_5764	273531	275447		+	638	119855149			pfam10774,pfam07462,pfam04625,cd06324	Biofilm regulator BssS. BssS (also known ; Merozoite surface protein 1 (MSP1) C-ter ; DEC-1 protein, N terminal region. The de ; This group includes the periplasmic suga	COG5178,COG3883,COG1053	U5 snRNP spliceosome subunit [RNA proces ; Uncharacterized protein conserved in bac ; Succinate dehydrogenase/fumarate reducta
hypothetical protein	Mkms_5765	275510	275818		+	102	119855150
hypothetical protein	Mkms_5766	275805	276113		+	102	119855151
PPE protein	Mkms_5767	276118	277788		+	556	119855152			pfam07415	Gammaherpesvirus latent membrane protein	COG3416,COG5180	Uncharacterized protein conserved in bac ; Protein interacting with poly(A)-binding
				#	147677058	Pelotomaculum_thermopropionicum_SI	/am/ftp-genomes/Bacteria/Pelotomaculum_thermopropionicum_SI/NC_009454.ptt
hypothetical protein	PTH_0713	709820	710272		+	150	147677048
hypothetical protein	PTH_0714	710286	711143		+	285	147677049			pfam03787	RAMP superfamily. The molecular function
COG0863L,COG1743L, hypothetical protein	PTH_0715	711209	713866		+	885	147677050		COG0863	pfam01555,pfam01555	DNA methylase. Members of this family ar ; DNA methylase. Members of this family ar	COG1743,COG0863	Adenine-specific DNA methylase containin ; DNA modification methylase [DNA replicat
COG0553KL, DNA/RNA helicase	PTH_0716	713892	716705		+	937	147677051		COG0553	cd00079,smart00487,pfam10037	Helicase superfamily c-terminal domain; ; DEAD-like helicases superfamily;	COG0553	Superfamily II DNA/RNA helicases, SNF2 f
hypothetical protein	PTH_0717	716702	718651		+	649	147677052			pfam08665,pfam07926,pfam00006	PglZ domain. This family is a member of ; TPR/MLP1/MLP2-like protein. The sequence ; ATP synthase alpha/beta family, nucleoti	COG0624	Acetylornithine deacetylase/Succinyl-dia
COG2801L, transposase and inactivated derivatives	PTH_0718	720202	720918		-	238	147677053		COG2801	pfam00665	Integrase core domain. Integrase mediate	COG2801	Transposase and inactivated derivatives
hypothetical protein	PTH_0719	721091	721234		-	47	147677054
COG3328L, transposase and inactivated derivatives	PTH_0720	721509	722687		-	392	147677055		COG3328	pfam00872	Transposase, Mutator family.	COG3328	Transposase and inactivated derivatives
COG0610V, hypothetical protein	PTH_0721	722917	723135		-	72	147677056			cd02877	This conserved domain family includes xy
hypothetical protein	PTH_0722	723198	724472		-	424	147677057	Rec-like endonuclease fused to uncharacterized N-terminal domain		cd01135	V/A-type ATP synthase (non-catalytic) su	COG4880	Secreted protein containing C-terminal b
hypothetical protein	PTH_0723	724418	726751		-	777	147677058	PIWI domain containing protein	COG1431	cd04659	Piwi_piwi-like_ProArk: PIWI domain, Piwi	COG1431	Argonaute homolog, implicated in RNA met
hypothetical protein	PTH_0724	727629	727964		-	111	147677059			smart00670	Large family of predicted nucleotide-bin	COG4956	Integral membrane protein (PIN domain su
COG1396K,COG2856E, hypothetical protein	PTH_0725	727933	729000		-	355	147677060		COG1396	cd00093,pfam06114	Helix-turn-helix XRE-family like protein ; Domain of unknown function (DUF955). Fam	COG2856,COG1396	Predicted Zn peptidase [Amino acid trans ; Predicted transcriptional regulators [Tr
COG1084R, hypothetical protein	PTH_0726	729994	730326		-	110	147677061			pfam03029	Conserved hypothetical ATP binding prote	COG3367	Uncharacterized conserved protein [Funct
COG3707T, response regulator	PTH_0727	730641	731222		+	193	147677062		COG3707	smart00448,pfam03861	cheY-homologous receiver domain; CheY re ; ANTAR domain. ANTAR (AmiR and NasR trans	COG3707	Response regulator with putative antiter
COG0174E, glutamine synthetase	PTH_0728	731338	732738		+	466	147677063		COG0174	pfam00120,pfam03951	Glutamine synthetase, catalytic domain. ; Glutamine synthetase, beta-Grasp domain.	COG0174	Glutamine synthetase [Amino acid transpo
COG0069E, glutamate synthase domain-containing 2	PTH_0729	732902	734479		+	525	147677064		COG1304	cd02808	Glutamate synthase (GltS) FMN-binding do	COG0069	Glutamate synthase domain 2 [Amino acid
COG3707T, response regulator	PTH_0730	734645	735220		+	191	147677065		COG3707	smart00448,pfam03861	cheY-homologous receiver domain; CheY re ; ANTAR domain. ANTAR (AmiR and NasR trans	COG3707	Response regulator with putative antiter
COG0174E, glutamine synthetase	PTH_0731	735255	736367		+	370	147677066		COG0174	pfam00120,pfam03951	Glutamine synthetase, catalytic domain. ; Glutamine synthetase, beta-Grasp domain.	COG0174	Glutamine synthetase [Amino acid transpo
COG0174E, hypothetical protein	PTH_0732	736415	736699		+	94	147677067		COG0174	pfam06181,cd04666	Protein of unknown function (DUF989). Th ; Members of the Nudix hydrolase superfami	COG0174	Glutamine synthetase [Amino acid transpo
COG0174E, glutamine synthetase	PTH_0733	737002	738333		+	443	147677068		COG0174	pfam00120,pfam03951,pfam10126	Glutamine synthetase, catalytic domain. ; Glutamine synthetase, beta-Grasp domain. ; Uncharacterized protein, homolog of nitr	COG0174	Glutamine synthetase [Amino acid transpo
				#	146283523	Pseudomonas_stutzeri_A1501	/am/ftp-genomes/Bacteria/Pseudomonas_stutzeri_A1501/NC_009434.ptt
COG1947I, 4-diphosphocytidyl-2-C-methyl-D-erythritol kinase	PST_3186	3433209	3434063		+	284	146283513		COG1947	pfam00288,pfam08544	GHMP kinases N terminal domain. This fam ; GHMP kinases C terminal. This family inc	COG1947	4-diphosphocytidyl-2C-methyl-D-erythrito
COG0462FE, ribose-phosphate pyrophosphokinase	PST_3189	3434381	3435310		+	309	146283514		COG0462	pfam00156	Phosphoribosyl transferase domain. This	COG0462	Phosphoribosylpyrophosphate synthetase [
COG1825J, 50S ribosomal protein L25/general stress protein Ctc	PST_3190	3435430	3436047		+	205	146283515		COG1825	cd00495	Ribosomal_L25_TL5_CTC: Ribosomal L25/TL5	COG1825	Ribosomal protein L25 (general stress pr
COG0193J, peptidyl-tRNA hydrolase	PST_3191	3436285	3436665		+	126	146283516		COG0193	pfam01195	Peptidyl-tRNA hydrolase.	COG0193	Peptidyl-tRNA hydrolase [Translation, ri
COG0012J, GTP-dependent nucleic acid-binding protein EngD	PST_3192	3436690	3437790		+	366	146283517		COG0012	cd01900	YchF subfamily. YchF is a member of the	COG0012	Predicted GTPase, probable translation f
COG0582L, phage integrase family site specific recombinase	PST_3193	3437829	3439196		+	455	146283518		COG0582	cd00801	Bacteriophage P4 integrase. P4-like inte	COG0582	Integrase [DNA replication, recombinatio
COG3177S, fic family protein	PST_3194	3439457	3440518		+	353	146283519		COG3177	pfam02661,pfam01638	Fic/DOC family. This family consists of ; HxlR-like helix-turn-helix. HxlR, a memb	COG3177	Fic family protein [Function unknown]
COG0553KL, ATP-dependent helicase HEPA	PST_3195	3440515	3443823		+	1102	146283520		COG0553	cd00079,pfam00176,cd00138	Helicase superfamily c-terminal domain; ; SNF2 family N-terminal domain. This doma ; Phospholipase D. Active site motifs; The	COG0553,COG0513,COG1502	Superfamily II DNA/RNA helicases, SNF2 f ; Superfamily II DNA and RNA helicases [DN ; Phosphatidylserine/phosphatidylglyceroph
COG1002V, hypothetical protein	PST_3196	3443813	3447541		+	1242	146283521		COG1002	pfam02384,pfam02384	N-6 DNA Methylase. Restriction-modificat ; N-6 DNA Methylase. Restriction-modificat	COG1002,COG0286	Type II restriction enzyme, methylase su ; Type I restriction-modification system m
hypothetical protein	PST_3197	3449330	3451201		+	623	146283522	Predicted Sir2 family endonuclease fused to uncharacterized APAZ domain		cd01406	Sir2-like: Prokaryotic group of uncharac
piwi domain-containing protein	PST_3198	3451198	3452655		+	485	146283523	PIWI domain containing protein	COG1431	cd04659	Piwi_piwi-like_ProArk: PIWI domain, Piwi
COG0582L, integrase	PST_3199	3452660	3453523		-	287	146283524		COG4973	cd00798	XerD and XerC integrases, DNA breaking-r	COG4973	Site-specific recombinase XerC [DNA repl
COG2801L, hypothetical protein	PST_3200	3453940	3454230		+	96	146283525
COG3436L, ISPsy5, Orf1	PST_3201	3454227	3454571		+	114	146283526		COG3436	pfam05717	IS66 Orf2 like protein. This protein is	COG3436	Transposase and inactivated derivatives
COG3436L, ISPpu14, transposase Orf3	PST_3202	3454693	3456231		+	512	146283527			pfam03050	Transposase IS66 family. Transposase pro	COG3436	Transposase and inactivated derivatives
hypothetical protein	PST_3203	3456695	3457096		-	133	146283528
COG4177E, branched-chain amino acid ABC transporter, permease protein	PST_3204	3457774	3458781		-	335	146283529		COG4177	cd06581	Transmembrane subunit (TM) of Escherichi	COG4177	ABC-type branched-chain amino acid trans
COG0559E, branched-chain amino acid ABC transporter, permease protein	PST_3205	3458784	3459671		-	295	146283530		COG0559	cd06582	Transmembrane subunit (TM) of Escherichi	COG0559	Branched-chain amino acid ABC-type trans
COG0683E, ABC transporter substrate-binding protein	PST_3206	3459741	3460793		-	350	146283531		COG0683	cd06327	Periplasmic solute-binding domain of act	COG0683	ABC-type branched-chain amino acid trans
COG0410E, branched-chain amino acid ABC transporter, ATP-binding protein	PST_3207	3461030	3461746		-	238	146283532		COG0410	cd03224	LivF (TM1139) is part of the LIV-I bacte	COG0410	ABC-type branched-chain amino acid trans
COG0411E, branched-chain amino acid transport protein BraF	PST_3208	3461743	3462519		-	258	146283533		COG0411	cd03219	The Mj1267/LivG ABC transporter subfamil	COG0411	ABC-type branched-chain amino acid trans
				#	18976909	Pyrococcus_furiosus	/am/ftp-genomes/Bacteria/Pyrococcus_furiosus/NC_003413.ptt
hypothetical protein	PF0527	545022	545363		+	113	18976899			cd00615	Ornithine decarboxylase family. This fam
COG1122P, cobalt transport ATP-binding protein	PF0528	545343	546152		-	269	18976900		COG1122	cd03225	Domain I of the ABC component of a cobal	COG1122	ABC-type cobalt transport system, ATPase
COG0619P, hypothetical protein	PF0529	546149	546802		-	217	18976901		COG0619	pfam02361	Cobalt transport protein. This family co	COG0619	ABC-type cobalt transport system, permea
hypothetical protein	PF0530	546805	547056		-	83	18976902
COG0310P, cobalamin biosynthesis protein m	PF0531	547053	547667		-	204	18976903		COG0310	pfam01891	Cobalt uptake substrate-specific transme	COG0310	ABC-type Co2+ transport system, permease
COG1042C, hypothetical protein	PF0532	547843	549216		+	457	18976904		COG1042	pfam02629,pfam00549,pfam06263	CoA binding domain. This domain has a Ro ; CoA-ligase. This family includes the CoA ; Bacterial FdrA protein. This family cons	COG1042	Acyl-CoA synthetase (NDP forming) [Energ
COG4231C, indolepyruvate ferredoxin oxidoreductase subunit a	PF0533	549209	551149		+	646	18976905		COG4231	cd02008,pfam01855,pfam00037,pfam00037	Thiamine pyrophosphate (TPP) family, IOR ; Pyruvate flavodoxin/ferredoxin oxidoredu ; 4Fe-4S binding domain. Superfamily inclu ; 4Fe-4S binding domain. Superfamily inclu	COG4231	Indolepyruvate ferredoxin oxidoreductase
COG1014C, indolepyruvate oxidoreductase subunit beta	PF0534	551146	551790		+	214	18976906		COG1014	pfam01558	Pyruvate ferredoxin/flavodoxin oxidoredu	COG1014	Pyruvate:ferredoxin oxidoreductase and r
COG1356S, putative transcriptional regulator	PF0535	551853	552281		-	142	18976907		COG1356	cd06171	Sigma70, region (SR) 4 refers to the mos	COG1356	Transcriptional regulator [DNA replicati
COG3316L, transposase	PF0536	552553	553254		-	233	18976908		COG3316	pfam00665	Integrase core domain. Integrase mediate	COG3316	Transposase and inactivated derivatives
COG1431J, hypothetical protein	PF0537	553680	555992		-	770	18976909	PIWI domain containing protein	COG1431	cd02826,cd02825	Piwi-like: PIWI domain. Domain found in ; PAZ domain, named PAZ after the proteins	COG1431	Argonaute homolog, implicated in RNA met
hypothetical protein	PF0538	556872	558308		-	478	18976910			pfam07882,smart00044	L-fucose isomerase, second N-terminal do ; Adenylyl- / guanylyl cyclase, catalytic
transposase	PF0538.1n	558412	558870		+	152	33359484			cd01662,pfam01673	Ubiquinol oxidase subunit I. Ubiquinol ; Herpesvirus putative major envelope glyc
transposase	PF0539	558415	559286		+	290	33359485			pfam01609	Transposase DDE domain. Transposase prot	COG0441	Threonyl-tRNA synthetase [Translation, r
COG1351F, FAD-dependent thymidylate synthase	PF0540	559431	560165		+	244	18976912		COG1351	pfam02511	Thymidylate synthase complementing prote	COG1351	Predicted alternative thymidylate syntha
COG0024J, methionine aminopeptidase	PF0541	560366	561253		+	295	18976913		COG0024	cd01088	Methionine Aminopeptidase 2. E.C. 3.4.11	COG0024	Methionine aminopeptidase [Translation,
COG0303H, molybdenum cofactor biosynthesis protein	PF0542	561410	562615		+	401	18976914		COG0303	cd00887	MoeA family. Members of this family are	COG0303	Molybdopterin biosynthesis enzyme [Coenz
COG1977H, molybdopterin converting factor, subunit 1	PF0543	562627	562899		+	90	18976915		COG1977	cd00754	MoaD family. Members of this family are	COG1977	Molybdopterin converting factor, small s
COG0432S, hypothetical protein	PF0544	562896	563297		-	133	18976916		COG0432	pfam01894	Uncharacterised protein family UPF0047.	COG0432	Uncharacterized conserved protein [Funct
hypothetical protein	PF0545	563290	563583		-	97	18976917					COG4987	ABC-type transport system involved in cy
hypothetical protein	PF0546	563543	564835		-	430	18976918			cd00245	Coenzyme B12-dependent glutamate mutase	COG0466	ATP-dependent Lon protease, bacterial ty
				#	94311099	Ralstonia_metallidurans_CH34	/am/ftp-genomes/Bacteria/Ralstonia_metallidurans_CH34/NC_007973.ptt
COG0768M, penicillin-binding protein, transpeptidase	Rmet_2151	2346608	2348353		+	581	94311089		COG0768	pfam00905,pfam03717	Penicillin binding protein transpeptidas ; Penicillin-binding Protein dimerisation	COG0768	Cell division protein FtsI/penicillin-bi
COG5009M, penicillin-binding protein 1A	Rmet_2152	2348481	2350802		+	773	94311090		COG5009	pfam00912,pfam00905	Transglycosylase. The penicillin-binding ; Penicillin binding protein transpeptidas	COG5009	Membrane carboxypeptidase/penicillin-bin
COG2197TK, two component LuxR family transcriptional regulator	Rmet_2153	2350869	2351510		+	213	94311091		COG2197	smart00448,cd06170	cheY-homologous receiver domain; CheY re ; C-terminal DNA-binding domain of LuxR-li	COG2197	Response regulator containing a CheY-lik
COG0642T, Hpt sensor hybrid histidine kinase	Rmet_2154	2351526	2353973		+	815	94311092		COG0834	pfam00497,pfam02518,cd00156,pfam00512	Bacterial extracellular solute-binding p ; Histidine kinase-, DNA gyrase B-, and HS ; Signal receiver domain; originally thoug ; His Kinase A (phosphoacceptor) domain. D	COG0642,COG0745	Signal transduction histidine kinase [Si ; Response regulators consisting of a CheY
COG2010C,COG3258C, cytochrome c, class I	Rmet_2155	2354267	2356453		+	728	94311093		COG2010	pfam00034	Cytochrome c. The Pfam entry does not in	COG3258,COG2010,COG2010	Cytochrome c [Energy production and conv ; Cytochrome c, mono- and diheme variants ; Cytochrome c, mono- and diheme variants
hypothetical protein	Rmet_2156	2357123	2357656		+	177	94311094			pfam08003	Protein of unknown function (DUF1698). T
hypothetical protein	Rmet_2157	2357720	2358049		+	109	94311095			pfam06052	3-hydroxyanthranilic acid dioxygenase. I	COG2098	Uncharacterized protein conserved in arc
hypothetical protein	Rmet_2158	2358094	2358663		+	189	94311096
COG1396K, hypothetical protein	Rmet_2159	2358807	2359403		+	198	94311097			pfam01381	Helix-turn-helix. This large family of D	COG1396	Predicted transcriptional regulators [Tr
hypothetical protein	Rmet_2160	2359623	2360255		+	210	94311098			pfam03047	COMC family. This family consists exclus
hypothetical protein	Rmet_2161	2360306	2361757		-	483	94311099	PIWI domain containing protein	COG1431	cd04659	Piwi_piwi-like_ProArk: PIWI domain, Piwi
hypothetical protein	Rmet_2162	2361754	2363073		-	439	94311100	RecB-like nuclease of Mrr subfamily fuzed to APAZ domain
COG0488R,COG1396K, XRE family transcriptional regulator	Rmet_2163	2363695	2365827		+	710	94311101		COG1396	pfam01381,cd01854	Helix-turn-helix. This large family of D ; YjeQ/EngC. YjeQ (YloQ in Bacillus subti	COG1813,COG4181	Predicted transcription factor, homolog ; Predicted ABC-type transport system invo
COG4928R, KAP P-loop	Rmet_2164	2365944	2367812		+	622	94311102		COG4928	pfam07693	KAP family P-loop domain. The KAP (after	COG4928	Predicted P-loop ATPase [General functio
hypothetical protein	Rmet_2165	2367812	2368684		+	290	94311103			pfam01137	RNA 3'-terminal phosphate cyclase. RNA c
COG0603R, hypothetical protein	Rmet_2166	2368681	2369940		+	419	94311104		COG0603	cd01995	ExsB is a transcription regulator relate	COG0603,COG0367	Predicted PP-loop superfamily ATPase [Ge ; Asparagine synthase (glutamine-hydrolyzi
COG0084L, TatD-related deoxyribonuclease	Rmet_2167	2369937	2370686		+	249	94311105		COG0084	pfam01026	TatD related DNase. This family of prote	COG0084	Mg-dependent DNase [DNA replication, rec
hypothetical protein	Rmet_2168	2370835	2371083		+	82	94311106					COG3677	Transposase and inactivated derivatives
hypothetical protein	Rmet_2169	2371388	2372035		-	215	94311107
hypothetical protein	Rmet_2170	2372325	2372993		-	222	94311108					COG2989	Uncharacterized protein conserved in bac
hypothetical protein	Rmet_2171	2372993	2375995		-	1000	94311109			pfam07111	Alpha helical coiled-coil rod protein (H
				#	16519675	Rhizobium_NGR234	/am/ftp-genomes/Bacteria/Rhizobium_NGR234/NC_000914.ptt
Y4bH	NGR234_028	28513	28788		+	91	16519665
Y4bI	NGR234_029	28860	29276		+	138	16519666					COG0617	tRNA nucleotidyltransferase/poly(A) poly
Y4bJ	NGR234_030	29392	31284		+	630	16519667			pfam00089,pfam10667	Trypsin.	COG0265,COG4328	Trypsin-like serine proteases, typically ; Predicted nuclease (RNAse H fold) [Gener
Y4bK	NGR234_031	31625	32293		+	222	16519668			pfam09814	Uncharacterized conserved protein (DUF23
Y4bL	NGR234_032	32641	34191		+	516	16519669			pfam00665,pfam08281	Integrase core domain. Integrase mediate ; Sigma-70, region 4. Region 4 of sigma-70	COG4584,COG4584	Transposase and inactivated derivatives ; Transposase and inactivated derivatives
Y4bM	NGR234_033	34188	34979		+	263	16519670			pfam01695,pfam08483	IstB-like ATP binding protein. This prot ; IstB-like ATP binding N-terminal. This b	COG1484	DNA replication protein [DNA replication
Y4bN	NGR234_034	35278	36573		+	431	16519671			pfam00082	Subtilase family. Subtilases are a famil	COG1404	Subtilisin-like serine proteases [Posttr
Y4bO	NGR234_035	36646	38466		+	606	16519672			pfam01745	Isopentenyl transferase. Isopentenyl tra
Y4cA	NGR234_036	38576	42169		-	1197	16519673			cd01406,pfam06870	Sir2-like: Prokaryotic group of uncharac ; A49-like RNA polymerase I associated fac	COG0846	NAD-dependent protein deacetylases, SIR2
Y4cB	NGR234_037	42226	42522		-	98	16519674
Y4cC	NGR234_038	42556	44109		-	517	16519675	PIWI domain containing protein		cd04659	Piwi_piwi-like_ProArk: PIWI domain, Piwi	COG3696	Putative silver efflux pump [Inorganic i
Y4cD	NGR234_039	44106	46028		-	640	16519676	RecB-like nuclease of Mrr subfamily fuzed to APAZ domain and TIR domain		smart00255	Toll - interleukin 1 - resistance;
Y4cE	NGR234_040	46486	47661		-	391	16519677			pfam04471,pfam04471	Restriction endonuclease. Prokaryotic fa ; Restriction endonuclease. Prokaryotic fa	COG1715,COG1715	Restriction endonuclease [Defense mechan ; Restriction endonuclease [Defense mechan
Y4cF	NGR234_041	47687	48829		-	380	16519678			pfam07756	Protein of unknown function (DUF1612). T	COG2961	Protein involved in catabolism of extern
Y4cG	NGR234_042	49361	50278		+	305	16519679			cd03768	Serine Recombinase (SR) family, Resolvas	COG1961	Site-specific recombinases, DNA invertas
Y4cH	NGR234_043	50427	50636		-	69	16519680			pfam00313	'Cold-shock' DNA-binding domain.	COG1278	Cold shock proteins [Transcription]
replication initiation protein RepC	NGR234_044	53202	54416		-	404	16519681			pfam03428	Replication protein C. Replication prote
Y4cJ	NGR234_045	54571	55551		-	326	16519682			pfam07506,pfam02195	RepB plasmid partitioning protein. This ; ParB-like nuclease domain.	COG1475	Stage 0 sporulation protein J (antagonis
Y4cK	NGR234_046	55608	56831		-	407	16519683			PHA02519	plasmid partition protein SopA; Reviewed	COG1192,COG0789	ATPases involved in chromosome partition ; Predicted transcriptional regulators [Tr
putative autoinducer synthesis protein	NGR234_047	57635	58261		+	208	16519684			pfam00765	Autoinducer synthetase.	COG3916	N-acyl-L-homoserine lactone synthetase [
conjugal transfer protein TrbB	NGR234_048	58272	59249		+	325	16519685			pfam00437	Type II/IV secretion system protein. Thi	COG4962	Flp pilus assembly protein, ATPase CpaF
				#	190893999	Rhizobium_etli_CIAT_652	/am/ftp-genomes/Bacteria/Rhizobium_etli_CIAT_652/NC_010996.ptt
hypothetical protein	RHECIAT_PB0000007	8511	8684		+	57	190893989			pfam07756	Protein of unknown function (DUF1612). T
hypothetical protein	RHECIAT_PB0000008	8807	12604		+	1265	190893990			pfam09407,cd02577	Protein of unknown function (DUF2005). T ; PSTD1: Pseudouridine synthase, a subgrou
probable nuclease protein	RHECIAT_PB0000009	12711	13142		-	143	190893991			pfam08937	MTH538 TIR-like domain (DUF1863). This d
putative anthranilate synthase component I protein	RHECIAT_PB0000010	13492	14322		-	276	190893992			pfam07613	Protein of unknown function (DUF1576). T
hypothetical protein	RHECIAT_PB0000011	14497	15840		-	447	190893993			pfam00811	Ependymin.	COG4783	Putative Zn-dependent protease, contains
COG0076E,COG0524G, putative nucleoside 2-deoxyribosyltransferase protein	RHECIAT_PB0000012	16011	17144		+	377	190893994		COG0524	cd01174,pfam00571	Ribokinase catalyses the phosphorylation ; CBS domain pair. CBS domains are small i	COG0524	Sugar kinases, ribokinase family [Carboh
COG1059L, putative N-glycosylase/DNA lyase protein, HhH-GPD family	RHECIAT_PB0000014	18613	19317		+	234	190893995		COG1059	cd00056,pfam07632	endonuclease III; includes endonuclease ; Protein of unknown function (DUF1593). A	COG1059	Thermostable 8-oxoguanine DNA glycosylas
COG0603R, probable succinoglycan biosynthesis transcriptional regulator protein	RHECIAT_PB0000015	19332	19907		+	191	190893996		COG0603	cd01995	ExsB is a transcription regulator relate	COG0603	Predicted PP-loop superfamily ATPase [Ge
hypothetical protein	RHECIAT_PB0000016	19908	20375		+	155	190893997			pfam08937	MTH538 TIR-like domain (DUF1863). This d
hypothetical protein	RHECIAT_PB0000017	20532	21563		+	343	190893998
hypothetical protein	RHECIAT_PB0000018	21808	23316		-	502	190893999	PIWI domain containing protein		cd04659	Piwi_piwi-like_ProArk: PIWI domain, Piwi
hypothetical protein	RHECIAT_PB0000019	23321	24733		-	470	190894000	TIR domain fuzed to APAZ domain		pfam10446	Protein of unknown function (DUF2457). T	COG3420	Nitrous oxidase accessory protein [Inorg
COG0210L, probable ATP-dependent DNA helicase protein	RHECIAT_PB0000020	25176	26960		-	594	190894001		COG0210	pfam00580,pfam01443	UvrD/REP helicase. The Rep family helica ; Viral (Superfamily 1) RNA helicase. Heli	COG0210	Superfamily I DNA and RNA helicases [DNA
COG3593L, probable overcoming lysogenization defect protein	RHECIAT_PB0000021	26957	28768		-	603	190894002		COG1195	cd01026,cd03276,cd04742	TOPRIM_OLD: topoisomerase-primase (TOPRI ; Eukaryotic SMC6 proteins; SMC proteins a ; 2-Nitropropane dioxygenase (NPD)-like do	COG3593	Predicted ATP-dependent endonuclease of
COG2253S, hypothetical protein	RHECIAT_PB0000022	28930	29790		-	286	190894003		COG2253	pfam08843	Domain of unknown function (DUF1814). Th	COG2253	Uncharacterized conserved protein [Funct
hypothetical protein	RHECIAT_PB0000023	29787	30614		-	275	190894004		COG5340	cd03080	GST_N family, Metaxin subfamily, Metaxin	COG5340	Predicted transcriptional regulator [Tra
hypothetical protein	RHECIAT_PB0000024	31272	31559		-	95	190894005			cd02760	The MopB_Phenylacetyl-CoA-OR CD contains
COG4329S, hypothetical conserved membrane protein	RHECIAT_PB0000025	31532	32014		+	160	190894006		COG4329	pfam10002	Predicted membrane protein (DUF2243). Th	COG4329	Predicted membrane protein [Function unk
COG1252C, putative FAD-dependent pyridine nucleotide-disulphide oxidoreductase protein	RHECIAT_PB0000026	32219	33631		+	470	190894007		COG1252	pfam07992,pfam10405	Pyridine nucleotide-disulphide oxidoredu ; Rad4 beta-hairpin domain 3. This short d	COG1252	NADH dehydrogenase, FAD-containing subun
COG1396K, putative transcriptional regulator protein	RHECIAT_PB0000027	33920	34660		-	246	190894008		COG1396	cd00093	Helix-turn-helix XRE-family like protein	COG1396	Predicted transcriptional regulators [Tr
COG4315S, hypothetical protein	RHECIAT_PB0000028	34988	35389		-	133	190894009		COG4315	pfam03640	Secreted repeat of unknown function. Thi	COG4315,COG0587	Uncharacterized protein conserved in bac ; DNA polymerase III, alpha subunit [DNA r
				#	146279708	Rhodobacter_sphaeroides_ATCC_17025	/am/ftp-genomes/Bacteria/Rhodobacter_sphaeroides_ATCC_17025/NC_009429.ptt
hypothetical protein	Rsph17025_3683	577261	577491		-	76	146279698
COG3246S, aminotransferase class-III	Rsph17025_3684	577672	578472		-	266	146279699		COG3246	pfam05853	Prokaryotic protein of unknown function	COG3246	Uncharacterized conserved protein [Funct
COG0161H, hypothetical protein	Rsph17025_3685	578469	579797		-	442	146279700		COG0161	cd00610	Acetyl ornithine aminotransferase family	COG0161	Adenosylmethionine-8-amino-7-oxononanoat
COG0589T, hypothetical protein	Rsph17025_3686	579801	580226		-	141	146279701		COG0589	pfam00582	Universal stress protein family. The uni	COG0589	Universal stress protein UspA and relate
COG2358R, hypothetical protein	Rsph17025_3688	582962	583936		-	324	146279702		COG2358	pfam09084	NMT1/THI5 like. This family contains the	COG2358	TRAP-type uncharacterized transport syst
COG1737K, hypothetical protein	Rsph17025_3689	584012	584941		+	309	146279703		COG1737	cd05013,pfam01418	RpiR-like protein. RpiR contains a SIS ( ; Helix-turn-helix domain, rpiR family. Th	COG1737	Transcriptional regulators [Transcriptio
hypothetical protein	Rsph17025_3690	584982	585179		-	65	146279704
COG1475K, hypothetical protein	Rsph17025_3691	585493	586578		-	361	146279705		COG1475	pfam02195	ParB-like nuclease domain.	COG1475	Stage 0 sporulation protein J (antagonis
COG1192D, hypothetical protein	Rsph17025_3692	586556	587962		-	468	146279706		COG1192	pfam01656	CobQ/CobB/MinD/ParA nucleotide binding d	COG1192	ATPases involved in chromosome partition
hypothetical protein	Rsph17025_3693	588506	589849		+	447	146279707		COG5527	pfam01051,pfam01039	Initiator Replication protein. This prot ; Carboxyl transferase domain. All of the	COG5527,COG3482,COG1747	Protein involved in initiation of plasmi ; Uncharacterized conserved protein [Funct ; Uncharacterized N-terminal domain of the
COG1431J, hypothetical protein	Rsph17025_3694	596174	598507		+	777	146279708	PIWI domain containing protein	COG1431	cd04659	Piwi_piwi-like_ProArk: PIWI domain, Piwi	COG4449,COG3321	Predicted protease of the Abi (CAAX) fam ; Polyketide synthase modules and related
transposase, IS4 family protein	Rsph17025_3695	598504	599508		+	334	146279709	Rec-like endonuclease fused to uncharacterized N-terminal domain		CHL00095	Clp protease ATP binding subunit	COG3475	LPS biosynthesis protein [Cell envelope
COG3293L, hypothetical protein	Rsph17025_3696	599554	599913		+	119	146279710		COG3293			COG3293	Transposase and inactivated derivatives
COG3293L, IS66 Orf2 family protein	Rsph17025_3697	599934	600236		+	100	146279711			pfam01609	Transposase DDE domain. Transposase prot	COG3039	Transposase and inactivated derivatives,
COG2963L, hypothetical protein	Rsph17025_3698	600252	600659		+	135	146279712		COG2963	pfam01527	Transposase. Transposase proteins are ne	COG2963	Transposase and inactivated derivatives
COG3436L, hypothetical protein	Rsph17025_3699	600656	601006		+	116	146279713		COG3436	pfam05717	IS66 Orf2 like protein. This protein is	COG3436	Transposase and inactivated derivatives
COG3436L, hypothetical protein	Rsph17025_3700	601049	602623		+	524	146279714			pfam03050,pfam02463	Transposase IS66 family. Transposase pro ; RecF/RecN/SMC N terminal domain. This do	COG3436,COG4942	Transposase and inactivated derivatives ; Membrane-bound metallopeptidase [Cell di
COG3547L, hypothetical protein	Rsph17025_3701	602661	603707		+	348	146279715		COG3547	pfam02371,pfam01548,pfam01544	Transposase IS116/IS110/IS902 family. Tr ; Transposase. Transposase proteins are ne ; CorA-like Mg2+ transporter protein. The	COG3547	Transposase and inactivated derivatives
hypothetical protein	Rsph17025_3702	603987	604589		+	200	146279716			pfam07929	Plasmid pRiA4b ORF-3-like protein. Membe
COG3293L, hypothetical protein	Rsph17025_3703	604619	604765		+	48	146279717					COG3293	Transposase and inactivated derivatives
hypothetical protein	Rsph17025_3704	604749	605804		-	351	146279718			pfam08378	Nuclease-related domain. The nuclease-re
				#	91978096	Rhodopseudomonas_palustris_BisB5	/am/ftp-genomes/Bacteria/Rhodopseudomonas_palustris_BisB5/NC_007958.ptt
COG0605P, superoxide dismutase	RPD_3621	4036876	4037472		-	198	91978086		COG0605	pfam02777,pfam00081	Iron/manganese superoxide dismutases, C- ; Iron/manganese superoxide dismutases, al	COG0605	Superoxide dismutase [Inorganic ion tran
COG0477GEPR, major facilitator transporter	RPD_3622	4037649	4038884		-	411	91978087		COG2271	pfam07690	Major Facilitator Superfamily.	COG2814	Arabinose efflux permease [Carbohydrate
COG0534V, MATE efflux family protein	RPD_3623	4039143	4040516		+	457	91978088		COG0534	pfam01554,pfam01554	MatE. The MatE domain	COG0534	Na+-driven multidrug efflux pump [Defens
COG4731S, hypothetical protein	RPD_3624	4040638	4041081		+	147	91978089		COG4731	pfam09917	Uncharacterized protein conserved in bac	COG4731	Uncharacterized protein conserved in bac
COG0486R, hypothetical protein	RPD_3625	4041207	4042358		-	383	91978090			cd05800	This PGM-like (phosphoglucomutase-like)
hypothetical protein	RPD_3626	4042436	4042579		-	47	91978091
COG0420L, metallophosphoesterase	RPD_3627	4042795	4044018		+	407	91978092		COG0420	pfam00149	Calcineurin-like phosphoesterase. This f	COG0420	DNA repair exonuclease [DNA replication,
COG4717S, hypothetical protein	RPD_3628	4044015	4047470		+	1151	91978093		COG4717	cd03240,pfam02463,pfam02463,pfam10174	The catalytic domains of Rad50 are simil ; RecF/RecN/SMC N terminal domain. This do ; RecF/RecN/SMC N terminal domain. This do ; RIM-binding protein of the cytomatrix ac	COG4717	Uncharacterized conserved protein [Funct
COG1156C,COG1674D, hypothetical protein	RPD_3629	4048610	4049380		+	256	91978094
COG1204R, DEAD/DEAH box helicase-like	RPD_3630	4049364	4052885		+	1173	91978095		COG1204	pfam00270,smart00490	DEAD/DEAH box helicase. Members of this ; helicase superfamily c-terminal domain;	COG1204	Superfamily II helicase [General functio
hypothetical protein	RPD_3631	4052958	4054481		-	507	91978096	PIWI domain containing protein		cd04659	Piwi_piwi-like_ProArk: PIWI domain, Piwi
hypothetical protein	RPD_3632	4054478	4055923		-	481	91978097	TIR domain fuzed to APAZ domain		smart00255	Toll - interleukin 1 - resistance;
hypothetical protein	RPD_3633	4056261	4056668		+	135	91978098			pfam03863	Phage maturation protein.
hypothetical protein	RPD_3634	4056712	4057161		+	149	91978099			pfam05770	Inositol 1, 3, 4-trisphosphate 5/6-kinas
COG2135S, hypothetical protein	RPD_3635	4057164	4057889		+	241	91978100		COG2135	pfam02586	Uncharacterised ACR, COG2135.	COG2135	Uncharacterized conserved protein [Funct
COG0389L, DNA polymerase IV	RPD_3636	4058037	4059227		+	396	91978101		COG0389	cd03586	Pol_IV_kappa, a member of the Y-family o	COG0389	Nucleotidyltransferase/DNA polymerase in
COG0672P, iron permease FTR1	RPD_3637	4059446	4061440		-	664	91978102		COG2010	pfam03239,pfam09086,CHL00131	Iron permease FTR1 family.	COG0672,COG3258	High-affinity Fe2+/Pb2+ permease [Inorga ; Cytochrome c [Energy production and conv
COG0798P, bile acid:sodium symporter	RPD_3638	4061600	4062580		-	326	91978103		COG0385	pfam01758	Sodium Bile acid symporter family. This	COG0798	Arsenite efflux pump ACR3 and related pe
COG0640K, regulatory protein, ArsR	RPD_3639	4062666	4063058		+	130	91978104		COG0640	smart00418	helix_turn_helix, Arsenical Resistance O	COG0640	Predicted transcriptional regulators [Tr
COG3696P, putative silver efflux pump-like	RPD_3640	4063165	4063413		-	82	91978105		COG3696	pfam00873	AcrB/AcrD/AcrF family. Members of this f	COG3696	Putative silver efflux pump [Inorganic i
COG3696P, putative silver efflux pump-like	RPD_3641	4063410	4063724		-	104	91978106		COG3696	pfam00873	AcrB/AcrD/AcrF family. Members of this f	COG3696	Putative silver efflux pump [Inorganic i
				#	117922288	Shewanella_ANA-3	/am/ftp-genomes/Bacteria/Shewanella_ANA-3/NC_008577.ptt
hypothetical protein	Shewana3_3846	4615507	4616439		+	310	117922278					COG2194	Predicted membrane-associated, metal-dep
COG2930S, hypothetical protein	Shewana3_3847	4616578	4617159		+	193	117922279			pfam04366	Family of unknown function (DUF500). Pro	COG2930	Uncharacterized conserved protein [Funct
COG0845M, RND family efflux transporter MFP subunit	Shewana3_3848	4618877	4619962		+	361	117922280		COG0845	pfam00529	HlyD family secretion protein.	COG0845	Membrane-fusion protein [Cell envelope b
COG0841V, acriflavin resistance protein	Shewana3_3849	4619966	4622995		+	1009	117922281		COG0841	pfam00873	AcrB/AcrD/AcrF family. Members of this f	COG0841	Cation/multidrug efflux pump [Defense me
COG1309K, TetR family transcriptional regulator	Shewana3_3850	4623021	4623644		-	207	117922282		COG1309	pfam00440	Bacterial regulatory proteins, tetR fami	COG1309	Transcriptional regulator [Transcription
COG2199T, diguanylate cyclase	Shewana3_3851	4624559	4625701		+	380	117922283		COG2199	cd01949	Diguanylate-cyclase (DGC) or GGDEF domai	COG3706,COG1113	Response regulator containing a CheY-lik ; Gamma-aminobutyrate permease and related
CRISPR-associated Csy4 family protein	Shewana3_3852	4626579	4627190		-	203	117922284			pfam09618	CRISPR-associated protein (Cas_Csy4). CR	COG1156	Archaeal/vacuolar-type H+-ATPase subunit
CRISPR-associated Csy3 family protein	Shewana3_3853	4627192	4628241		-	349	117922285			pfam09615	CRISPR-associated protein (Cas_Csy3). CR
hypothetical protein	Shewana3_3854	4628251	4630356		-	701	117922286			pfam09614,pfam09787	CRISPR-associated protein (Cas_Csy2). CR ; Golgin subfamily A member 5. Members of	COG4065	Uncharacterized protein conserved in arc
hypothetical protein	Shewana3_3855	4630350	4631582		-	410	117922287
hypothetical protein	Shewana3_3856	4631838	4633280		-	480	117922288	PIWI domain containing protein	COG1431	cd04659	Piwi_piwi-like_ProArk: PIWI domain, Piwi
hypothetical protein	Shewana3_3857	4633270	4634691		-	473	117922289	RecB-like nuclease of Mrr subfamily fuzed to APAZ domain
hypothetical protein	Shewana3_3858	4635670	4635972		-	100	117922290
COG1396K, XRE family transcriptional regulator	Shewana3_3859	4636213	4636524		-	103	117922291		COG1396	cd00093	Helix-turn-helix XRE-family like protein	COG1396	Predicted transcriptional regulators [Tr
COG0539J,COG0664T, hypothetical protein	Shewana3_3860	4636729	4637265		+	178	117922292			cd02968	SCO (an acronym for Synthesis of Cytochr
COG3596R, hypothetical protein	Shewana3_3861	4637378	4638337		-	319	117922293		COG2842	pfam05621	Bacterial TniB protein. This family cons	COG3051	Citrate lyase, alpha subunit [Energy pro
COG2801L, integrase catalytic subunit	Shewana3_3862	4638394	4640247		-	617	117922294			pfam00665,pfam09299	Integrase core domain. Integrase mediate ; Mu transposase, C-terminal. Members of t	COG1405	Transcription initiation factor TFIIIB,
COG0620E,COG0640K, hypothetical protein	Shewana3_3863	4640244	4640873		-	209	117922295			pfam08721,pfam08451	TnsA endonuclease C terminal. The Tn7 tr ; Adenosine/AMP deaminase N-terminal. This	COG4189	Predicted transcriptional regulator [Tra
hypothetical protein	Shewana3_3864	4641038	4641688		-	216	117922296
COG3594G, acyltransferase 3	Shewana3_3865	4641763	4642800		-	345	117922297		COG1835	pfam01757	Acyltransferase family. This family incl	COG1835	Predicted acyltransferases [Lipid metabo
hypothetical protein	Shewana3_3866	4642802	4644199		-	465	117922298			pfam09660	Protein of unknown function (DUF2397). P
				#	150378394	Sinorhizobium_medicae_WSM419	/am/ftp-genomes/Bacteria/Sinorhizobium_medicae_WSM419/NC_009622.ptt
COG1192D, cobyrinic acid ac-diamide synthase	Smed_6490	182259	183473		+	404	150378384		COG1192	pfam01656,cd04765	CobQ/CobB/MinD/ParA nucleotide binding d ; Putative helix-turn-helix (HTH) MlrA-lik	COG1192	ATPases involved in chromosome partition
COG1475K, parB-like partition protein	Smed_6491	183470	184492		+	340	150378385		COG1475	pfam02195,pfam07506	ParB-like nuclease domain.	COG1475	Stage 0 sporulation protein J (antagonis
replication initiation protein RepC	Smed_6492	184647	185861		+	404	150378386			pfam03428	Replication protein C. Replication prote
hypothetical protein	Smed_6494	187369	187671		-	100	150378387			cd06445	The DNA repair protein O6-alkylguanine-D
hypothetical protein	Smed_6495	187786	188049		+	87	150378388					COG1882	Pyruvate-formate lyase [Energy productio
hypothetical protein	Smed_6497	189070	189288		+	72	150378389			pfam10605	3HB-oligomer hydrolase (3HBOH). D-(-)-3-
prevent-host-death family protein	Smed_6498	189285	189563		+	92	150378390			pfam02604	Phd_YefM.	COG2161	Antitoxin of toxin-antitoxin stability s
COG4113R, PilT domain-containing protein	Smed_6500	189762	190181		-	139	150378391		COG4113	pfam01850	PIN domain. This PIN (PilT N terminus) d	COG4113	Predicted nucleic acid-binding protein,
COG1715V, restriction endonuclease	Smed_6502	191590	192570		+	326	150378392		COG1715	pfam04471,pfam04471	Restriction endonuclease. Prokaryotic fa ; Restriction endonuclease. Prokaryotic fa	COG1715,COG1715	Restriction endonuclease [Defense mechan ; Restriction endonuclease [Defense mechan
TIR protein	Smed_6503	193025	194950		+	641	150378393	RecB-like nuclease of Mrr subfamily fuzed to APAZ domain and TIR domain		smart00255	Toll - interleukin 1 - resistance;
hypothetical protein	Smed_6504	194947	196500		+	517	150378394	PIWI domain containing protein		cd04659	Piwi_piwi-like_ProArk: PIWI domain, Piwi	COG3696	Putative silver efflux pump [Inorganic i
hypothetical protein	Smed_6505	196491	196787		-	98	150378395
COG2801L, integrase catalytic region	Smed_6506	196795	197724		-	309	150378396		COG2801	pfam00665	Integrase core domain. Integrase mediate	COG2801	Transposase and inactivated derivatives
COG2801L, transposase IS3/IS911 family protein	Smed_6507	197718	197984		-	88	150378397			pfam01527	Transposase. Transposase proteins are ne	COG0286	Type I restriction-modification system m
hypothetical protein	Smed_6508	198161	201754		+	1197	150378398			cd01406	Sir2-like: Prokaryotic group of uncharac	COG0846	NAD-dependent protein deacetylases, SIR2
hypothetical protein	Smed_6509	201862	202500		-	212	150378399
COG2963L, transposase IS3/IS911 family protein	Smed_6511	203023	203406		+	127	150378400		COG2963	pfam01527	Transposase. Transposase proteins are ne	COG2963	Transposase and inactivated derivatives
COG3436L, IS66 Orf2 family protein	Smed_6512	203403	203750		+	115	150378401		COG3436	pfam05717	IS66 Orf2 like protein. This protein is	COG3436	Transposase and inactivated derivatives
COG3436L, transposase IS66	Smed_6513	203821	205386		+	521	150378402			pfam03050,pfam10018	Transposase IS66 family. Transposase pro ; Vitamin-D-receptor interacting protein c	COG3436,COG2433	Transposase and inactivated derivatives ; Uncharacterized conserved protein [Funct
hypothetical protein	Smed_6514	205386	205691		+	101	150378403
COG2801L, hypothetical protein	Smed_6515	205785	206840		+	351	150378404		COG2801	PHA02517	putative transposase OrfB; Reviewed	COG2801	Transposase and inactivated derivatives
				#	148553128	Sphingomonas_wittichii_RW1	/am/ftp-genomes/Bacteria/Sphingomonas_wittichii_RW1/NC_009511.ptt
hypothetical protein	Swit_0191	181212	182258		-	348	148553118			PHA02031,pfam09255	putative DnaG-like primase
COG1475K, ParB family protein	Swit_0192	182319	184430		-	703	148553119		COG1475	pfam02195,cd01193,pfam05911,pfam01539	ParB-like nuclease domain.	COG1475	Stage 0 sporulation protein J (antagonis
hypothetical protein	Swit_0193	184862	186058		-	398	148553120			cd06274	Ligand binding domain of DNA transcripti
hypothetical protein	Swit_0194	186280	186516		-	78	148553121			pfam09954	Uncharacterized protein conserved in bac
COG2378K, hypothetical protein	Swit_0195	186619	187482		+	287	148553122		COG2378	pfam01150	GDA1/CD39 (nucleoside phosphatase) famil	COG2378	Predicted transcriptional regulator [Tra
COG0553KL, helicase domain-containing protein	Swit_0196	187508	191011		+	1167	148553123		COG0553	smart00487,cd00079,pfam03938	DEAD-like helicases superfamily;	COG0553	Superfamily II DNA/RNA helicases, SNF2 f
COG0323L, hypothetical protein	Swit_0197	191049	195293		+	1414	148553124		COG0323	pfam02518,pfam09073,cd05127	Histidine kinase-, DNA gyrase B-, and HS ; BUD22. BUD22 has been shown in yeast to ; This family represents IQ motif containi	COG0323,COG4547	DNA mismatch repair enzyme (predicted AT ; Cobalamin biosynthesis protein CobT (nic
COG1743L, hypothetical protein	Swit_0198	195277	198078		+	933	148553125		COG1743	pfam06634,pfam01170	Protein of unknown function (DUF1156). T ; Putative RNA methylase family UPF0020. T	COG1743	Adenine-specific DNA methylase containin
COG1483R, AAA family ATPase	Swit_0199	198092	201388		+	1098	148553126		COG1483	pfam04465,pfam03200,cd06391	Protein of unknown function (DUF499). Fa ; Mannosyl oligosaccharide glucosidase. Th ; N-terminal leucine/isoleucine/valine-bin	COG1483	Predicted ATPase (AAA+ superfamily) [Gen
hypothetical protein	Swit_0200	201457	202764		+	435	148553127	TIR domain fused to APAZ domain		CHL00179	Ycf2; Provisional	COG0040	ATP phosphoribosyltransferase [Amino aci
hypothetical protein	Swit_0201	202761	204317		+	518	148553128	PIWI domain containing protein	COG1431	cd04659	Piwi_piwi-like_ProArk: PIWI domain, Piwi
hypothetical protein	Swit_0202	204785	205171		-	128	148553129
COG0177L, endonuclease III / DNA-(apurinic or apyrimidinic site) lyase	Swit_0203	205257	205913		-	218	148553130		COG0177	smart00478,pfam10576	endonuclease III; includes endonuclease ; Iron-sulfur binding domain of endonuclea	COG0177	Predicted EndoIII-related endonuclease [
COG0289E, dihydrodipicolinate reductase	Swit_0204	205910	206668		-	252	148553131		COG0289	pfam05173,pfam01113	Dihydrodipicolinate reductase, C-terminu ; Dihydrodipicolinate reductase, N-terminu	COG0289	Dihydrodipicolinate reductase [Amino aci
COG2207K, cupin 2 domain-containing protein	Swit_0205	206797	207129		+	110	148553132		COG0662	pfam07883	Cupin domain. This family represents the	COG0662	Mannose-6-phosphate isomerase [Carbohydr
secreted Zn-dependent protease-like protein	Swit_0206	207126	207680		+	184	148553133		COG5661	pfam06037	Bacterial protein of unknown function (D	COG5661	Predicted secreted Zn-dependent protease
COG0846K, NAD-dependent deacetylase	Swit_0207	207677	208381		+	234	148553134		COG0846	cd01412	SIRT5_Af1_CobB: Eukaryotic, archaeal and	COG0846	NAD-dependent protein deacetylases, SIR2
COG1159R, GTP-binding protein Era	Swit_0208	208531	209424		-	297	148553135		COG1159	cd04163,pfam07650	Era subfamily. Era (E. coli Ras-like pr ; KH domain.	COG1159	GTPase [General function prediction only
COG0571K, RNAse III	Swit_0209	209421	210125		-	234	148553136		COG0571	cd00593,cd00048	RIBOc. Ribonuclease III C terminal domai ; Double-stranded RNA binding motif. Bindi	COG0571	dsRNA-specific ribonuclease [Transcripti
hypothetical protein	Swit_0210	210152	210328		+	58	148553137
hypothetical protein	Swit_0211	210338	210616		-	92	148553138
				#	194365751	Stenotrophomonas_maltophilia_R551_3	/am/ftp-genomes/Bacteria/Stenotrophomonas_maltophilia_R551_3/NC_011071.ptt
COG0454KR, GCN5-related N-acetyltransferase	Smal_1964	2206831	2207310		+	159	194365741		COG0456	pfam00583	Acetyltransferase (GNAT) family. This fa	COG1247	Sortase and related acyltransferases [Ce
COG1182I, NAD(P)H dehydrogenase (quinone)	Smal_1965	2207385	2207993		-	202	194365742		COG1182	pfam02525	Flavodoxin-like fold. This family consis	COG1182	Acyl carrier protein phosphodiesterase [
COG2259S, DoxX family protein	Smal_1966	2208300	2208722		+	140	194365743		COG2259	pfam07681	DoxX. These proteins appear to have some	COG2259	Predicted membrane protein [Function unk
COG0583K, transcriptional regulator, LysR family	Smal_1967	2208812	2209705		+	297	194365744			pfam03466,pfam00126	LysR substrate binding domain. The struc ; Bacterial regulatory helix-turn-helix pr	COG0583	Transcriptional regulator [Transcription
COG1741R, Pirin domain protein	Smal_1968	2209872	2210744		+	290	194365745		COG1741	pfam02678,pfam05726	Pirin. This family consists of Pirin pro ; Pirin C-terminal cupin domain. This regi	COG1741	Pirin-related protein [General function
COG2207K, transcriptional regulator, AraC family	Smal_1969	2210785	2211633		-	282	194365746			smart00342	helix_turn_helix, arabinose operon contr	COG2207	AraC-type DNA-binding domain-containing
hypothetical protein	Smal_1970	2211724	2212185		+	153	194365747
putative cointegrate resolution protein T	Smal_1971	2212577	2213482		-	301	194365748			pfam02463	RecF/RecN/SMC N terminal domain. This do	COG1196	Chromosome segregation ATPases [Cell div
COG0582L, integrase family protein	Smal_1972	2213586	2214665		+	359	194365749		COG0582	cd00799	Cre recombinase, C-terminal catalytic do	COG4974	Site-specific recombinase XerD [DNA repl
hypothetical protein	Smal_1973	2214814	2216661		+	615	194365750	TIR domain fused to APAZ domain
COG1431J, hypothetical protein	Smal_1974	2216658	2218235		+	525	194365751	PIWI domain containing protein		cd04659	Piwi_piwi-like_ProArk: PIWI domain, Piwi	COG1431	Argonaute homolog, implicated in RNA met
hypothetical protein	Smal_1975	2218340	2219203		-	287	194365752
COG2059P, chromate transporter, chromate ion transporter (CHR) family	Smal_1976	2219739	2220941		-	400	194365753		COG2059	pfam02417,pfam02417	Chromate transporter. Members of this fa ; Chromate transporter. Members of this fa	COG2059,COG2059	Chromate transport protein ChrA [Inorgan ; Chromate transport protein ChrA [Inorgan
COG1393P, arsenate reductase	Smal_1977	2220996	2221415		-	139	194365754		COG1393	cd03034	Arsenate Reductase (ArsC) family, ArsC s	COG1393	Arsenate reductase and related proteins,
COG0431R, arsenical resistance protein ArsH	Smal_1978	2221412	2222152		-	246	194365755		COG0431	pfam03358	NADPH-dependent FMN reductase.	COG0431	Predicted flavoprotein [General function
COG0640K, transcriptional regulator, ArsR family	Smal_1979	2222193	2222507		+	104	194365756		COG0640	smart00418	helix_turn_helix, Arsenical Resistance O	COG0640	Predicted transcriptional regulators [Tr
COG0394T, protein tyrosine phosphatase	Smal_1980	2222532	2223023		+	163	194365757		COG0394	pfam01451	Low molecular weight phosphotyrosine pro	COG0394	Protein-tyrosine-phosphatase [Signal tra
COG0798P, arsenical-resistance protein	Smal_1981	2223044	2224102		+	352	194365758		COG0798	pfam01758	Sodium Bile acid symporter family. This	COG0798	Arsenite efflux pump ACR3 and related pe
COG0492O, thioredoxin reductase	Smal_1982	2224106	2225092		+	328	194365759		COG0492	pfam07992	Pyridine nucleotide-disulphide oxidoredu	COG0492	Thioredoxin reductase [Posttranslational
COG2072P, FAD-dependent pyridine nucleotide-disulphide oxidoreductase	Smal_1983	2225117	2226202		+	361	194365760		COG2072	pfam00743	Flavin-binding monooxygenase-like. This	COG2072,COG1251	Predicted flavoprotein involved in K+ tr ; NAD(P)H-nitrite reductase [Energy produc
COG0394T, protein tyrosine phosphatase	Smal_1984	2226163	2226696		-	177	194365761		COG0394	pfam01451	Low molecular weight phosphotyrosine pro	COG0394	Protein-tyrosine-phosphatase [Signal tra
				#	21225132	Streptomyces_coelicolor	/am/ftp-genomes/Bacteria/Streptomyces_coelicolor/NC_003888.ptt
COG0640K, transcription regulator ArsR	SCO6830	7601654	7602007		+	117	21225122		COG0640	smart00418	helix_turn_helix, Arsenical Resistance O	COG0640	Predicted transcriptional regulators [Tr
hypothetical protein	SCO6831	7602498	7602773		+	91	21225123			cd00883	Carbonic anhydrases (CA) are zinc-contai
COG1884I, methylmalonyll-CoA mutase	SCO6832	7602829	7604424		+	531	21225124		COG1884	cd03680	Coenzyme B12-dependent-methylmalonyl coe	COG1884	Methylmalonyl-CoA mutase, N-terminal dom
COG2185I, isobutyryl-CoA mutase, small subunit	SCO6833	7604468	7604947		+	159	21225125		COG2185	cd02071	methylmalonyl CoA mutase B12 binding dom	COG2185	Methylmalonyl-CoA mutase, C-terminal dom
COG0492O, thioredoxin reductase	SCO6834	7605261	7606241		-	326	21225126		COG0492	pfam07992	Pyridine nucleotide-disulphide oxidoredu	COG0492	Thioredoxin reductase [Posttranslational
COG0394T, arsenate reductase	SCO6835	7606238	7606651		-	137	21225127		COG0394	pfam01451	Low molecular weight phosphotyrosine pro	COG0394	Protein-tyrosine-phosphatase [Signal tra
COG0640K, transcription regulator ArsR	SCO6836	7606744	7607052		+	102	21225128		COG0640	smart00418	helix_turn_helix, Arsenical Resistance O	COG0640	Predicted transcriptional regulators [Tr
COG0798P, arsenic resistance membrane transport protein	SCO6837	7607049	7608155		+	368	21225129		COG0798	pfam01758	Sodium Bile acid symporter family. This	COG0798	Arsenite efflux pump ACR3 and related pe
COG2072P, monooxygenase	SCO6838	7608214	7609278		+	354	21225130		COG2072	pfam07992	Pyridine nucleotide-disulphide oxidoredu	COG2072	Predicted flavoprotein involved in K+ tr
hypothetical protein	SCO6839	7609452	7610765		-	437	21225131	Rec-like endonuclease fused to uncharacterized N-terminal domain		smart00475	5'-3' exonuclease;	COG0498	Threonine synthase [Amino acid transport
COG0620E, hypothetical protein	SCO6840	7610762	7612807		-	681	21225132	PIWI domain containing protein	COG1431	cd04659	Piwi_piwi-like_ProArk: PIWI domain, Piwi
COG1637L,COG3586S, hypothetical protein	SCO6841	7613335	7614387		+	350	21225133		COG1637	pfam01939	Protein of unknown function DUF91. The f	COG3586,COG1637	Uncharacterized conserved protein [Funct ; Predicted nuclease of the RecB family [D
hypothetical protein	SCO6842	7614564	7615928		-	454	21225134			pfam03771,pfam03771,pfam00496	Domain of unknown function (DUF317). Thi ; Domain of unknown function (DUF317). Thi ; Bacterial extracellular solute-binding p	COG1801	Uncharacterized conserved protein [Funct
COG0305L, hypothetical protein	SCO6843	7615994	7617112		-	372	21225135		COG0305	pfam00772,pfam00772	DnaB-like helicase N terminal domain. Th ; DnaB-like helicase N terminal domain. Th	COG0305,COG0305	Replicative DNA helicase [DNA replicatio ; Replicative DNA helicase [DNA replicatio
COG0270L, DNA methylase	SCO6844	7617112	7618383		-	423	21225136		COG0270	pfam00145	C-5 cytosine-specific DNA methylase.	COG0270	Site-specific DNA methylase [DNA replica
hypothetical protein	SCO6845	7618380	7619000		-	206	21225137			cd01713	This domain is found in phosphoadenosine
hypothetical protein	SCO6846	7619557	7619880		-	107	21225138			pfam03771	Domain of unknown function (DUF317). Thi
hypothetical protein	SCO6847	7620290	7620910		-	206	21225139					COG0312	Predicted Zn-dependent proteases and the
hypothetical protein	SCO6848	7621003	7621461		-	152	21225140
COG3505U, hypothetical protein	SCO6849	7621458	7623185		-	575	32141315		COG3505	pfam02534	TraG/TraD family. These proteins contain	COG3505	Type IV secretory pathway, VirD4 compone
hypothetical protein	SCO6850	7623285	7624064		-	259	21225141			pfam03771,pfam03771	Domain of unknown function (DUF317). Thi ; Domain of unknown function (DUF317). Thi	COG5178	U5 snRNP spliceosome subunit [RNA proces
				#	15922263	Sulfolobus_tokodaii	/am/ftp-genomes/Bacteria/Sulfolobus_tokodaii/NC_003106.ptt
hypothetical protein	ST1937	1943838	1944395		-	185	15922253
COG0675L, hypothetical protein	ST1938	1944470	1945795		-	441	15922254		COG0675	pfam05136	Phage portal protein, lambda family. Thi	COG0675	Transposase and inactivated derivatives
COG2452L, hypothetical protein	ST1939	1945767	1946375		-	202	15922255		COG2452	cd03769,cd04762	Serine Recombinase (SR) family, IS607-li ; Proteins in this family mostly have a tr	COG2452	Predicted site-specific integrase-resolv
hypothetical protein	ST1940	1946619	1947122		-	167	15922256			cd03322	The starvation sensing protein RpsA from
COG1106R, hypothetical protein	ST1941	1947123	1948187		-	354	15922257		COG1106	pfam02463,cd00267	RecF/RecN/SMC N terminal domain. This do ; ABC (ATP-binding cassette) transporter n	COG1106	Predicted ATPases [General function pred
COG3385L, hypothetical protein	ST1942	1948527	1949585		-	352	15922258			pfam01609	Transposase DDE domain. Transposase prot	COG3385	FOG: Transposase and inactivated derivat
COG1753S, hypothetical protein	STS208	1950215	1950436		+	73	15922259		COG1753	pfam02697	Uncharacterized ACR, COG1753.	COG1753	Predicted antotoxin, copG family [Signal
COG1487R, virulence-associated protein	ST1943	1950409	1950810		+	133	15922260		COG1487	pfam01850	PIN domain. This PIN (PilT N terminus) d	COG1487	Predicted nucleic acid-binding protein,
COG0501O,COG2452L, hypothetical protein	ST1944	1951714	1952595		+	293	15922261		COG2452	cd04762,pfam01435,CHL00043	Proteins in this family mostly have a tr ; Peptidase family M48.	COG2452,COG0501	Predicted site-specific integrase-resolv ; Zn-dependent protease with chaperone fun
hypothetical protein	ST1945	1952579	1953592		+	337	15922262	???
COG1431J, hypothetical protein	ST1946	1953593	1954990		+	465	15922263	PIWI domain containing protein	COG1431	cd04659	Piwi_piwi-like_ProArk: PIWI domain, Piwi	COG1105	Fructose-1-phosphate kinase and related
hypothetical protein	ST1947	1954995	1955969		-	324	15922264			pfam02463,pfam08450	RecF/RecN/SMC N terminal domain. This do ; SMP-30/Gluconolaconase/LRE-like region.	COG3883	Uncharacterized protein conserved in bac
hypothetical protein	ST1948	1956173	1957093		-	306	15922265					COG2898	Uncharacterized conserved protein [Funct
hypothetical protein	ST1949	1957418	1957825		-	135	15922266			pfam01609	Transposase DDE domain. Transposase prot
hypothetical protein	ST1950	1958097	1958477		-	126	15922267			pfam04693	Archaeal putative transposase ISC1217.	COG3355	Predicted transcriptional regulator [Tra
COG2244R, hypothetical protein	ST1951	1959506	1960915		-	469	15922268		COG2244	pfam01943	Polysaccharide biosynthesis protein. Mem	COG2244	Membrane protein involved in the export
hypothetical protein	ST1952	1961421	1962482		+	353	15922269			pfam04693,pfam01609	Archaeal putative transposase ISC1217.	COG2998	ABC-type tungstate transport system, per
COG2890J, hypothetical protein	ST1954	1962487	1962924		-	145	15922270			pfam05175	Methyltransferase small domain. This dom	COG2890	Methylase of polypeptide chain release f
hypothetical protein	ST1955	1962902	1963213		-	103	15922271			cd00300	L-lactate dehydrogenases (LDH); member o	COG2890	Methylase of polypeptide chain release f
COG2192O, nodulation protein	ST1956	1963215	1964729		-	504	15922272		COG2192	pfam02543	Carbamoyltransferase. This family consis	COG2192	Predicted carbamoyl transferase, NodU fa
COG3385L, hypothetical protein	ST1957	1964886	1965950		+	354	15922273			pfam01609,pfam01008	Transposase DDE domain. Transposase prot ; Initiation factor 2 subunit family. This	COG3385	FOG: Transposase and inactivated derivat
				#	170077638	Synechococcus_PCC_7002	/am/ftp-genomes/Bacteria/Synechococcus_PCC_7002/NC_010475.ptt
COG0533O, putative DNA-binding/iron metalloprotein/AP endonuclease	SYNPCC7002_A1007	1040008	1041075		-	355	170077628		COG0533	pfam00814	Glycoprotease family. The Peptidase M22	COG0533	Metal-dependent proteases with possible
photosystem I reaction center subunit III, PsaF	SYNPCC7002_A1008	1041231	1041740		+	169	170077629			pfam02507	Photosystem I reaction centre subunit II
photosystem I reaction centre, subunit IX / PsaJ	SYNPCC7002_A1009	1041784	1041897		+	37	170077630			pfam01701	Photosystem I reaction centre subunit IX
COG0344S, membrane protein	SYNPCC7002_A1010	1042257	1042904		-	215	170077631		COG0344	pfam02660	Domain of unknown function DUF. This fam	COG0344	Predicted membrane protein [Function unk
hypothetical protein	SYNPCC7002_A1011	1042942	1044066		-	374	170077632			pfam08614,pfam01690,PHA00729	Autophagy protein 16 (ATG16). Autophagy ; Potato leaf roll virus readthrough prote ; NTP-binding motif containing protein	COG2433,COG0297	Uncharacterized conserved protein [Funct ; Glycogen synthase [Carbohydrate transpor
hypothetical protein	SYNPCC7002_A1012	1044129	1044533		-	134	170077633			pfam04298	Putative neutral zinc metallopeptidase.	COG2738	Predicted Zn-dependent protease [General
COG0841V, hydrophobe/amphiphile efflux-1 (HAE1) family protein	SYNPCC7002_A1013	1044719	1047859		+	1046	170077634		COG0841	pfam00873	AcrB/AcrD/AcrF family. Members of this f	COG0841	Cation/multidrug efflux pump [Defense me
COG5401R, hypothetical protein	SYNPCC7002_A1014	1047882	1048520		+	212	170077635		COG5401	pfam10646,pfam05616	Sporulation and spore germination. The G ; Neisseria meningitidis TspB protein. Thi	COG5401	Spore germination protein [General funct
COG1716T, FHA domain-containing protein	SYNPCC7002_A1015	1048533	1049831		-	432	170077636		COG1716	pfam00498,pfam04415	FHA domain. The FHA (Forkhead-associated ; Protein of unknown function (DUF515). Fa	COG1716	FOG: FHA domain [Signal transduction mec
hypothetical protein	SYNPCC7002_A1016	1049976	1050095		-	39	170077637
COG1431J, hypothetical protein	SYNPCC7002_A1017	1050247	1052094		-	615	170077638	PIWI domain containing protein	COG1431	cd04659	Piwi_piwi-like_ProArk: PIWI domain, Piwi	COG1431,COG1746	Argonaute homolog, implicated in RNA met ; tRNA nucleotidyltransferase (CCA-adding
COG1429H, magnesium chelatase subunit H	SYNPCC7002_A1018	1052582	1056574		-	1330	170077639		COG1429	pfam02514	CobN/Magnesium Chelatase. This family co	COG1429	Cobalamin biosynthesis protein CobN and
hypothetical protein	SYNPCC7002_A1019	1056933	1057517		+	194	170077640			pfam03268	Caenorhabditis protein of unknown functi	COG4191	Signal transduction histidine kinase reg
hypothetical protein	SYNPCC7002_A1020	1057556	1059031		-	491	170077641
COG0795R, YjgP/YjgQ permease superfamily	SYNPCC7002_A1021	1059243	1060379		+	378	170077642		COG0795	pfam03739	Predicted permease YjgP/YjgQ family. Mem	COG0795	Predicted permeases [General function pr
COG0021G, transketolase	SYNPCC7002_A1022	1060473	1062479		-	668	170077643		COG0021	pfam00456,pfam02779,pfam02780	Transketolase, thiamine diphosphate bind ; Transketolase, pyrimidine binding domain ; Transketolase, C-terminal domain. The C-	COG0021	Transketolase [Carbohydrate transport an
COG0304IQ, 3-oxoacyl-(acyl carrier protein) synthase II	SYNPCC7002_A1023	1062649	1063905		-	418	170077644		COG0304	cd00834	Beta-ketoacyl-acyl carrier protein (ACP)	COG0304	3-oxoacyl-(acyl-carrier-protein) synthas
COG0236IQ, acyl carrier protein	SYNPCC7002_A1024	1064055	1064300		-	81	170077645		COG0236	CHL00124	acyl carrier protein; Validated	COG0236	Acyl carrier protein [Lipid metabolism /
COG0154J, aspartyl/glutamyl-tRNA amidotransferase subunit A	SYNPCC7002_A1025	1064549	1066006		+	485	170077646		COG0154	pfam01425	Amidase.	COG0154	Asp-tRNAAsn/Glu-tRNAGln amidotransferase
COG0222J, ribosomal protein L7/L12	SYNPCC7002_A1026	1066220	1066606		-	128	170077647		COG0222	CHL00083	ribosomal protein L12	COG0222	Ribosomal protein L7/L12 [Translation, r
COG0244J, 50S ribosomal protein L10	SYNPCC7002_A1027	1066694	1067221		-	175	170077648		COG0244	cd05797	Ribosomal protein L10 family, L10 subfam	COG0244	Ribosomal protein L10 [Translation, ribo
				#	56752529	Synechococcus_elongatus_PCC_6301	/am/ftp-genomes/Bacteria/Synechococcus_elongatus_PCC_6301/NC_006576.ptt
COG1217T, N-terminus of GTP-binding protein TypA-like protein	syc2510_d	2680632	2681738		+	368	56752519		COG1217	cd01891,cd03691	TypA (tyrosine phosphorylated protein A) ; BipA_TypA_II: domain II of BipA (also ca	COG1217	Predicted membrane GTPase involved in st
COG1217T, C-terminus of GTP-binding protein TypA-like protein	syc2511_d	2681747	2682424		+	225	56752520		COG1217	cd03710	BipA_TypA_C: a C-terminal portion of Bip	COG1217	Predicted membrane GTPase involved in st
hypothetical protein	syc2512_d	2682511	2683302		+	263	56752521			pfam07787,pfam04928	Protein of unknown function (DUF1625). S ; Poly(A) polymerase central domain. The c
COG0348C,COG3829KT, nitrogen assimilation regulatory protein	syc2513_d	2683467	2685983		+	838	56752522		COG0664	pfam00158,cd00038,cd00919	Sigma-54 interaction domain.	COG1221,COG0348,COG0664	Transcriptional regulators containing an ; Polyferredoxin [Energy production and co ; cAMP-binding proteins - catabolite gene
hypothetical protein	syc2514_c	2686041	2686370		-	109	56752523			pfam10693	Protein of unknown function (DUF2499). M	COG1540	Uncharacterized proteins, homologs of la
COG2327S, hypothetical protein	syc2515_d	2686428	2687447		+	339	56752524		COG2327	pfam04230	Polysaccharide pyruvyl transferase. Pyru	COG2327	Polysaccharide pyruvyl transferase famil
COG3585H, molybdenum-pterin binding protein	syc2516_c	2687507	2687932		-	141	56752525		COG3585	pfam03459,pfam01402	TOBE domain. The TOBE domain (Transport- ; Ribbon-helix-helix protein, copG family.	COG3585	Molybdopterin-binding protein [Coenzyme
COG0725P, molybdate-binding periplasmic protein	syc2517_d	2688023	2688838		+	271	56752526		COG0725	pfam01547	Bacterial extracellular solute-binding p	COG0725	ABC-type molybdate transport system, per
COG4149P, ATP-binding protein of molybdate ABC transporter	syc2518_d	2688835	2689500		+	221	56752527		COG4149	cd06261	Transmembrane subunit (TM) found in Peri	COG4149	ABC-type molybdate transport system, per
COG0479C, succinate dehydrogenase/fumarate reductase iron-sulfur subunit	syc2519_d	2689556	2690317		+	253	56752528		COG0479	cd01916,cd00207	Acetyl-CoA synthase (ACS), also known as ; 2Fe-2S iron-sulfur cluster binding domai	COG0479	Succinate dehydrogenase/fumarate reducta
COG1431J, hypothetical protein	syc2520_d	2690440	2692647		+	735	56752529	PIWI domain containing protein	COG1431	cd04659,pfam00739	Piwi_piwi-like_ProArk: PIWI domain, Piwi ; Trans-activation protein X. This protein	COG1431	Argonaute homolog, implicated in RNA met
Rubisco chaperonin	syc2521_d	2692684	2693169		+	161	56752530			pfam02341	RbcX protein. The RBCX protein has been
COG0518F, amidotransferase	syc2522_d	2693159	2693839		+	226	56752531		COG0518	cd01741	This group contains a subgroup of protei	COG0518	GMP synthase - Glutamine amidotransferas
hypothetical protein	syc2523_d	2694226	2694591		+	121	56752532			pfam09379	FERM N-terminal domain. This domain is t	COG0308	Aminopeptidase N [Amino acid transport a
hypothetical protein	syc2524_c	2694741	2695043		-	100	56752533
COG0596R, hypothetical protein	syc2525_c	2695081	2695791		-	236	56752534		COG3208	pfam00561,pfam05985	alpha/beta hydrolase fold. This catalyti ; Ethanolamine ammonia-lyase light chain (	COG2267	Lysophospholipase [Lipid metabolism]
COG0716C, flavodoxin FldA	syc0001_c	2695881	138		-	170	56752535		COG0716	pfam00258	Flavodoxin.	COG0716	Flavodoxins [Energy production and conve
iron-stress chlorophyll-binding protein	syc0002_c	323	1351		-	342	56750011			pfam00421,pfam00421	Photosystem II protein.
COG4691R, panthotenate metabolism flavoprotein	syc0003_d	1769	2023		+	84	56750012		COG4691			COG4691	Plasmid stability protein [General funct
COG1487R, plasmid stabilization protein StbB-like protein	syc0004_d	2026	2481		+	151	56750013		COG1487	pfam01850	PIN domain. This PIN (PilT N terminus) d	COG1487	Predicted nucleic acid-binding protein,
COG0557K, putative ribonuclease II	syc0005_d	2459	3856		+	465	56750014		COG0557	pfam00773	RNB domain. This domain is the catalytic	COG0557	Exoribonuclease R [Transcription]
				#	81300343	Synechococcus_elongatus_PCC_7942	/am/ftp-genomes/Bacteria/Synechococcus_elongatus_PCC_7942/NC_007604.ptt
COG0086K, DNA-directed RNA polymerase subunit beta'	Synpcc7942_1524	1579094	1583050		+	1318	81300333		COG0086	CHL00117	RNA polymerase beta&apos;&apos; subunit;	COG0086,COG0086	DNA-directed RNA polymerase, beta' subun ; DNA-directed RNA polymerase, beta' subun
COG1217T, GTP-binding protein TypA	Synpcc7942_1525	1583407	1585200		+	597	81300334		COG1217	cd01891,cd03691,cd03710	TypA (tyrosine phosphorylated protein A) ; BipA_TypA_II: domain II of BipA (also ca ; BipA_TypA_C: a C-terminal portion of Bip	COG1217	Predicted membrane GTPase involved in st
hypothetical protein	Synpcc7942_1526	1585287	1586078		+	263	81300335			pfam07787,pfam04928	Protein of unknown function (DUF1625). S ; Poly(A) polymerase central domain. The c
COG0348C,COG3829KT, nitrogen assimilation regulatory protein	Synpcc7942_1527	1586243	1588759		+	838	81300336		COG0664	pfam00158,cd00038,cd00919	Sigma-54 interaction domain.	COG1221,COG0348,COG0664	Transcriptional regulators containing an ; Polyferredoxin [Energy production and co ; cAMP-binding proteins - catabolite gene
hypothetical protein	Synpcc7942_1528	1588817	1589146		-	109	81300337			pfam10693	Protein of unknown function (DUF2499). M	COG1540	Uncharacterized proteins, homologs of la
COG2327S, hypothetical protein	Synpcc7942_1529	1589204	1590223		+	339	81300338		COG2327	pfam04230	Polysaccharide pyruvyl transferase. Pyru	COG2327	Polysaccharide pyruvyl transferase famil
COG3585H, molybdenum-pterin binding domain-containing protein	Synpcc7942_1530	1590283	1590708		-	141	81300339		COG3585	pfam03459,pfam01402	TOBE domain. The TOBE domain (Transport- ; Ribbon-helix-helix protein, copG family.	COG3585	Molybdopterin-binding protein [Coenzyme
COG0725P, molybdenum ABC transporter, periplasmic molybdate-binding protein	Synpcc7942_1531	1590799	1591614		+	271	81300340		COG0725	pfam01547	Bacterial extracellular solute-binding p	COG0725	ABC-type molybdate transport system, per
COG4149P, molybdate ABC transporter permease	Synpcc7942_1532	1591611	1592276		+	221	81300341		COG4149	cd06261	Transmembrane subunit (TM) found in Peri	COG4149	ABC-type molybdate transport system, per
COG0479C, succinate dehydrogenase/fumarate reductase iron-sulfur subunit	Synpcc7942_1533	1592254	1593093		+	279	81300342		COG0479	cd01916,cd00207	Acetyl-CoA synthase (ACS), also known as ; 2Fe-2S iron-sulfur cluster binding domai	COG0479	Succinate dehydrogenase/fumarate reducta
COG1431J, hypothetical protein	Synpcc7942_1534	1593215	1595422		+	735	81300343	PIWI domain containing protein	COG1431	cd04659,pfam00739	Piwi_piwi-like_ProArk: PIWI domain, Piwi ; Trans-activation protein X. This protein	COG1431	Argonaute homolog, implicated in RNA met
Rubisco chaperonin	Synpcc7942_1535	1595486	1595944		+	152	81300344			pfam02341	RbcX protein. The RBCX protein has been
COG0518F, amidotransferase	Synpcc7942_1536	1595934	1596614		+	226	81300345		COG0518	cd01741	This group contains a subgroup of protei	COG0518	GMP synthase - Glutamine amidotransferas
hypothetical protein	Synpcc7942_1537	1596668	1596877		+	69	81300346					COG1487	Predicted nucleic acid-binding protein,
hypothetical protein	Synpcc7942_1538	1596968	1597366		+	132	81300347			pfam09379	FERM N-terminal domain. This domain is t	COG0308	Aminopeptidase N [Amino acid transport a
hypothetical protein	Synpcc7942_1539	1597516	1597818		-	100	81300348
COG0596R, hypothetical protein	Synpcc7942_1540	1597856	1598566		-	236	81300349		COG3208	pfam00561,pfam05985	alpha/beta hydrolase fold. This catalyti ; Ethanolamine ammonia-lyase light chain (	COG2267	Lysophospholipase [Lipid metabolism]
COG0716C, flavodoxin FldA	Synpcc7942_1541	1598656	1599168		-	170	81300350		COG0716	pfam00258	Flavodoxin.	COG0716	Flavodoxins [Energy production and conve
iron-stress chlorophyll-binding protein	Synpcc7942_1542	1599353	1600381		-	342	81300351			pfam00421,pfam00421	Photosystem II protein.
COG0557K, putative ribonuclease II	Synpcc7942_1543	1600652	1600777		+	41	81300352			pfam00773	RNB domain. This domain is the catalytic	COG4776	Exoribonuclease II [Transcription]
COG4691R, panthotenate metabolism flavoprotein	Synpcc7942_1544	1600802	1601053		+	83	81300353		COG4691			COG4691	Plasmid stability protein [General funct
				#	116749911	Syntrophobacter_fumaroxidans_MPOB	/am/ftp-genomes/Bacteria/Syntrophobacter_fumaroxidans_MPOB/NC_008554.ptt
COG1691R, hypothetical protein	Sfum_2473	3052884	3053672		-	262	116749901		COG1691	pfam00731	AIR carboxylase. Members of this family	COG1691	NCAIR mutase (PurE)-related proteins [Ge
COG1519M, 3-deoxy-D-manno-octulosonic-acid transferase domain-containing protein	Sfum_2474	3053675	3054979		-	434	116749902		COG1519	pfam04413	3-Deoxy-D-manno-octulosonic-acid transfe	COG1519	3-deoxy-D-manno-octulosonic-acid transfe
COG0017J, asparaginyl-tRNA synthetase	Sfum_2475	3055273	3056673		+	466	116749903		COG0017	cd00776,cd04318	Asx tRNA synthetase (AspRS/AsnRS) class ; EcAsnRS_like_N: N-terminal, anticodon re	COG0017	Aspartyl/asparaginyl-tRNA synthetases [T
COG1107L, hypothetical protein	Sfum_2476	3056931	3057143		+	70	116749904					COG1107	Archaea-specific RecJ-like exonuclease,
hypothetical protein	Sfum_2477	3057174	3057743		+	189	116749905			cd06153	This group of proteins belong to a large
COG2199T, diguanylate cyclase with GAF sensor	Sfum_2478	3057789	3058928		-	379	116749906		COG3159	cd01949,pfam04340	Diguanylate-cyclase (DGC) or GGDEF domai ; Protein of unknown function, DUF484. Thi	COG2199,COG3159	c-di-GMP synthetase (diguanylate cyclase ; Uncharacterized protein conserved in bac
COG1611R, hypothetical protein	Sfum_2479	3058959	3059435		-	158	116749907		COG1611	pfam03641,pfam08937	Possible lysine decarboxylase. The membe ; MTH538 TIR-like domain (DUF1863). This d	COG1611	Predicted Rossmann fold nucleotide-bindi
COG2518O, protein-L-isoaspartate O-methyltransferase	Sfum_2480	3059439	3060083		-	214	116749908		COG2518	pfam01135	Protein-L-isoaspartate(D-aspartate) O-me	COG2518	Protein-L-isoaspartate carboxylmethyltra
COG1994R, hypothetical protein	Sfum_2481	3060570	3060971		+	133	116749909			cd06164	SpoIVFB Site-2 protease (S2P), a zinc me	COG1994	Zn-dependent proteases [General function
hypothetical protein	Sfum_2482	3061297	3062553		-	418	116749910	Rec-like endonuclease fused to uncharacterized N-terminal domain
COG1431J, piwi domain-containing protein	Sfum_2483	3062541	3064856		-	771	116749911	PIWI domain containing protein	COG1431	cd04659	Piwi_piwi-like_ProArk: PIWI domain, Piwi	COG1431,COG4976,COG0841	Argonaute homolog, implicated in RNA met ; Predicted methyltransferase (contains TP ; Cation/multidrug efflux pump [Defense me
hypothetical protein	Sfum_2484	3065319	3065807		+	162	116749912
hypothetical protein	Sfum_2486	3066302	3067534		-	410	116749913		COG1835	pfam01757	Acyltransferase family. This family incl	COG1835	Predicted acyltransferases [Lipid metabo
COG3385L, ISGsu1, transposase	Sfum_2487	3067598	3068137		-	179	116749914
COG0517R,COG1994R, peptidase M50	Sfum_2488	3069021	3070172		+	383	116749915		COG1994	cd06164,cd04612	SpoIVFB Site-2 protease (S2P), a zinc me ; This cd contains two tandem repeats of t	COG1994,COG2524	Zn-dependent proteases [General function ; Predicted transcriptional regulator, con
hypothetical protein	Sfum_2489	3070502	3070789		+	95	116749916			pfam02249	Methyl-coenzyme M reductase alpha subuni
hypothetical protein	Sfum_2490	3070781	3072703		-	640	116749917			pfam10070	Uncharacterized protein conserved in bac
COG1918P, FeoA family protein	Sfum_2491	3072849	3073139		+	96	116749918		COG1918	pfam04023	FeoA domain. This family includes FeoA a	COG1918	Fe2+ transport system protein A [Inorgan
COG1918P, FeoA family protein	Sfum_2492	3073237	3073479		+	80	116749919		COG1918	pfam04023	FeoA domain. This family includes FeoA a	COG1918	Fe2+ transport system protein A [Inorgan
COG0370P, ferrous iron transport protein B	Sfum_2493	3073476	3075707		+	743	116749920		COG0370	cd01879,pfam02421,pfam07664,pfam07670,pfam07670	Ferrous iron transport protein B (FeoB) ; Ferrous iron transport protein B. Escher ; Ferrous iron transport protein B C termi ; Nucleoside recognition. This region in t ; Nucleoside recognition. This region in t	COG0370	Fe2+ transport system protein B [Inorgan
COG0337E, 3-dehydroquinate synthase	Sfum_2494	3076213	3077304		+	363	116749921		COG0337	pfam01761	3-dehydroquinate synthase. The 3-dehydro	COG0337	3-dehydroquinate synthetase [Amino acid
				#	212224657	Thermococcus_onnurineus_NA1	/am/ftp-genomes/Bacteria/Thermococcus_onnurineus_NA1/NC_011529.ptt
hypothetical protein	TON_1496	1368053	1368289		+	78	212224647			pfam00221	Phenylalanine and histidine ammonia-lyas
COG1980G, thermophile-specific fructose-1,6-bisphosphatase	TON_1497	1368397	1369524		+	375	212224648		COG1980	pfam01950	Fructose-1,6-bisphosphatase. This is a f	COG1980	Archaeal fructose 1,6-bisphosphatase [Ca
COG2414C, tungsten-containing glyceraldehyde-3-phosphate:ferredoxin oxidoreductase	TON_1498	1369681	1371642		+	653	212224649		COG2414	pfam02730,pfam01314	Aldehyde ferredoxin oxidoreductase, N-te ; Aldehyde ferredoxin oxidoreductase, doma	COG2414	Aldehyde:ferredoxin oxidoreductase [Ener
COG1689S, hypothetical protein	TON_1499	1371745	1373418		-	557	212224650		COG1689	cd00688	This group contains class II terpene cyc	COG1689,COG1689	Uncharacterized protein conserved in arc ; Uncharacterized protein conserved in arc
hypothetical protein	TON_1500	1373454	1374305		-	283	212224651
COG1233Q, Hypothetical oxidoreductase	TON_1501	1374537	1375799		+	420	212224652		COG1233	pfam01593	Flavin containing amine oxidoreductase.	COG1233	Phytoene dehydrogenase and related prote
COG0549E, carbamate kinase-like carbamoyl phosphate synthetase	TON_1502	1375920	1376867		+	315	212224653		COG0549	cd04235	AAK_CK: Carbamate kinase (CK) catalyzes	COG0549	Carbamate kinase [Amino acid transport a
COG0616OU, hypothetical protein	TON_1503	1376915	1377757		+	280	212224654		COG0616	pfam01972	Protein of unknown function DUF114. The	COG0616	Periplasmic serine proteases (ClpP class
COG1340S, hypothetical protein	TON_1504	1377906	1378808		+	300	212224655		COG1340	pfam02463,pfam09973	RecF/RecN/SMC N terminal domain. This do ; Predicted membrane protein (DUF2208). Th	COG1340	Uncharacterized archaeal coiled-coil pro
COG0587L,COG1549J, RNA-binding protein	TON_1505	1378818	1380524		+	568	212224656		COG1549	pfam01472	PUA domain. The PUA domain named after P	COG1549	Queuine tRNA-ribosyltransferases, contai
COG1431J, hypothetical protein	TON_1506	1380525	1382825		-	766	212224657	PIWI domain containing protein	COG1431	cd04659	Piwi_piwi-like_ProArk: PIWI domain, Piwi	COG1431	Argonaute homolog, implicated in RNA met
COG4031R, hypothetical protein	TON_1507	1382924	1383220		+	98	212224658		COG4031	pfam09876	Predicted metal-binding protein (DUF2103	COG4031	Predicted metal-binding protein [General
COG2428S, hypothetical protein	TON_1508	1383799	1384434		-	211	212224659		COG2428	pfam04252	Predicted SAM-dependent RNA methyltransf	COG2428	Uncharacterized conserved protein [Funct
COG0500QR, ubiE ubiquinone/menaquinone biosynthesis methyltransferase	TON_1509	1384238	1385170		+	310	212224660		COG0500	pfam08241,CHL00006,pfam05463	Methyltransferase domain. Members of thi ; RNA polymerase beta&apos;&apos; subunit	COG2226	Methylase involved in ubiquinone/menaqui
COG1522K, transcription regulator	TON_1510	1385875	1386300		-	141	212224661		COG1522	smart00344	helix_turn_helix ASNC type; AsnC: an aut	COG1522	Transcriptional regulators [Transcriptio
COG2265J, 23S rRNA (uracil-5-)-methyltransferase	TON_1511	1386364	1387623		-	419	212224662		COG2265	pfam05958	tRNA (Uracil-5-)-methyltransferase. This	COG2265	SAM-dependent methyltransferases related
hypothetical protein	TON_1512	1387731	1387946		+	71	212224663			pfam01978	Sugar-specific transcriptional regulator	COG1378	Predicted transcriptional regulators [Tr
COG0461F, orotate phosphoribosyltransferase	TON_1513	1388778	1389335		-	185	212224664		COG0461	pfam00156	Phosphoribosyl transferase domain. This	COG0461	Orotate phosphoribosyltransferase [Nucle
hypothetical membrane protein, conserved	TON_1514	1389443	1390150		+	235	212224665			smart00053,pfam05297	Dynamin, GTPase; Large GTPases that medi ; Herpesvirus latent membrane protein 1 (L	COG2339	Membrane proteinase, regulator of anti-s
COG1793L, ATP-dependent DNA ligase	TON_1515	1390140	1391828		-	562	212224666		COG1793	pfam01068,pfam04675,pfam04679	ATP dependent DNA ligase domain. This do ; DNA ligase N terminus. This region is fo ; ATP dependent DNA ligase C terminal regi	COG1793	ATP-dependent DNA ligase [DNA replicatio
COG1829R, GHMP kinase	TON_1516	1391869	1392771		-	300	212224667		COG1829	pfam00288	GHMP kinases N terminal domain. This fam	COG1829	Predicted archaeal kinase (sugar kinase
				#	22298491	Thermosynechococcus_elongatus	/am/ftp-genomes/Bacteria/Thermosynechococcus_elongatus/NC_004113.ptt
COG1077D, rod shape-determining protein MreB	tlr0938	959437	960477		+	346	22298481		COG1077	pfam06723	MreB/Mbl protein. This family consists o	COG1077	Actin-like ATPase involved in cell morph
COG1792M, rod shape-determining protein	tlr0939	960491	961255		+	254	22298482		COG1792	pfam04085,pfam04977	rod shape-determining protein MreC. MreC ; Septum formation initiator. DivIC from B	COG1792	Cell shape-determining protein [Cell env
hypothetical protein	tlr0940	961221	961748		+	175	22298483		COG2891	pfam04093	rod shape-determining protein MreD. MreD	COG2891	Cell shape-determining protein [Cell env
hypothetical protein	tll0941	962075	962599		-	174	22298484			pfam07176	Alpha/beta hydrolase of unknown function
COG2265J, putative RNA methyltransferase	tlr0942	962729	964078		+	449	22298485		COG2265	pfam05958,pfam01938	tRNA (Uracil-5-)-methyltransferase. This ; TRAM domain. This small domain has no kn	COG2265	SAM-dependent methyltransferases related
COG1045E, carbon dioxide concentrating mechanism protein	tll0943	964061	964723		-	220	22298486		COG0663	cd04645,pfam05110	Gamma carbonic anhydrase-like: This fami ; AF-4 proto-oncoprotein. This family cons	COG1044,COG3115	UDP-3-O-[3-hydroxymyristoyl]
COG0663R,COG4451C, carbon dioxide concentrating mechanism protein	tll0944	964745	966703		-	652	22298487		COG0663	cd00710,cd00307,cd00307,cd00307,cd00307	Gamma carbonic anhydrases (CA): Carbonic ; Ribulose bisphosphate carboxylase/oxygen ; Ribulose bisphosphate carboxylase/oxygen ; Ribulose bisphosphate carboxylase/oxygen ; Ribulose bisphosphate carboxylase/oxygen	COG0663,COG4451,COG4451,COG4451,COG4451	Carbonic anhydrases/acetyltransferases, ; Ribulose bisphosphate carboxylase small ; Ribulose bisphosphate carboxylase small ; Ribulose bisphosphate carboxylase small ; Ribulose bisphosphate carboxylase small
COG4576QC, carbon dioxide concentrating mechanism protein	tll0945	966722	967021		-	99	22298488		COG4576	pfam03319	Ethanolamine utilisation protein EutN/ca	COG4576	Carbon dioxide concentrating mechanism/c
COG4577QC, carbon dioxide concentrating mechanism protein	tll0946	967021	967362		-	113	22298489		COG4577	pfam00936,cd06144	BMC domain. Bacterial microcompartments ; This subfamily is composed of RNA exonuc	COG4577	Carbon dioxide concentrating mechanism/c
COG4577QC, carbon dioxide concentrating mechanism protein	tll0947	967460	967768		-	102	22298490		COG4577	pfam00936	BMC domain. Bacterial microcompartments	COG4577	Carbon dioxide concentrating mechanism/c
COG1431J, hypothetical protein	tll0948	968180	970450		-	756	22298491	PIWI domain containing protein	COG1431	cd04659	Piwi_piwi-like_ProArk: PIWI domain, Piwi	COG1431	Argonaute homolog, implicated in RNA met
COG0810M, hypothetical protein	tlr0949	970494	971612		+	372	22298492			pfam09731,pfam04395	Mitochondrial inner membrane protein. Mi ; Poxvirus B22R protein.	COG5373,COG3456	Predicted membrane protein [Function unk ; Predicted component of the type VI prote
COG0661R, hypothetical protein	tll0950	971548	973494		-	648	22298493		COG0661	pfam03109,pfam06176,pfam07055	ABC1 family. This family includes ABC1 f ; Lipopolysaccharide core biosynthesis pro ; Short-chain alcohol dehydrogenase. This	COG0661	Predicted unusual protein kinase [Genera
COG1091M, dTDP-6-deoxy-L-mannose-dehydrogenase	tlr0951	973525	974439		+	304	22298494		COG1091	pfam04321	RmlD substrate binding domain. L-rhamnos	COG1091	dTDP-4-dehydrorhamnose reductase [Cell e
COG1197LK, transcription-repair coupling factor	tll0952	974436	977864		-	1142	22298495		COG1197	pfam02559,pfam00270,pfam03461,cd00079	CarD-like/TRCF domain. CarD is a Myxococ ; DEAD/DEAH box helicase. Members of this ; TRCF domain.	COG1197	Transcription-repair coupling factor (su
COG0805U, putative sec-independent protein translocase	tlr0953	978044	978865		+	273	22298496		COG0805	CHL00182	Sec-independent translocase component C;	COG0805	Sec-independent protein secretion pathwa
COG4577QC, carbon dioxide concentrating mechanism protein	tlr0954	979036	979395		+	119	22298497		COG4577	pfam00936	BMC domain. Bacterial microcompartments	COG4577	Carbon dioxide concentrating mechanism/c
COG0465O, phycobilisome small core linker polypeptide	tsl0955	979541	979744		-	67	22298498			pfam01383	CpcD/allophycocyanin linker domain.
allophycocyanin beta subunit	tll0956	979887	980372		-	161	22298499			CHL00088	allophycocyanin beta subunit
allophycocyanin alpha subunit	tll0957	980437	980922		-	161	22298500			CHL00086	allophycocyanin alpha subunit	COG4166	ABC-type oligopeptide transport system,
hypothetical protein	tll0958	981152	981472		-	106	22298501
				#	46255097	Thermus_thermophilus_HB27	/am/ftp-genomes/Bacteria/Thermus_thermophilus_HB27/NC_005838.ptt
hypothetical protein	TT_P0016	13418	13780		+	120	46255087			pfam04916,pfam08602	Phospholipase B. Phospholipase B (PLB) c ; Mgr1-like, i-AAA protease complex subuni
COG0007H, uroporphyrin-III C-methyltransferase	TT_P0017	13777	14484		+	235	46255088		COG0007	pfam00590	Tetrapyrrole (Corrin/Porphyrin) Methylas	COG0007	Uroporphyrinogen-III methylase [Coenzyme
COG0778C, nicotinate-nucleotide--dimethylbenzimidazole phosphoribosyltransferase	TT_P0018	14450	15097		+	215	46255089		COG0778	cd02145	Subfamily of the nitroreductase family t	COG0778	Nitroreductase [Energy production and co
COG1270H, cbiB protein	TT_P0019	15094	15942		+	282	46255090		COG1270	pfam03186	CobD/Cbib protein. This family includes	COG1270	Cobalamin biosynthesis protein CobD/CbiB
COG2250S, hypothetical protein	TT_P0020	15946	16371		+	141	46255091		COG2250	pfam05168	HEPN domain.	COG2250	Uncharacterized conserved protein relate
COG1708R, hypothetical protein	TT_P0021	16310	16639		+	109	46255092		COG1708	pfam01909	Nucleotidyltransferase domain. Members o	COG1669	Predicted nucleotidyltransferases [Gener
COG0079E, histidinol-phosphate aminotransferase	TT_P0022	16676	17683		+	335	46255093		COG0079	cd00609	Aspartate aminotransferase family. This	COG0079	Histidinol-phosphate/aromatic aminotrans
COG1492H,COG2087H, cobyric acid synthase/cobinamide kinase/cobinamide phosphate guanylyltransferase	TT_P0023	17888	19906		+	672	46255094		COG1492	cd00544,cd01750,pfam01656	Adenosylcobinamide kinase / adenosylcobi ; Type 1 glutamine amidotransferase (GATas ; CobQ/CobB/MinD/ParA nucleotide binding d	COG1492,COG2087	Cobyric acid synthase [Coenzyme metaboli ; Adenosyl cobinamide kinase/adenosyl cobi
COG1785P, alkaline phosphatase	TT_P0024	19903	21408		-	501	46255095		COG1785	cd00016,cd00016	Alkaline phosphatase homologues; alkalin ; Alkaline phosphatase homologues; alkalin	COG1785	Alkaline phosphatase [Inorganic ion tran
COG1820G, N-acetylglucosamine-6-phosphate deacetylase	TT_P0025	21474	22541		+	355	46255096		COG1820	cd00854	N-acetylglucosamine-6-phosphate deacetyl	COG1820	N-acetylglucosamine-6-phosphate deacetyl
COG0052J,COG1431J, hypothetical protein	TT_P0026	22997	25054		-	685	46255097	PIWI domain containing protein	COG1431	cd04659	Piwi_piwi-like_ProArk: PIWI domain, Piwi	COG1431	Argonaute homolog, implicated in RNA met
COG0215J, hypothetical protein	TT_P0027	25238	25633		+	131	46255098			pfam02635	DsrE/DsrF-like family. DsrE is a small s	COG1553	Uncharacterized conserved protein involv
COG0496R, survival protein surE	TT_P0028	25702	26436		-	244	46255099		COG0496	pfam01975	Survival protein SurE. Escherichia coli	COG0496	Predicted acid phosphatase [General func
COG1082G, hypothetical protein	TT_P0029	26446	27210		-	254	46255100		COG1082	cd00019	AP endonuclease family 2; These endonucl	COG0648	Endonuclease IV [DNA replication, recomb
COG0800G, putative KHG/KDPG aldolase	TT_P0030	27480	28025		+	181	46255101		COG0800	pfam01081	KDPG and KHG aldolase. This family inclu	COG0800	2-keto-3-deoxy-6-phosphogluconate aldola
COG1638G, ABC transporter, periplasmic substrate-binding protein, putative	TT_P0031	28022	28708		+	228	46255102		COG1638	pfam03480	Bacterial extracellular solute-binding p	COG1638	TRAP-type C4-dicarboxylate transport sys
COG3090G, transporter	TT_P0032	28750	29211		+	153	46255103		COG3090	pfam04290	Tripartite ATP-independent periplasmic t	COG3090	TRAP-type C4-dicarboxylate transport sys
COG1593G, C4-dicarboxylate transporter	TT_P0033	29214	30497		+	427	46255104		COG1593	pfam06808	DctM-like transporters. This family cont	COG1593	TRAP-type C4-dicarboxylate transport sys
COG1028IQR, putative oxidoreductase	TT_P0034	30494	31198		+	234	46255105		COG1028	pfam00106	short chain dehydrogenase. This family c	COG1028	Dehydrogenases with different specificit
COG2055C, dehydrogenase	TT_P0035	31195	32229		+	344	46255106		COG2055	pfam02615	Malate/L-lactate dehydrogenase. This fam	COG2055	Malate/L-lactate dehydrogenases [Energy
COG0524G, 2-keto-3-deoxy-gluconate kinase	TT_P0036	32222	33151		+	309	46255107		COG0524	cd01166	2-keto-3-deoxygluconate kinase (KdgK) ph	COG0524	Sugar kinases, ribokinase family [Carboh
				#	55978251	Thermus_thermophilus_HB8	/am/ftp-genomes/Bacteria/Thermus_thermophilus_HB8/NC_006462.ptt
COG2138S,COG3411C, cobalamin biosynthesis protein CbiX	TTHB058	50367	51470		+	367	55978241		COG2138	cd03414,cd02980,cd03414	Sirohydrochlorin cobalt chelatase (CbiX) ; Thioredoxin (TRX)-like [2Fe-2S] Ferredox ; Sirohydrochlorin cobalt chelatase (CbiX)	COG2138,COG3411	Sirohydrochlorin ferrochelatase [Inorgan ; Ferredoxin [Energy production and conver
hypothetical protein	TTHB059	51471	51833		+	120	55978242			pfam04916,pfam08602	Phospholipase B. Phospholipase B (PLB) c ; Mgr1-like, i-AAA protease complex subuni
COG0007H, S-adenosyl-L-methionine uroporphyrinogen methyltransferase	TTHB060	51830	52537		+	235	55978243		COG0007	pfam00590	Tetrapyrrole (Corrin/Porphyrin) Methylas	COG0007	Uroporphyrinogen-III methylase [Coenzyme
COG0778C, cobalamin biosynthesis nitroreductase BluB	TTHB061	52503	53150		+	215	55978244		COG0778	cd02145	Subfamily of the nitroreductase family t	COG0778	Nitroreductase [Energy production and co
COG1270H, cobalamin biosynthesis protein CbiB	TTHB062	53147	53995		+	282	55978245		COG1270	pfam03186	CobD/Cbib protein. This family includes	COG1270	Cobalamin biosynthesis protein CobD/CbiB
COG2250S, hypothetical protein	TTHB063	54005	54436		+	143	55978246		COG2250	pfam05168	HEPN domain.	COG2250	Uncharacterized conserved protein relate
COG1708R, hypothetical protein	TTHB064	54363	54692		+	109	55978247		COG1708	pfam01909	Nucleotidyltransferase domain. Members o	COG1669	Predicted nucleotidyltransferases [Gener
COG0079E, cobalamin biosynthesis aminotransferase	TTHB065	54729	55736		+	335	55978248		COG0079	cd00609	Aspartate aminotransferase family. This	COG0079	Histidinol-phosphate/aromatic aminotrans
COG1492H,COG2087H, cobyric acid synthase/cobinamide kinase	TTHB066	55950	57839		+	629	55978249		COG1492	cd00544,cd01750,pfam01656	Adenosylcobinamide kinase / adenosylcobi ; Type 1 glutamine amidotransferase (GATas ; CobQ/CobB/MinD/ParA nucleotide binding d	COG1492,COG2087	Cobyric acid synthase [Coenzyme metaboli ; Adenosyl cobinamide kinase/adenosyl cobi
COG1785P, alkaline phosphatase	TTHB067	57836	59341		-	501	55978250		COG1785	cd00016,cd00016	Alkaline phosphatase homologues; alkalin ; Alkaline phosphatase homologues; alkalin	COG1785	Alkaline phosphatase [Inorganic ion tran
COG0052J,COG1431J, hypothetical protein	TTHB068	59516	61573		-	685	55978251	PIWI domain containing protein	COG1431	cd04659	Piwi_piwi-like_ProArk: PIWI domain, Piwi	COG1431	Argonaute homolog, implicated in RNA met
COG0215J, hypothetical protein	TTHB069	61751	62152		+	133	55978252		COG1553	pfam02635	DsrE/DsrF-like family. DsrE is a small s	COG1553	Uncharacterized conserved protein involv
COG0496R, survival protein SurE	TTHB070	62228	62962		-	244	55978253		COG0496	pfam01975	Survival protein SurE. Escherichia coli	COG0496	Predicted acid phosphatase [General func
COG1082G, hypothetical protein	TTHB071	62972	63736		-	254	55978254		COG1082	cd00019	AP endonuclease family 2; These endonucl	COG0648	Endonuclease IV [DNA replication, recomb
COG0800G, 4-hydroxy-2-oxoglutarate aldolase/2-deydro-3-deoxyphosphogluconate aldolase	TTHB072	64037	64660		+	207	55978255		COG0800	pfam01081	KDPG and KHG aldolase. This family inclu	COG0800	2-keto-3-deoxy-6-phosphogluconate aldola
COG1414K, transcriptional regulator	TTHB073	64638	65414		-	258	55978256		COG1414	pfam01614,pfam09339	Bacterial transcriptional regulator. Thi ; IclR helix-turn-helix domain.	COG1414	Transcriptional regulator [Transcription
COG1638G, putative C4-dicarboxylate transporter, periplasmic C4-dicarboxylate-binding protein	TTHB074	65492	66451		+	319	55978257		COG1638	pfam03480	Bacterial extracellular solute-binding p	COG1638	TRAP-type C4-dicarboxylate transport sys
COG3090G, putative C4-dicarboxylate transporter, small permease protein	TTHB075	66493	66954		+	153	55978258		COG3090	pfam04290	Tripartite ATP-independent periplasmic t	COG3090	TRAP-type C4-dicarboxylate transport sys
COG1593G, putative C4-dicarboxylate transporter, large permease protein	TTHB076	66957	68240		+	427	55978259		COG1593	pfam06808	DctM-like transporters. This family cont	COG1593	TRAP-type C4-dicarboxylate transport sys
COG1028IQR, short chain dehydrogenase/reductase family oxidoreductase	TTHB077	68237	68941		+	234	55978260		COG1028	pfam00106	short chain dehydrogenase. This family c	COG1028	Dehydrogenases with different specificit
COG2055C, malate/L-lactate dehydrogenase family protein	TTHB078	68938	69972		+	344	55978261		COG2055	pfam02615	Malate/L-lactate dehydrogenase. This fam	COG2055	Malate/L-lactate dehydrogenases [Energy
				#	154244391	Xanthobacter_autotrophicus_Py2	/am/ftp-genomes/Bacteria/Xanthobacter_autotrophicus_Py2/NC_009720.ptt
COG0477GEPR, major facilitator transporter	Xaut_0424	456169	457380		-	403	154244381			pfam07690	Major Facilitator Superfamily.	COG2814	Arabinose efflux permease [Carbohydrate
COG1020Q, amino acid adenylation domain-containing protein	Xaut_0425	457377	461594		-	1405	154244382		COG1020	pfam00501,pfam00668,pfam00668,pfam00550,pfam09970	AMP-binding enzyme.	COG1020,COG1020,COG4908	Non-ribosomal peptide synthetase modules ; Non-ribosomal peptide synthetase modules ; Uncharacterized protein containing a NRP
COG3246S, hypothetical protein	Xaut_0426	461799	462764		-	321	154244383		COG3246	pfam05853	Prokaryotic protein of unknown function	COG3246	Uncharacterized conserved protein [Funct
COG1250I, 3-hydroxyacyl-CoA dehydrogenase	Xaut_0427	462874	463821		-	315	154244384		COG1250	pfam02737,pfam00725	3-hydroxyacyl-CoA dehydrogenase, NAD bin ; 3-hydroxyacyl-CoA dehydrogenase, C-termi	COG1250	3-hydroxyacyl-CoA dehydrogenase [Lipid m
COG0411E, ABC transporter related	Xaut_0428	464078	466669		-	863	154244385		COG4177	cd06581,cd03224,cd03224	Transmembrane subunit (TM) of Escherichi ; LivF (TM1139) is part of the LIV-I bacte ; LivF (TM1139) is part of the LIV-I bacte	COG1129,COG4177	ABC-type sugar transport system, ATPase ; ABC-type branched-chain amino acid trans
COG0559E, inner-membrane translocator	Xaut_0429	466677	467558		-	293	154244386		COG0559	cd06582	Transmembrane subunit (TM) of Escherichi	COG0559	Branched-chain amino acid ABC-type trans
COG0683E, extracellular ligand-binding receptor	Xaut_0430	467671	469008		-	445	154244387		COG0683	cd06327	Periplasmic solute-binding domain of act	COG0683	ABC-type branched-chain amino acid trans
COG1802K, GntR family transcriptional regulator	Xaut_0431	469078	469827		+	249	154244388		COG1802	pfam07729,pfam00392	FCD domain. This domain is the C-termina ; Bacterial regulatory proteins, gntR fami	COG1802	Transcriptional regulators [Transcriptio
COG1028IQR, short-chain dehydrogenase/reductase SDR	Xaut_0432	469875	470651		+	258	154244389		COG4221	pfam00106	short chain dehydrogenase. This family c	COG1028	Dehydrogenases with different specificit
hypothetical protein	Xaut_0433	471114	472448		+	444	154244390	RecB-like nuclease of Mrr subfamily fuzed to APAZ domain
hypothetical protein	Xaut_0434	472445	473893		+	482	154244391	PIWI domain containing protein	COG1431	cd04659	Piwi_piwi-like_ProArk: PIWI domain, Piwi	COG0287	Prephenate dehydrogenase [Amino acid tra
COG0556L,COG1061KL, type III restriction protein res subunit	Xaut_0435	474143	477076		-	977	154244392		COG4096	pfam04851,cd03461	Type III restriction enzyme, res subunit ; Hydroxyquinol 1,2-dioxygenase (1,2-HQD)	COG1061,COG4096	DNA or RNA helicases of superfamily II [ ; Type I site-specific restriction-modific
COG2189L, DNA methylase N-4/N-6 domain-containing protein	Xaut_0436	477076	479166		-	696	154244393		COG2189	pfam01555,pfam01555	DNA methylase. Members of this family ar ; DNA methylase. Members of this family ar	COG2189	Adenine specific DNA methylase Mod [DNA
prevent-host-death family protein	Xaut_0437	479189	479374		-	61	154244394			pfam02604	Phd_YefM.	COG2161	Antitoxin of toxin-antitoxin stability s
hypothetical protein	Xaut_0438	479819	480607		+	262	154244395
COG2253S, hypothetical protein	Xaut_0439	480613	481530		+	305	154244396			pfam08843,pfam09899	Domain of unknown function (DUF1814). Th ; Uncharacterized protein conserved in bac	COG2253	Uncharacterized conserved protein [Funct
conjugal transfer TraD family protein	Xaut_0440	481555	481791		-	78	154244397			pfam06412	Conjugal transfer protein TraD. This fam
putative conjugal transfert protein, TraC	Xaut_0441	481793	482119		-	108	154244398			pfam06412	Conjugal transfer protein TraD. This fam
COG0507L, conjugal transfer relaxase TraA	Xaut_0442	482291	485248		+	985	154244399		COG0507	pfam03389,pfam01443,pfam01443,pfam08886	MobA/MobL family. This family includes o ; Viral (Superfamily 1) RNA helicase. Heli ; Viral (Superfamily 1) RNA helicase. Heli ; Glutamate-cysteine ligase. This is a rar	COG0507	ATP-dependent exoDNAse (exonuclease V),
COG3311K, phage transcriptional regulator, AlpA	Xaut_0443	485378	485578		+	66	154244400		COG3311	pfam05930	Prophage CP4-57 regulatory protein (AlpA	COG3311	Predicted transcriptional regulator [Tra
COG0582L, integrase family protein	Xaut_0444	485602	486987		-	461	154244401		COG0582	cd00801	Bacteriophage P4 integrase. P4-like inte	COG0582	Integrase [DNA replication, recombinatio
				#	188992493	Xanthomonas_campestris_B100	/am/ftp-genomes/Bacteria/Xanthomonas_campestris_B100/NC_010688.ptt
type III secretion system host membrane insertion protein	xccb100_3088	3521424	3524189		-	921	188992483			pfam05819	NolX protein. This family consists of Rh
COG2085R, putative F420-dependent NADP reductase	xccb100_3089	3525199	3525933		-	244	188992484		COG2085	pfam03807	NADP oxidoreductase coenzyme F420-depend	COG2085	Predicted dinucleotide-binding enzymes [
COG1309K, transcriptional regulator, TetR family	xccb100_3090	3526083	3526709		+	208	188992485		COG1309	pfam00440	Bacterial regulatory proteins, tetR fami	COG1309	Transcriptional regulator [Transcription
COG0436E, putative aspartate transaminase	xccb100_3091	3526792	3527916		-	374	188992486		COG0436	cd00609	Aspartate aminotransferase family. This	COG0436	Aspartate/tyrosine/aromatic aminotransfe
COG1028IQR, short-chain dehydrogenase	xccb100_3092	3527928	3528719		-	263	188992487			pfam00106	short chain dehydrogenase. This family c	COG1028	Dehydrogenases with different specificit
COG0520E, isopenicillin-N epimerase	xccb100_3093	3528716	3529963		-	415	188992488		COG0520	pfam00266	Aminotransferase class-V. This domain is	COG0520	Selenocysteine lyase/Cysteine desulfuras
hypothetical protein	xccb100_3094	3529999	3530808		-	269	188992489					COG0644	Dehydrogenases (flavoproteins) [Energy p
COG1249C,COG2081R, hypothetical protein	xccb100_3095	3530818	3531603		-	261	188992490		COG0654	pfam01266	FAD dependent oxidoreductase. This famil	COG0644	Dehydrogenases (flavoproteins) [Energy p
COG0346E, hypothetical protein	xccb100_3096	3532771	3533301		-	176	188992491		COG0346	pfam00903	Glyoxalase/Bleomycin resistance protein/	COG0346	Lactoylglutathione lyase and related lya
putative Sir2-family regulator	xccb100_3097	3534535	3536508		+	657	188992492	Predicted Sir2 family endonuclease fused to uncharacterized APAZ domain		cd01406	Sir2-like: Prokaryotic group of uncharac	COG3696,COG0846	Putative silver efflux pump [Inorganic i ; NAD-dependent protein deacetylases, SIR2
putative regulatory protein	xccb100_3098	3536508	3537956		+	482	188992493	PIWI domain containing protein	COG1431	cd04659	Piwi_piwi-like_ProArk: PIWI domain, Piwi
hypothetical protein	xccb100_3099	3538015	3538110		+	31	188992494
hypothetical protein	xccb100_3100	3538182	3538541		+	119	188992495
MobA/MobL family protein	xccb100_3101	3538586	3540178		-	530	188992496			pfam03389,pfam08638,pfam06637	MobA/MobL family. This family includes o ; Mediator complex subunit MED14. Saccharo ; PV-1 protein (PLVAP). This family consis	COG0507	ATP-dependent exoDNAse (exonuclease V),
hypothetical protein	xccb100_3102	3540437	3540763		+	108	188992497			pfam09831	Uncharacterized protein conserved in bac
COG1403V, hypothetical protein	xccb100_3103	3540948	3541298		+	116	188992498			pfam01844	HNH endonuclease.	COG1429	Cobalamin biosynthesis protein CobN and
hypothetical protein	xccb100_3104	3541292	3541852		+	186	188992499			pfam03923,cd00778	Uncharacterized lipoprotein. The functio ; Prolyl-tRNA synthetase (ProRS) class II	COG3017,COG0442	Outer membrane lipoprotein involved in o ; Prolyl-tRNA synthetase [Translation, rib
COG3440V, hypothetical protein	xccb100_3105	3541894	3543135		+	413	188992500		COG3440			COG3440	Predicted restriction endonuclease [Defe
putative membrane-anchored protein conserved in xanthomonads	xccb100_3106	3543147	3543797		-	216	188992501			pfam01601	Coronavirus S2 glycoprotein. The coronav
hypothetical protein	xccb100_3107	3543838	3547833		-	1331	188992502		COG5624	pfam05262,pfam07172,pfam04636	Borrelia P83/100 protein. This family co ; Glycine rich protein family. This family ; PA26 p53-induced protein (sestrin). PA26	COG3264,COG4907	Small-conductance mechanosensitive chann ; Predicted membrane protein [Function unk
hypothetical protein	xccb100_3108	3547871	3548518		-	215	188992503			pfam07791,pfam10019	Protein of unknown function (DUF1629). T ; Uncharacterized conserved protein (DUF22
	17216				167754324	Bacteria,Bacteroidetes/Chlorobi group,Bacteroidetes,Bacteroidia,Bacteroidales,Rikenellaceae,Alistipes,Alistipes putredinis,Alistipes putredinis DSM 17216			DSM
hypothetical protein ALIPUT_02607	ALIPUT_02607	2367339	2371214		+	1291	167754314			pfam10145,pfam02029,pfam04391	Phage-related minor tail protein. Member ; Caldesmon.	COG5283	Phage-related tail protein [Function unk
hypothetical protein ALIPUT_02608	ALIPUT_02608	2371234	2372226		+	330	167754315			pfam09742	Dyggve-Melchior-Clausen syndrome protein
hypothetical protein ALIPUT_02609	ALIPUT_02609	2372217	2373569		+	450	167754316			pfam05954	Phage late control gene D protein (GPD).
hypothetical protein ALIPUT_02610	ALIPUT_02610	2373578	2374897		-	439	167754317			pfam02350	UDP-N-acetylglucosamine 2-epimerase. Thi
hypothetical protein ALIPUT_02611	ALIPUT_02611	2374985	2375878		+	297	167754318					COG0566	rRNA methylases [Translation, ribosomal
hypothetical protein ALIPUT_02612	ALIPUT_02612	2375875	2377557		+	560	167754319			pfam03243	Alkylmercury lyase. Alkylmercury lyase (
hypothetical protein ALIPUT_02613	ALIPUT_02613	2377566	2379821		+	751	167754320
hypothetical protein ALIPUT_02614	ALIPUT_02614	2379896	2383618		+	1240	167754321			pfam06519,pfam07902,pfam03142	TolA protein. This family consists of se ; gp58-like protein. Sequences found in th ; Chitin synthase. Members of this family	COG3064	Membrane protein involved in colicin upt
hypothetical protein ALIPUT_02615	ALIPUT_02615	2383656	2383988		+	110	167754322
hypothetical protein ALIPUT_02616	ALIPUT_02616	2384012	2384326		+	104	167754323
hypothetical protein ALIPUT_02617	ALIPUT_02617	2384399	2386231		-	610	167754324	PIWI domain containing protein		cd04659	Piwi_piwi-like_ProArk: PIWI domain, Piwi	COG3950	Predicted ATP-binding protein involved i
hypothetical protein ALIPUT_02618	ALIPUT_02618	2386523	2387020		-	165	167754325					COG3417	Collagen-binding surface adhesin SpaP (a
hypothetical protein ALIPUT_02619	ALIPUT_02619	2387034	2387891		-	285	167754326			pfam04471	Restriction endonuclease. Prokaryotic fa	COG4127	Uncharacterized conserved protein [Funct
hypothetical protein ALIPUT_02620	ALIPUT_02620	2388182	2388670		-	162	167754327
hypothetical protein ALIPUT_02621	ALIPUT_02621	2388667	2389125		-	152	167754328
hypothetical protein ALIPUT_02622	ALIPUT_02622	2389122	2389394		-	90	167754329
hypothetical protein ALIPUT_02623	ALIPUT_02623	2389407	2390081		-	224	167754330			cd06330	Periplasmic solute-binding domain of act
hypothetical protein ALIPUT_02624	ALIPUT_02624	2390150	2393116		-	988	167754331			cd00717	Uroporphyrinogen decarboxylase (URO-D) i
hypothetical protein ALIPUT_02625	ALIPUT_02625	2393126	2393542		-	138	167754332
hypothetical protein ALIPUT_02626	ALIPUT_02626	2393508	2394713		-	401	167754333			cd01651,pfam03159	RT_G2_intron: Reverse transcriptases (RT ; XRN 5'-3' exonuclease N-terminus. This f	COG3344	Retron-type reverse transcriptase [DNA r
hypothetical protein ALIPUT_02627	ALIPUT_02627	2394827	2395174		-	115	167754334			pfam05427	Acidic fibroblast growth factor binding
					223934405	Bacteria,Chlamydiae/Verrucomicrobia group,Verrucomicrobia,Verrucomicrobiae,Verrucomicrobiales,Verrucomicrobia subdivision 3,bacterium Ellin514
catalytic domain of component of various dehydrogenase complexes	Cflav_PD5933	142464	143699		+	411	223934395			pfam00198,pfam00364,pfam02817	2-oxoacid dehydrogenases acyltransferase ; Biotin-requiring enzyme. This family cov ; e3 binding domain. This family represent	COG0508	Pyruvate/2-oxoglutarate dehydrogenase co
dihydrolipoamide dehydrogenase	Cflav_PD5934	143705	145084		+	459	223934396			pfam07992,pfam02852	Pyridine nucleotide-disulphide oxidoredu ; Pyridine nucleotide-disulphide oxidoredu	COG1249	Pyruvate/2-oxoglutarate dehydrogenase co
protein of unknown function UPF0261	Cflav_PD5935	145151	146377		-	408	223934397			pfam06792	Uncharacterised protein family (UPF0261)	COG5441	Uncharacterized conserved protein [Funct
hypothetical protein Cflav_PD5936	Cflav_PD5936	146501	148864		-	787	223934398
hypothetical protein Cflav_PD5937	Cflav_PD5937	149241	149528		+	95	223934399			pfam08407	Chitin synthase N-terminal. This is the
hypothetical protein Cflav_PD5938	Cflav_PD5938	149685	150053		+	122	223934400					COG4262	Predicted spermidine synthase with an N-
integrase domain protein SAM domain protein	Cflav_PD5939	150395	151642		+	415	223934401			cd01182,pfam02899	DNA breaking-rejoining enzymes, intergra ; Phage integrase, N-terminal SAM-like dom	COG4974	Site-specific recombinase XerD [DNA repl
hypothetical protein Cflav_PD5940	Cflav_PD5940	151655	151819		+	54	223934402
hypothetical protein Cflav_PD5941	Cflav_PD5941	152250	152888		+	212	223934403					COG0771	UDP-N-acetylmuramoylalanine-D-glutamate
conserved hypothetical protein	Cflav_PD5942	153342	154760		+	472	223934404	RecB-like nuclease of Mrr subfamily fuzed to APAZ domain
conserved hypothetical protein	Cflav_PD5943	154757	156202		+	481	223934405	PIWI domain containing protein		cd04659	Piwi_piwi-like_ProArk: PIWI domain, Piwi
hypothetical protein Cflav_PD5944	Cflav_PD5944	156261	156779		-	172	223934406
hypothetical protein Cflav_PD5945	Cflav_PD5945	156878	157456		-	192	223934407			pfam01661	Macro domain. This domain is an ADP-ribo
hypothetical protein Cflav_PD5946	Cflav_PD5946	157466	157627		-	53	223934408
hypothetical protein Cflav_PD5947	Cflav_PD5947	157624	158481		-	285	223934409					COG4499	Predicted membrane protein [Function unk
hypothetical protein Cflav_PD5948	Cflav_PD5948	158705	158977		-	90	223934410
hypothetical protein Cflav_PD5949	Cflav_PD5949	158974	159654		-	226	223934411					COG1454	Alcohol dehydrogenase, class IV [Energy
hypothetical protein Cflav_PD5950	Cflav_PD5950	159651	160544		-	297	223934412			cd00020,cd02648	Armadillo/beta-catenin-like repeats. An ; NH_1: A subgroup of nucleoside hydrolase	COG1413,COG0585	FOG: HEAT repeat [Energy production and ; Uncharacterized conserved protein [Funct
YD repeat-containing protein	Cflav_PD5951	160925	166489		+	1854	223934413			pfam05593,pfam05593,pfam05593,pfam05593,pfam05593,pfam05593,pfam05593,pfam05593	RHS Repeat. RHS proteins contain extende ; RHS Repeat. RHS proteins contain extende ; RHS Repeat. RHS proteins contain extende ; RHS Repeat. RHS proteins contain extende ; RHS Repeat. RHS proteins contain extende ; RHS Repeat. RHS proteins contain extende ; RHS Repeat. RHS proteins contain extende ; RHS Repeat. RHS proteins contain extende	COG3209,COG4946	Rhs family protein [Cell envelope biogen ; Uncharacterized protein related to the p
hypothetical protein Cflav_PD5952	Cflav_PD5952	166495	166950		+	151	223934414			pfam00006	ATP synthase alpha/beta family, nucleoti
hypothetical protein Cflav_PD5953	Cflav_PD5953	167059	167550		+	163	223934415
					224023924	Bacteria,Bacteroidetes/Chlorobi group,Bacteroidetes,Bacteroidia,Bacteroidales,Bacteroidaceae,Bacteroides,Bacteroides coprophilus,Bacteroides coprophilus DSM 18228
hypothetical protein BACCOPRO_00631	BACCOPRO_00631	630201	630350		+	49	224023914			pfam08083	PROCN (NUC071) domain. The PROCN domain
hypothetical protein BACCOPRO_00632	BACCOPRO_00632	631289	632098		-	269	224023915			cd00144	Protein phosphatase 2A homologues, catal	COG3074,COG1407	Uncharacterized protein conserved in bac ; Predicted ICC-like phosphoesterases [Gen
hypothetical protein BACCOPRO_00633	BACCOPRO_00633	632091	632966		-	291	224023916			pfam08843	Domain of unknown function (DUF1814). Th	COG2253	Uncharacterized conserved protein [Funct
hypothetical protein BACCOPRO_00635	BACCOPRO_00635	632963	633490		-	175	224023918			pfam04556	DpmII restriction endonuclease. Members	COG5340	Predicted transcriptional regulator [Tra
hypothetical protein BACCOPRO_00634	BACCOPRO_00634	633489	633674		+	61	224023917
hypothetical protein BACCOPRO_00636	BACCOPRO_00636	633837	634157		+	106	224023919			cd00093	Helix-turn-helix XRE-family like protein	COG1426	Predicted transcriptional regulator cont
hypothetical protein BACCOPRO_00637	BACCOPRO_00637	634189	635259		+	356	224023920			cd00085	HNH nucleases; HNH endonuclease signatur	COG3513	Predicted CRISPR-associated nuclease, co
hypothetical protein BACCOPRO_00638	BACCOPRO_00638	635271	635516		+	81	224023921
hypothetical protein BACCOPRO_00639	BACCOPRO_00639	635497	636393		+	298	224023922			cd01275,pfam08242	FHIT (fragile histidine family): FHIT pr ; Methyltransferase domain. Members of thi	COG0537,COG2227	Diadenosine tetraphosphate (Ap4A) hydrol ; 2-polyprenyl-3-methyl-5-hydroxy-6-metoxy
hypothetical protein BACCOPRO_00640	BACCOPRO_00640	636456	637859		+	467	224023923	TIR domain fused to APAZ domain		pfam01582,CHL00117	TIR domain. The Toll/interleukin-1 recep ; RNA polymerase beta&apos;&apos; subunit;
hypothetical protein BACCOPRO_00641	BACCOPRO_00641	637849	639345		+	498	224023924	PIWI domain containing protein		cd04659	Piwi_piwi-like_ProArk: PIWI domain, Piwi
hypothetical protein BACCOPRO_00642	BACCOPRO_00642	639472	639798		-	108	224023925
hypothetical protein BACCOPRO_00643	BACCOPRO_00643	639882	640119		-	78	224023926			pfam06548,pfam10322	Kinesin-related. This family represents ; Serpentine type 7TM GPCR chemoreceptor S
hypothetical protein BACCOPRO_00644	BACCOPRO_00644	640374	641444		-	356	224023927			cd02042,cd02042	ParA and ParB of Caulobacter crescentus ; ParA and ParB of Caulobacter crescentus	COG1192,COG0191	ATPases involved in chromosome partition ; Fructose/tagatose bisphosphate aldolase
hypothetical protein BACCOPRO_00645	BACCOPRO_00645	641597	642196		-	199	224023928			pfam01349	Flavivirus non-structural protein NS4B.
hypothetical protein BACCOPRO_00646	BACCOPRO_00646	642230	644044		-	604	224023929			pfam09854,pfam03235	Uncharacterized conserved protein (DUF20 ; Protein of unknown function DUF262.	COG3472,COG1479	Uncharacterized conserved protein [Funct ; Uncharacterized conserved protein [Funct
hypothetical protein BACCOPRO_00647	BACCOPRO_00647	644054	644671		-	205	224023930			pfam03961	Protein of unknown function (DUF342). Th	COG1656,COG3105	Uncharacterized conserved protein [Funct ; Uncharacterized protein conserved in bac
hypothetical protein BACCOPRO_00648	BACCOPRO_00648	644677	646263		-	528	224023931			pfam01580	FtsK/SpoIIIE family. FtsK has extensive	COG0433	HerA helicase [Replication, recombinatio
hypothetical protein BACCOPRO_00649	BACCOPRO_00649	646269	648269		-	666	224023932			cd03279,pfam02463	SbcCD and other Mre11/Rad50 (MR) complex ; RecF/RecN/SMC N terminal domain. This do	COG0419	ATPase involved in DNA repair [DNA repli
hypothetical protein BACCOPRO_00650	BACCOPRO_00650	648278	648496		-	72	224023933			cd03680	Coenzyme B12-dependent-methylmalonyl coe	COG5422	RhoGEF, Guanine nucleotide exchange fact
hypothetical protein BACCOPRO_00651	BACCOPRO_00651	648502	650847		-	781	224023934			pfam04851	Type III restriction enzyme, res subunit	COG1061	DNA or RNA helicases of superfamily II [
					218130589	Bacteria,Bacteroidetes/Chlorobi group,Bacteroidetes,Bacteroidia,Bacteroidales,Bacteroidaceae,Bacteroides,Bacteroides eggerthii,Bacteroides eggerthii DSM 20697
hypothetical protein BACEGG_02168	BACEGG_02168	2363378	2363818		-	146	218130579					COG0823	Periplasmic component of the Tol biopoly
hypothetical protein BACEGG_02169	BACEGG_02169	2363837	2364397		-	186	218130580
hypothetical protein BACEGG_02170	BACEGG_02170	2364432	2364626		+	64	218130581			pfam00056	lactate/malate dehydrogenase, NAD bindin
hypothetical protein BACEGG_02171	BACEGG_02171	2364602	2364775		-	57	218130582
hypothetical protein BACEGG_02172	BACEGG_02172	2364833	2365159		+	108	218130583			pfam08646	Replication factor-A C terminal domain.
hypothetical protein BACEGG_02173	BACEGG_02173	2365171	2365491		+	106	218130584			cd01106	Helix-turn-helix (HTH) TipAL, Mta, and S
hypothetical protein BACEGG_02174	BACEGG_02174	2365629	2367017		-	462	218130585			PHA00368	internal virion protein D
hypothetical protein BACEGG_02175	BACEGG_02175	2367211	2367342		+	43	218130586
hypothetical protein BACEGG_02176	BACEGG_02176	2367398	2367625		-	75	218130587			pfam04185	Phosphoesterase family. This family incl
hypothetical protein BACEGG_02177	BACEGG_02177	2368125	2369411		+	428	218130588			cd00009	The AAA+ (ATPases Associated with a wide	COG1373	Predicted ATPase (AAA+ superfamily) [Gen
hypothetical protein BACEGG_02178	BACEGG_02178	2369456	2372572		+	1038	218130589	PIWI domain containing protein fused to Sir2 nuclease and APAZ domain		cd04659,cd00296	Piwi_piwi-like_ProArk: PIWI domain, Piwi ; SIR2 superfamily of proteins includes si	COG1431,COG1274	Argonaute homolog, implicated in RNA met ; Phosphoenolpyruvate carboxykinase (GTP)
hypothetical protein BACEGG_02179	BACEGG_02179	2372622	2372741		+	39	218130590
hypothetical protein BACEGG_02180	BACEGG_02180	2372741	2372890		+	49	218130591					COG4700	Uncharacterized protein conserved in bac
hypothetical protein BACEGG_02181	BACEGG_02181	2372954	2374165		-	403	218130592			cd01185	Tn4399 and related integrases, DNA break	COG4974	Site-specific recombinase XerD [DNA repl
hypothetical protein BACEGG_02182	BACEGG_02182	2374187	2375416		-	409	218130593			cd01185	Tn4399 and related integrases, DNA break	COG4974	Site-specific recombinase XerD [DNA repl
hypothetical protein BACEGG_02183	BACEGG_02183	2375615	2375881		+	88	218130594			cd01185	Tn4399 and related integrases, DNA break	COG4974	Site-specific recombinase XerD [DNA repl
hypothetical protein BACEGG_02184	BACEGG_02184	2376196	2376549		+	117	218130595					COG3311	Predicted transcriptional regulator [Tra
hypothetical protein BACEGG_02185	BACEGG_02185	2376546	2377145		+	199	218130596			pfam08800	VirE N-terminal domain. This presumed do
hypothetical protein BACEGG_02186	BACEGG_02186	2377093	2378901		+	602	218130597			pfam08707	Primase C terminal 2 (PriCT-2). This alp	COG3173	Predicted aminoglycoside phosphotransfer
hypothetical protein BACEGG_02187	BACEGG_02187	2379003	2379371		+	122	218130598			pfam05713	Bacterial mobilisation protein (MobC). T
hypothetical protein BACEGG_02188	BACEGG_02188	2379355	2380254		+	299	218130599			pfam03432	Relaxase/Mobilisation nuclease domain. R
					171321418	Bacteria,Proteobacteria,Betaproteobacteria,Burkholderiales,Burkholderiaceae,Burkholderia,Burkholderia cepacia complex,Burkholderia ambifaria,Burkholderia ambifaria MEX-5
peptidase S1 and S6 chymotrypsin/Hap	BamMEX5DRAFT_5712	6278943	6280385		+	480	171321407			cd00987,cd00987,pfam00089	PDZ domain of tryspin-like serine protea ; PDZ domain of tryspin-like serine protea ; Trypsin.	COG0265,COG0265	Trypsin-like serine proteases, typically ; Trypsin-like serine proteases, typically
hypothetical protein BamMEX5DRAFT_5713	BamMEX5DRAFT_5713	6280425	6280544		-	39	171321408
fumarylacetoacetate (FAA) hydrolase	BamMEX5DRAFT_5714	6280639	6281337		-	232	171321409			pfam01557	Fumarylacetoacetate (FAA) hydrolase fami	COG0179	2-keto-4-pentenoate hydratase/2-oxohepta
transcriptional regulator, AraC family	BamMEX5DRAFT_5715	6281467	6282408		-	313	171321410			smart00342	helix_turn_helix, arabinose operon contr	COG4753	Response regulator containing CheY-like
protein of unknown function UPF0153	BamMEX5DRAFT_5716	6282533	6283327		-	264	171321411			pfam03692,pfam09338	Uncharacterised protein family (UPF0153) ; Glycine/sarcosine/betaine reductase comp	COG0727,COG0309	Predicted Fe-S-cluster oxidoreductase [G ; Hydrogenase maturation factor [Posttrans
Uracil-DNA glycosylase superfamily	BamMEX5DRAFT_5717	6283360	6283959		-	199	171321412			pfam03167	Uracil DNA glycosylase superfamily.	COG1573	Uracil-DNA glycosylase [DNA replication,
ABC-type nitrate/sulfonate/bicarbonate transport systems periplasmic components-like protein	BamMEX5DRAFT_5718	6284106	6284207		-	33	171321413
histone family protein nucleoid-structuring protein H-NS	BamMEX5DRAFT_5719	6284268	6284990		-	240	171321415			pfam00816,pfam00816	H-NS histone family.	COG2916,COG2916,COG5373	DNA-binding protein H-NS [General functi ; DNA-binding protein H-NS [General functi ; Predicted membrane protein [Function unk
hypothetical protein BamMEX5DRAFT_5720	BamMEX5DRAFT_5720	6285210	6286073		-	287	171321416
hypothetical protein BamMEX5DRAFT_5721	BamMEX5DRAFT_5721	6286192	6286308		+	38	171321417
conserved hypothetical protein	BamMEX5DRAFT_5722	6286835	6289981		+	1048	171321418	PIWI domain containing protein fused to Sir2 nuclease and APAZ domain		cd04659,cd00296,cd00223	Piwi_piwi-like_ProArk: PIWI domain, Piwi ; SIR2 superfamily of proteins includes si ; TOPRIM_TopoIIB_SPO: topoisomerase-primas	COG1431,COG0846,COG2929	Argonaute homolog, implicated in RNA met ; NAD-dependent protein deacetylases, SIR2 ; Uncharacterized protein conserved in bac
ISRSO10-transposase orfB protein	BamMEX5DRAFT_5723	6290007	6290186		-	59	171321419			pfam00665	Integrase core domain. Integrase mediate
hypothetical protein BamMEX5DRAFT_5724	BamMEX5DRAFT_5724	6290750	6291304		+	184	171321420
alpha/beta hydrolase fold	BamMEX5DRAFT_5725	6291182	6292018		-	278	171321421			pfam00561	alpha/beta hydrolase fold. This catalyti	COG0596	Predicted hydrolases or acyltransferases
metal dependent phosphohydrolase	BamMEX5DRAFT_5726	6292269	6292910		-	213	171321422			smart00471,cd03817	Metal dependent phosphohydrolases with c ; This family is most closely related to t	COG2844	UTP:GlnB (protein PII) uridylyltransfera
Catalase	BamMEX5DRAFT_5727	6292950	6293456		-	168	171321423			cd00328	Catalase. Catalase is an ubiquitous enzy	COG0753	Catalase [Inorganic ion transport and me
conserved hypothetical protein	BamMEX5DRAFT_5728	6293729	6297925		+	1398	171321425			pfam08328,pfam05170	Adenylosuccinate lyase C-terminal. This ; AsmA family. The AsmA gene, whose produc	COG3164	Predicted membrane protein [Function unk
Nitrilase/cyanide hydratase and apolipoprotein N-acyltransferase	BamMEX5DRAFT_5729	6297977	6298804		+	275	171321426			pfam00795	Carbon-nitrogen hydrolase. This family c	COG0388	Predicted amidohydrolase [General functi
peptidase U62 modulator of DNA gyrase	BamMEX5DRAFT_5730	6298897	6300363		+	488	171321427			pfam01523	Putative modulator of DNA gyrase. tldD a	COG0312	Predicted Zn-dependent proteases and the
phospho-2-dehydro-3-deoxyheptonate aldolase	BamMEX5DRAFT_5731	6300812	6301885		+	357	171321428			pfam00793	DAHP synthetase I family. Members of thi	COG0722	3-deoxy-D-arabino-heptulosonate 7-phosph
prevent-host-death family protein	BamMEX5DRAFT_5732	6302009	6302278		+	89	171321429			pfam02604	Phd_YefM.	COG4118	Antitoxin of toxin-antitoxin stability s
					170696578	Bacteria,Proteobacteria,Betaproteobacteria,Burkholderiales,Burkholderiaceae,Burkholderia,Burkholderia graminis,Burkholderia graminis C4D1M
transcriptional regulator, AraC family	BgramDRAFT_6500	7191989	7193014		-	341	170696568			cd03137,smart00342	A subgroup of AraC transcriptional regul ; helix_turn_helix, arabinose operon contr	COG4977	Transcriptional regulator containing an
hypothetical protein BgramDRAFT_6501	BgramDRAFT_6501	7193341	7193448		+	35	170696569
putative inner membrane protein	BgramDRAFT_6502	7193464	7194171		-	235	170696570			pfam09678	Cytochrome c oxidase caa3 assembly facto	COG3336	Predicted membrane protein [Function unk
hypothetical protein BgramDRAFT_6503	BgramDRAFT_6503	7194899	7195852		-	317	170696571			pfam02463	RecF/RecN/SMC N terminal domain. This do	COG4942	Membrane-bound metallopeptidase [Cell di
integrase family protein	BgramDRAFT_6504	7196021	7197190		+	389	170696572			cd01183,pfam05108	INT_SG1, DNA breaking-rejoining enzymes, ; Protein of unknown function (DUF690). Th	COG4974	Site-specific recombinase XerD [DNA repl
hypothetical protein BgramDRAFT_6505	BgramDRAFT_6505	7197510	7197911		+	133	170696573			pfam07614	Protein of unknown function (DUF1577). A
hypothetical protein BgramDRAFT_6506	BgramDRAFT_6506	7198754	7203889		+	1711	170696574			pfam01637,pfam05478	Archaeal ATPase. This family contain a c ; Prominin. The prominins are an emerging	COG1474	Cdc6-related protein, AAA superfamily AT
Integrase catalytic region	BgramDRAFT_6507	7203985	7205502		+	505	170696575			pfam00665,pfam08279	Integrase core domain. Integrase mediate ; HTH domain. This family includes helix-t	COG4584	Transposase and inactivated derivatives
IstB domain protein ATP-binding protein	BgramDRAFT_6508	7205492	7206268		+	258	170696576			pfam01695	IstB-like ATP binding protein. This prot	COG1484	DNA replication protein [DNA replication
hypothetical protein BgramDRAFT_6509	BgramDRAFT_6509	7206305	7207597		+	430	170696577			pfam02463,pfam09369	RecF/RecN/SMC N terminal domain. This do ; Domain of unknown function (DUF1998). Th	COG0552	Signal recognition particle GTPase [Intr
conserved hypothetical protein	BgramDRAFT_6510	7207915	7211007		-	1030	170696578	PIWI domain containing protein fused to Sir2 nuclease and APAZ domain		cd04659,cd01406	Piwi_piwi-like_ProArk: PIWI domain, Piwi ; Sir2-like: Prokaryotic group of uncharac	COG5511,COG0846	Bacteriophage capsid protein [General fu ; NAD-dependent protein deacetylases, SIR2
PAS/PAC sensor signal transduction histidine kinase	BgramDRAFT_6511	7212002	7213564		+	520	170696580	PAS/PAC sensor signal transduction histidine kinase		pfam02518,pfam08447,cd00082	Histidine kinase-, DNA gyrase B-, and HS ; PAS fold. The PAS fold corresponds to th ; Histidine Kinase A (dimerization/phospho	COG4191,COG2202	Signal transduction histidine kinase reg ; FOG: PAS/PAC domain [Signal transduction
thiamine pyrophosphate protein TPP binding domain protein	BgramDRAFT_6512	7214294	7214614		+	106	170696581			pfam02776	Thiamine pyrophosphate enzyme, N-termina	COG0028	Thiamine pyrophosphate-requiring enzymes
thiamine pyrophosphate protein domain protein TPP-binding	BgramDRAFT_6513	7214580	7216016		+	478	170696582			cd02014,pfam00205,pfam02776	Thiamine pyrophosphate (TPP) family, Pyr ; Thiamine pyrophosphate enzyme, central d ; Thiamine pyrophosphate enzyme, N-termina	COG0028	Thiamine pyrophosphate-requiring enzymes
Auxin Efflux Carrier	BgramDRAFT_6514	7216077	7217021		-	314	170696583			pfam03547	Membrane transport protein. This family	COG0679	Predicted permeases [General function pr
Glutathione S-transferase domain	BgramDRAFT_6515	7217251	7217883		+	210	170696584			cd03195,cd00570	GST_C family, unknown subfamily 4; compo ; Glutathione S-transferase (GST) family,	COG0625	Glutathione S-transferase [Posttranslati
conserved hypothetical protein	BgramDRAFT_6516	7218064	7218366		-	100	170696585			pfam06155	Protein of unknown function (DUF971). Th	COG3536	Uncharacterized protein conserved in bac
PBS lyase HEAT domain protein repeat-containing protein	BgramDRAFT_6517	7218363	7219367		-	334	170696586			pfam01602	Adaptin N terminal region. This family c	COG1413	FOG: HEAT repeat [Energy production and
4Fe-4S ferredoxin iron-sulfur binding domain protein	BgramDRAFT_6518	7219407	7219682		-	91	170696587			CHL00014	NADH dehydrogenase subunit I	COG1146	Ferredoxin [Energy production and conver
fumarate reductase/succinate dehydrogenase flavoprotein domain protein	BgramDRAFT_6519	7219695	7221434		-	579	170696588			pfam00890,pfam02910	FAD binding domain. This family includes ; Fumarate reductase/succinate dehydrogena	COG1053	Succinate dehydrogenase/fumarate reducta
transcriptional regulator, GntR family	BgramDRAFT_6520	7221431	7222252		-	273	170696589			pfam07702,pfam00392	UTRA domain. The UbiC transcription regu ; Bacterial regulatory proteins, gntR fami	COG2188	Transcriptional regulators [Transcriptio
					209515879	Bacteria,Proteobacteria,Betaproteobacteria,Burkholderiales,Burkholderiaceae,Burkholderia,Burkholderia sp. H160
RepB plasmid partition	BH160DRAFT_1008	1082510	1083412		+	300	209515869			pfam07506,pfam02195	RepB plasmid partitioning protein. This ; ParB-like nuclease domain.	COG1475	Stage 0 sporulation protein J (antagonis
hypothetical protein BH160DRAFT_1009	BH160DRAFT_1009	1083578	1084402		-	274	209515870			pfam02516	Oligosaccharyl transferase STT3 subunit.
hypothetical protein BH160DRAFT_1010	BH160DRAFT_1010	1084688	1084879		+	63	209515871
restriction endonuclease	BH160DRAFT_1011	1084910	1085821		+	303	209515872			pfam04471,pfam05510	Restriction endonuclease. Prokaryotic fa ; Sarcoglycan alpha/epsilon. Sarcoglycans	COG1715	Restriction endonuclease [Defense mechan
conserved hypothetical protein	BH160DRAFT_1012	1086045	1087265		-	406	209515873			pfam00784,pfam04615	MyTH4 domain. Domain in myosin and kines ; Utp14 protein. This protein is found to	COG3886	Predicted HKD family nuclease [DNA repli
conserved hypothetical protein	BH160DRAFT_1013	1087610	1090933		+	1107	209515874
DEAD/DEAH box helicase domain protein	BH160DRAFT_1014	1090942	1097193		+	2083	209515875			pfam00270,cd00079,pfam09369	DEAD/DEAH box helicase. Members of this ; Helicase superfamily c-terminal domain; ; Domain of unknown function (DUF1998). Th	COG1205,COG1205,COG1205	Distinct helicase family with a unique C ; Distinct helicase family with a unique C ; Distinct helicase family with a unique C
conserved hypothetical protein	BH160DRAFT_1015	1097514	1097672		+	52	209515876			pfam07506	RepB plasmid partitioning protein. This
hypothetical protein BH160DRAFT_1016	BH160DRAFT_1016	1097851	1099176		-	441	209515877
protein of unknown function DUF262	BH160DRAFT_1017	1099780	1101558		+	592	209515878	protein of unknown function DUF262		pfam09854,pfam03235	Uncharacterized conserved protein (DUF20 ; Protein of unknown function DUF262.	COG3472,COG1479	Uncharacterized conserved protein [Funct ; Uncharacterized conserved protein [Funct
conserved hypothetical protein	BH160DRAFT_1018	1101919	1104927		+	1002	209515879	PIWI domain containing protein fused to Sir2 nuclease and APAZ domain		cd04659,cd00296	Piwi_piwi-like_ProArk: PIWI domain, Piwi ; SIR2 superfamily of proteins includes si	COG0846	NAD-dependent protein deacetylases, SIR2
hypothetical protein BH160DRAFT_1019	BH160DRAFT_1019	1104994	1106862		-	622	209515880			cd05599	STKc_NDR_like: Serine/Threonine Kinases
hypothetical protein BH160DRAFT_1020	BH160DRAFT_1020	1106859	1107848		-	329	209515881			pfam05621	Bacterial TniB protein. This family cons	COG1474	Cdc6-related protein, AAA superfamily AT
hypothetical protein BH160DRAFT_1021	BH160DRAFT_1021	1107845	1109881		-	678	209515882			pfam00665,pfam09299	Integrase core domain. Integrase mediate ; Mu transposase, C-terminal. Members of t
conserved hypothetical protein	BH160DRAFT_1022	1109878	1110651		-	257	209515883			pfam03720	UDP-glucose/GDP-mannose dehydrogenase fa
conserved hypothetical protein	BH160DRAFT_1023	1111077	1111589		+	170	209515884			pfam01654	Bacterial Cytochrome Ubiquinol Oxidase.
conserved hypothetical protein	BH160DRAFT_1024	1112062	1112271		+	69	209515885
metallophosphoesterase	BH160DRAFT_1025	1113064	1113849		+	261	209515886			pfam00149,pfam00149	Calcineurin-like phosphoesterase. This f ; Calcineurin-like phosphoesterase. This f	COG1409	Predicted phosphohydrolases [General fun
hypothetical protein BH160DRAFT_1026	BH160DRAFT_1026	1113876	1114970		+	364	209515887
conserved hypothetical protein	BH160DRAFT_1027	1115020	1115313		+	97	209515888			pfam05277	Protein of unknown function (DUF726). Th
hypothetical protein BH160DRAFT_1028	BH160DRAFT_1028	1115389	1115922		+	177	209515889
					229219623	Bacteria,Proteobacteria,Gammaproteobacteria,Enterobacteriales,Enterobacteriaceae,Citrobacter,Citrobacter youngae,Citrobacter youngae ATCC 29220
hypothetical protein CIT292_02149	CIT292_02149	2107028	2107699		-	223	229219619					COG0664	cAMP-binding proteins - catabolite gene
hypothetical protein CIT292_02150	CIT292_02150	2107765	2108208		-	147	227332653					COG0664	cAMP-binding proteins - catabolite gene
hypothetical protein CIT292_02151	CIT292_02151	2108911	2109450		+	179	227332654			pfam00419	Fimbrial protein.	COG3539	P pilus assembly protein, pilin FimA [Ce
hypothetical protein CIT292_02152	CIT292_02152	2109577	2110248		+	223	229219620			pfam00345,pfam02753	Gram-negative pili assembly chaperone, N ; Gram-negative pili assembly chaperone, C	COG3121	P pilus assembly protein, chaperone PapD
hypothetical protein CIT292_02153	CIT292_02153	2110274	2112952		+	892	229219621			pfam00577	Fimbrial Usher protein. This protein is	COG3188	P pilus assembly protein, porin PapC [Ce
hypothetical protein CIT292_02154	CIT292_02154	2112968	2114314		+	448	227332657			pfam00419	Fimbrial protein.	COG3539	P pilus assembly protein, pilin FimA [Ce
hypothetical protein CIT292_02155	CIT292_02155	2114314	2115039		+	241	227332658			pfam00345,pfam02753	Gram-negative pili assembly chaperone, N ; Gram-negative pili assembly chaperone, C	COG3121	P pilus assembly protein, chaperone PapD
hypothetical protein CIT292_02156	CIT292_02156	2115194	2115802		+	202	227332659			pfam00196	Bacterial regulatory proteins, luxR fami	COG2197	Response regulator containing a CheY-lik
hypothetical protein CIT292_02157	CIT292_02157	2115926	2120512		-	1528	229219622			pfam02369,pfam02369,pfam02369,pfam02369,pfam02369,pfam02369,pfam02369,pfam02369,pfam02369,pfam02369	Bacterial Ig-like domain (group 1). This ; Bacterial Ig-like domain (group 1). This ; Bacterial Ig-like domain (group 1). This ; Bacterial Ig-like domain (group 1). This ; Bacterial Ig-like domain (group 1). This ; Bacterial Ig-like domain (group 1). This ; Bacterial Ig-like domain (group 1). This ; Bacterial Ig-like domain (group 1). This ; Bacterial Ig-like domain (group 1). This ; Bacterial Ig…	COG4932	Predicted outer membrane protein [Cell e
hypothetical protein CIT292_02158	CIT292_02158	2121352	2122773		+	473	227332661	RecB-like nuclease of Mrr subfamily fuzed to APAZ domain
hypothetical protein CIT292_02159	CIT292_02159	2123060	2124154		+	364	229219623	PIWI domain containing protein		cd04659	Piwi_piwi-like_ProArk: PIWI domain, Piwi
hypothetical protein CIT292_02160	CIT292_02160	2124591	2125067		-	158	227332663			pfam05827	Vacuolar ATP synthase subunit S1 (ATP6S1
hypothetical protein CIT292_02161	CIT292_02161	2125649	2125870		-	73	227332664
hypothetical protein CIT292_02162	CIT292_02162	2125879	2126238		-	119	227332665			pfam09892	Uncharacterized protein conserved in arc
hypothetical protein CIT292_02163	CIT292_02163	2126401	2127267		-	288	227332666			cd00798	XerD and XerC integrases, DNA breaking-r	COG4974	Site-specific recombinase XerD [DNA repl
hypothetical protein CIT292_02164	CIT292_02164	2127255	2127431		-	58	229219624
hypothetical protein CIT292_02165	CIT292_02165	2127604	2127783		+	59	227332667
hypothetical protein CIT292_02166	CIT292_02166	2127787	2127918		+	43	229219625
hypothetical protein CIT292_02167	CIT292_02167	2128080	2128283		-	67	227332668
hypothetical protein CIT292_02168	CIT292_02168	2128296	2128973		-	225	227332669
hypothetical protein CIT292_02169	CIT292_02169	2129389	2129817		+	142	229219626			cd01362	Class II fumarases. This group contains	COG1600	Uncharacterized Fe-S protein [Energy pro
					164686207	Bacteria,Firmicutes,Clostridia,Clostridiales,Clostridiaceae,Clostridium,Clostridium bartlettii,Clostridium bartlettii DSM 16795
hypothetical protein CLOBAR_02635	CLOBAR_02635	2737361	2738281		-	306	164686197			cd01164	1-phosphofructokinase (FruK), minor 6-ph	COG1105	Fructose-1-phosphate kinase and related
hypothetical protein CLOBAR_02636	CLOBAR_02636	2738512	2739954		-	480	164686198			cd00211,cd05568,pfam00874,pfam05043	PTS_IIA, PTS system, fructose/mannitol s ; PTS_IIB_bgl_like: the PTS (phosphotransf ; PRD domain. The PRD domain (for PTS Regu ; Mga helix-turn-helix domain. M regulator	COG3711,COG1762	Transcriptional antiterminator [Transcri ; Phosphotransferase system mannitol/fruct
hypothetical protein CLOBAR_02637	CLOBAR_02637	2740334	2742448		-	704	164686199			cd00186,cd03362,smart00661	DNA Topoisomerase, subtype IA; DNA-bindi ; TOPRIM_TopoIA_TopoIII: The topoisomerase ; RNA polymerase subunit 9;	COG0550,COG0551	Topoisomerase IA [DNA replication, recom ; Zn-finger domain associated with topoiso
hypothetical protein CLOBAR_02638	CLOBAR_02638	2742634	2743212		-	192	164686200			cd04692	Members of the Nudix hydrolase superfami	COG1443	Isopentenyldiphosphate isomerase [Lipid
hypothetical protein CLOBAR_02639	CLOBAR_02639	2743244	2743792		-	182	164686201			cd02908	Macro domain, Appr-1"-pase_like family.	COG2110	Predicted phosphatase homologous to the
hypothetical protein CLOBAR_02640	CLOBAR_02640	2743824	2743952		-	42	164686202
hypothetical protein CLOBAR_02641	CLOBAR_02641	2744044	2744841		-	265	164686203			pfam01226	Formate/nitrite transporter.	COG2116	Formate/nitrite family of transporters [
hypothetical protein CLOBAR_02642	CLOBAR_02642	2745137	2746363		-	408	164686204			pfam00171	Aldehyde dehydrogenase family. This fami	COG0014	Gamma-glutamyl phosphate reductase [Amin
hypothetical protein CLOBAR_02643	CLOBAR_02643	2746397	2747206		-	269	164686205			cd04242	AAK_G5K_ProB: Glutamate-5-kinase (G5K) c	COG0263	Glutamate 5-kinase [Amino acid transport
hypothetical protein CLOBAR_02644	CLOBAR_02644	2747410	2747772		+	120	164686206			cd00814	This is the catalytic core domain of met
hypothetical protein CLOBAR_02645	CLOBAR_02645	2747837	2750047		-	736	164686207	PIWI domain containing protein		cd04659,cd01677	Piwi_piwi-like_ProArk: PIWI domain, Piwi ; PFL2_DhaB_BssA This CD includes pyruvat	COG1431	Argonaute homolog, implicated in RNA met
hypothetical protein CLOBAR_02646	CLOBAR_02646	2750757	2752127		+	456	164686208			pfam01235	Sodium:alanine symporter family.	COG1115	Na+/alanine symporter [Amino acid transp
hypothetical protein CLOBAR_02647	CLOBAR_02647	2752333	2754468		-	711	164686209			cd00082,pfam02518,pfam02714,pfam00672,pfam09433	Histidine Kinase A (dimerization/phospho ; Histidine kinase-, DNA gyrase B-, and HS ; Domain of unknown function DUF221. This ; HAMP domain.	COG0642,COG2211	Signal transduction histidine kinase [Si ; Na+/melibiose symporter and related tran
hypothetical protein CLOBAR_02648	CLOBAR_02648	2754479	2755174		-	231	164686210			CHL00148	Ycf27; Reviewed	COG0745	Response regulators consisting of a CheY
hypothetical protein CLOBAR_02649	CLOBAR_02649	2755388	2755867		-	159	164686211			pfam03366,pfam10479	YEATS family. We have named this family ; Fragile site-associated protein C-termin	COG5518	Bacteriophage capsid portal protein [Gen
hypothetical protein CLOBAR_02650	CLOBAR_02650	2756043	2756360		-	105	164686212			pfam00085	Thioredoxin. Thioredoxins are small enzy	COG3118	Thioredoxin domain-containing protein [P
hypothetical protein CLOBAR_02651	CLOBAR_02651	2756377	2757336		-	319	164686213			pfam07992	Pyridine nucleotide-disulphide oxidoredu	COG0492	Thioredoxin reductase [Posttranslational
hypothetical protein CLOBAR_02652	CLOBAR_02652	2757326	2759143		-	605	164686214			cd06459	Peptidase family M3B Oligopeptidase F (P	COG1164	Oligoendopeptidase F [Amino acid transpo
hypothetical protein CLOBAR_02653	CLOBAR_02653	2759121	2760377		-	418	164686215			pfam07885	Ion channel. This family includes the tw	COG1357,COG1226	Pentapeptide repeats containing protein ; Kef-type K+ transport systems, predicted
hypothetical protein CLOBAR_02654	CLOBAR_02654	2760691	2761140		+	149	164686216					COG0162	Tyrosyl-tRNA synthetase [Translation, ri
hypothetical protein CLOBAR_02655	CLOBAR_02655	2761191	2761505		+	104	164686217			pfam07561	Domain of Unknown Function (DUF1540). Th
					196245474	Bacteria,Cyanobacteria,Chroococcales,Cyanothece,Cyanothece sp. PCC 8802
conserved hypothetical protein	Cyan8802DRAFT_2584	2681343	2682095		+	250	196245463			pfam08817	YukD. YukD is a bacterial protein that a
glycosyl transferase family 2	Cyan8802DRAFT_2585	2682135	2683313		+	392	196245464			pfam00535,cd00189,pfam00515,cd00189	Glycosyl transferase family 2. Diverse f ; Tetratricopeptide repeat domain; typical ; Tetratricopeptide repeat.	COG0463,COG5010	Glycosyltransferases involved in cell wa ; Flp pilus assembly protein TadD, contain
ribosomal protein L7/L12	Cyan8802DRAFT_2586	2683465	2683863		-	132	196245465			CHL00083	ribosomal protein L12	COG0222	Ribosomal protein L7/L12 [Translation, r
ribosomal protein L10	Cyan8802DRAFT_2587	2683936	2684505		-	189	196245466			cd05797	Ribosomal protein L10 family, L10 subfam	COG0244	Ribosomal protein L10 [Translation, ribo
ribosomal protein L1	Cyan8802DRAFT_2588	2684749	2685465		-	238	196245467			CHL00129	ribosomal protein L1; Reviewed	COG0081	Ribosomal protein L1 [Translation, ribos
ribosomal protein L11	Cyan8802DRAFT_2589	2685519	2685944		-	141	196245468			CHL00127	ribosomal protein L11; Validated	COG0080	Ribosomal protein L11 [Translation, ribo
NusG antitermination factor	Cyan8802DRAFT_2590	2685948	2686574		-	208	196245469			pfam02357,pfam00467	Transcription termination factor nusG.	COG0250	Transcription antiterminator [Transcript
preprotein translocase, SecE subunit	Cyan8802DRAFT_2591	2686574	2686810		-	78	196245470			pfam00584	SecE/Sec61-gamma subunits of protein tra	COG0690	Preprotein translocase subunit SecE [Int
ribosomal protein L19	Cyan8802DRAFT_2592	2687073	2687435		-	120	196245471			CHL00084	ribosomal protein L19	COG0335	Ribosomal protein L19 [Translation, ribo
hypothetical protein Cyan8802DRAFT_2593	Cyan8802DRAFT_2593	2687693	2687821		-	42	196245472
stem cell self-renewal protein Piwi domain protein	Cyan8802DRAFT_2594	2688184	2690100		+	638	196245474	PIWI domain containing protein		cd04659	Piwi_piwi-like_ProArk: PIWI domain, Piwi	COG1431	Argonaute homolog, implicated in RNA met
photosystem I reaction centre subunit IX / PsaJ	Cyan8802DRAFT_2595	2690229	2690357		-	42	196245475			pfam01701	Photosystem I reaction centre subunit IX
photosystem I reaction center protein PsaF subunit III	Cyan8802DRAFT_2596	2690458	2690955		-	165	196245476			pfam02507	Photosystem I reaction centre subunit II	COG4851	Protein involved in sex pheromone biosyn
metalloendopeptidase, glycoprotease family	Cyan8802DRAFT_2597	2691106	2692152		+	348	196245477			pfam00814	Glycoprotease family. The Peptidase M22	COG0533	Metal-dependent proteases with possible
conserved hypothetical protein	Cyan8802DRAFT_2598	2692508	2693542		+	344	196245478			pfam10017,cd00187	Uncharacterized conserved protein (DUF22 ; DNA Topoisomerase, subtype IIA; domain A	COG4301	Uncharacterized conserved protein [Funct
conserved hypothetical protein	Cyan8802DRAFT_2599	2693630	2693881		-	83	196245479			cd01675	RNR, class III. Ribonucleotide reductase	COG1328	Oxygen-sensitive ribonucleoside-triphosp
transcriptional regulator, LysR family	Cyan8802DRAFT_2600	2694216	2695145		+	309	196245480			pfam03466,pfam00126	LysR substrate binding domain. The struc ; Bacterial regulatory helix-turn-helix pr	COG0583	Transcriptional regulator [Transcription
FHA domain containing protein	Cyan8802DRAFT_2601	2695203	2696891		+	562	196245481			pfam00498	FHA domain. The FHA (Forkhead-associated	COG1716,COG4995	FOG: FHA domain [Signal transduction mec ; Uncharacterized protein conserved in bac
hypothetical protein Cyan8802DRAFT_2602	Cyan8802DRAFT_2602	2696955	2697449		-	164	196245482			pfam01401	Angiotensin-converting enzyme. Members o	COG0188	Type IIA topoisomerase (DNA gyrase/topo
ABC transporter related	Cyan8802DRAFT_2603	2697561	2698337		-	258	196245483			cd03219	The Mj1267/LivG ABC transporter subfamil	COG0411	ABC-type branched-chain amino acid trans
conserved hypothetical protein	Cyan8802DRAFT_2604	2698545	2699315		+	256	196245484
					229917852	Bacteria,Firmicutes,Bacilli,Bacillales,Bacillales incertae sedis,Bacillales Family XII. Incertae Sedis,Exiguobacterium,Exiguobacterium sp. AT1b
chaperonin Cpn10	EAT1b_2120	2069250	2069534		+	94	229917842			pfam00166	Chaperonin 10 Kd subunit. This family co	COG0234	Co-chaperonin GroES (HSP10) [Posttransla
chaperonin GroEL	EAT1b_2121	2069574	2071208		+	544	229917843			cd03344	GroEL_like type I chaperonin. Chaperonin	COG0459	Chaperonin GroEL (HSP60 family) [Posttra
hypothetical protein EAT1b_2122	EAT1b_2122	2071422	2072708		+	428	229917844			pfam06054	Competence protein CoiA-like family. Man	COG4469,COG4796	Competence protein CoiA-like family, con ; Type II secretory pathway, component Hof
hypothetical protein EAT1b_2123	EAT1b_2123	2072864	2073148		-	94	229917845
HNH endonuclease	EAT1b_2124	2073393	2074433		+	346	229917846			pfam01844,pfam03097	HNH endonuclease.	COG3183	Predicted restriction endonuclease [Defe
AAA ATPase	EAT1b_2125	2074420	2076312		+	630	229917847			pfam09848,pfam04851	Uncharacterized conserved protein (DUF20 ; Type III restriction enzyme, res subunit	COG3410,COG0467	Uncharacterized conserved protein [Funct ; RecA-superfamily ATPases implicated in s
hypothetical protein EAT1b_2126	EAT1b_2126	2076319	2076591		-	90	229917848			pfam03448	MgtE intracellular N domain. This domain
hypothetical protein EAT1b_2127	EAT1b_2127	2077161	2077391		+	76	229917849			pfam09954	Uncharacterized protein conserved in bac
hypothetical protein EAT1b_2128	EAT1b_2128	2077471	2078871		+	466	229917850			pfam02601,cd05016	Exonuclease VII, large subunit. This fam ; Phosphoglucose isomerase (PGI) contains	COG5022	Myosin heavy chain [Cytoskeleton]
hypothetical protein EAT1b_2129	EAT1b_2129	2078990	2079280		+	96	229917851	piwi - N-terminal fragment
stem cell self-renewal protein Piwi domain protein	EAT1b_2130	2079277	2081094		+	605	229917852	PIWI domain containing protein		cd04659,pfam06074	Piwi_piwi-like_ProArk: PIWI domain, Piwi ; Protein of unknown function (DUF935). Th	COG1431	Argonaute homolog, implicated in RNA met
hypothetical protein EAT1b_2131	EAT1b_2131	2081197	2081619		+	140	229917853			pfam03060	2-nitropropane dioxygenase. Members of t	COG1577	Mevalonate kinase [Lipid metabolism]
ABC-2 type transporter	EAT1b_2132	2081697	2082404		-	235	229917854			pfam09847	Predicted permease (DUF2074). This domai	COG1668	ABC-type Na+ efflux pump, permease compo
ABC transporter related	EAT1b_2133	2082401	2083249		-	282	229917855			cd03230	This family of ATP-binding proteins belo	COG1131	ABC-type multidrug transport system, ATP
response regulator receiver protein	EAT1b_2134	2083380	2084360		-	326	229917856			pfam04397,cd03266	LytTr DNA-binding domain. This domain is ; NatA is the ATPase component of a bacter	COG3279,COG4555	Response regulator of the LytR/AlgR fami ; ABC-type Na+ transport system, ATPase co
MazG nucleotide pyrophosphohydrolase	EAT1b_2135	2084504	2084824		+	106	229917857			pfam03819	MazG nucleotide pyrophosphohydrolase dom	COG1694	Predicted pyrophosphatase [General funct
hypothetical protein EAT1b_2136	EAT1b_2136	2084821	2085018		+	65	229917858
hypothetical protein EAT1b_2137	EAT1b_2137	2085028	2085498		+	156	229917859
isochorismatase hydrolase	EAT1b_2138	2085665	2086246		-	193	229917860			cd01014	Nicotinamidase_ related amidohydrolases.	COG1335	Amidases related to nicotinamidase [Seco
transcriptional regulator, AsnC family	EAT1b_2139	2086392	2086814		+	140	229917861			smart00344	helix_turn_helix ASNC type; AsnC: an aut	COG1522	Transcriptional regulators [Transcriptio
hypothetical protein EAT1b_2140	EAT1b_2140	2086901	2087545		+	214	229917862			cd01938	ADP-dependent glucokinase (ADPGK) and ph
					168702707	Bacteria,Planctomycetes,Planctomycetacia,Planctomycetales,Planctomycetaceae,Gemmata,Gemmata obscuriglobus,Gemmata obscuriglobus UQM 2246
hypothetical protein GobsU_24431	GobsU_010100024431	5661375	5661650		-	91	168702697			pfam01267	F-actin capping protein alpha subunit.
hypothetical protein GobsU_24436	GobsU_010100024436	5661921	5662424		+	167	168702698			pfam05461	Apolipoprotein L. Apo L belongs to the h	COG5464	Uncharacterized conserved protein [Funct
putative transcriptional regulator	GobsU_010100024441	5662421	5662675		-	84	168702699			pfam01381	Helix-turn-helix. This large family of D	COG1396	Predicted transcriptional regulators [Tr
hypothetical protein GobsU_24446	GobsU_010100024446	5662788	5662928		+	46	168702700
2OG-Fe(II) oxygenase	GobsU_010100024451	5663675	5664268		+	197	168702701			smart00702,cd00831	Prolyl 4-hydroxylase alpha subunit homol ; Chalcone and stilbene synthases; plant-s	COG3145	Alkylated DNA repair protein [DNA replic
hypothetical protein GobsU_24456	GobsU_010100024456	5664360	5665133		-	257	168702702			pfam08843,pfam04440	Domain of unknown function (DUF1814). Th ; Dysbindin (Dystrobrevin binding protein
hypothetical protein GobsU_24461	GobsU_010100024461	5665254	5665868		-	204	168702703			cd01146	Fe3+-siderophore binding domain FhuD. T	COG5340	Predicted transcriptional regulator [Tra
hypothetical protein GobsU_24466	GobsU_010100024466	5666000	5666230		-	76	168702704			pfam05540	Serpulina hyodysenteriae variable surfac	COG1570	Exonuclease VII, large subunit [DNA repl
hypothetical protein GobsU_24471	GobsU_010100024471	5666642	5666710		-	22	168702705
transposase IS4 family protein	GobsU_010100024476	5667280	5668275		-	331	168702706			pfam01609	Transposase DDE domain. Transposase prot
stem cell self-renewal protein Piwi domain protein	GobsU_010100024481	5668436	5669992		+	518	168702707	PIWI domain containing protein		cd04659	Piwi_piwi-like_ProArk: PIWI domain, Piwi	COG1080	Phosphoenolpyruvate-protein kinase (PTS
hypothetical protein GobsU_24486	GobsU_010100024486	5669989	5671308		+	439	168702708	Rec-like endonuclease fused to uncharacterized N-terminal domain		pfam08357	SEFIR domain. This family comprises IL17
hypothetical protein GobsU_24491	GobsU_010100024491	5671480	5672385		-	301	168702709			pfam00892,pfam00892	Integral membrane protein DUF6. This fam ; Integral membrane protein DUF6. This fam	COG0697	Permeases of the drug/metabolite transpo
hypothetical protein GobsU_24496	GobsU_010100024496	5672480	5672977		-	165	168702710			pfam01930,cd06579	Domain of unknown function DUF83. This d ; Transmembrane subunit (TM) of Escherichi	COG1468	CRISPR-associated protein Cas4 (RecB fam
hypothetical protein GobsU_24501	GobsU_010100024501	5672977	5673234		-	85	168702711			pfam00654	Voltage gated chloride channel. This fam
nuclear receptor binding factor 1	GobsU_010100024506	5673634	5674596		+	320	168702712			pfam00107,pfam08240	Zinc-binding dehydrogenase.	COG0604	NADPH:quinone reductase and related Zn-d
hypothetical protein GobsU_24511	GobsU_010100024511	5674617	5675639		-	340	168702713			cd00799	Cre recombinase, C-terminal catalytic do	COG4974	Site-specific recombinase XerD [DNA repl
hypothetical protein GobsU_24516	GobsU_010100024516	5675786	5676322		-	178	168702714			pfam07907	YibE/F-like protein. The sequences featu
hypothetical protein GobsU_24521	GobsU_010100024521	5676367	5676495		-	42	168702715
transposase, unclassified family protein	GobsU_010100024526	5676496	5676695		-	65	168702716
hypothetical protein GobsU_24531	GobsU_010100024531	5676711	5677076		-	121	168702717
					227881908	Archaea,Euryarchaeota,Halobacteria,Halobacteriales,Halobacteriaceae,Halogeometricum,Halogeometricum borinquense,Halogeometricum borinquense DSM 11551
short chain enoyl-CoA hydratase; 3-hydroxyacyl-CoA dehydrogenase	HborDRAFT_2553	2397555	2399534		+	659	227881898			pfam02737,cd06558,pfam00725,pfam00725	3-hydroxyacyl-CoA dehydrogenase, NAD bin ; Crotonase/Enoyl-Coenzyme A (CoA) hydrata ; 3-hydroxyacyl-CoA dehydrogenase, C-termi ; 3-hydroxyacyl-CoA dehydrogenase, C-termi	COG1250,COG1024,COG1250	3-hydroxyacyl-CoA dehydrogenase [Lipid m ; Enoyl-CoA hydratase/carnithine racemase ; 3-hydroxyacyl-CoA dehydrogenase [Lipid m
site-specific recombinase XerD	HborDRAFT_2554	2399865	2400968		+	367	227881899			cd00798	XerD and XerC integrases, DNA breaking-r	COG4974	Site-specific recombinase XerD [DNA repl
hypothetical protein HborDRAFT_2555	HborDRAFT_2555	2401067	2402185		-	372	227881900			cd01182,cd03265	DNA breaking-rejoining enzymes, intergra ; DrrA is the ATP-binding protein componen	COG4974,COG1131	Site-specific recombinase XerD [DNA repl ; ABC-type multidrug transport system, ATP
hypothetical protein HborDRAFT_2556	HborDRAFT_2556	2402536	2402730		+	64	227881901
hypothetical protein HborDRAFT_2557	HborDRAFT_2557	2402797	2404905		-	702	227881902			pfam02384	N-6 DNA Methylase. Restriction-modificat	COG0286	Type I restriction-modification system m
hypothetical protein HborDRAFT_2558	HborDRAFT_2558	2405562	2405876		-	104	227881903			pfam07047	Optic atrophy 3 protein (OPA3). This fam	COG3919	Predicted ATP-grasp enzyme [General func
ATP-dependent exonuclease V beta subunit, helicase and exonuclease domain-containing	HborDRAFT_2559	2406160	2409618		-	1152	227881904			pfam00580,pfam00580	UvrD/REP helicase. The Rep family helica ; UvrD/REP helicase. The Rep family helica	COG1074	ATP-dependent exoDNAse (exonuclease V) b
hypothetical protein HborDRAFT_2560	HborDRAFT_2560	2409615	2410520		-	301	227881905			pfam04737	Lantibiotic dehydratase, N terminus. Lan
hypothetical protein HborDRAFT_2561	HborDRAFT_2561	2410517	2412577		-	686	227881906			pfam00580	UvrD/REP helicase. The Rep family helica	COG0210	Superfamily I DNA and RNA helicases [DNA
hypothetical protein HborDRAFT_2562	HborDRAFT_2562	2412583	2414703		-	706	227881907			cd00138	Phospholipase D. Active site motifs; The	COG3886	Predicted HKD family nuclease [DNA repli
uncharacterized protein containing piwi/argonaute domain	HborDRAFT_2563	2414767	2417454		-	895	227881908	PIWI domain containing protein		cd04659,pfam05110	Piwi_piwi-like_ProArk: PIWI domain, Piwi ; AF-4 proto-oncoprotein. This family cons	COG1431	Argonaute homolog, implicated in RNA met
hypothetical protein HborDRAFT_2564	HborDRAFT_2564	2417713	2419389		+	558	227881909			smart00382	ATPases associated with a variety of cel	COG1373	Predicted ATPase (AAA+ superfamily) [Gen
hypothetical protein HborDRAFT_2565	HborDRAFT_2565	2419485	2424509		+	1674	227881910			pfam02518,pfam07095,smart00611	Histidine kinase-, DNA gyrase B-, and HS ; Intracellular growth attenuator protein ; Domain of unknown function in Sec63p, Br	COG4191	Signal transduction histidine kinase reg
hypothetical protein HborDRAFT_2566	HborDRAFT_2566	2424592	2425824		+	410	227881911
hypothetical protein HborDRAFT_2567	HborDRAFT_2567	2425830	2427176		-	448	227881912			pfam04471,pfam06050	Restriction endonuclease. Prokaryotic fa ; 2-hydroxyglutaryl-CoA dehydratase, D-com	COG4187	Arginine degradation protein (predicted
hypothetical protein HborDRAFT_2568	HborDRAFT_2568	2427369	2428136		+	255	227881913			smart00486	DNA polymerase type-B family; DNA polyme	COG0417	DNA polymerase elongation subunit (famil
hypothetical protein HborDRAFT_2569	HborDRAFT_2569	2428169	2431729		-	1186	227881914			pfam02463,pfam02463,pfam01040	RecF/RecN/SMC N terminal domain. This do ; RecF/RecN/SMC N terminal domain. This do ; UbiA prenyltransferase family.	COG4717	Uncharacterized conserved protein [Funct
DNA repair exonuclease	HborDRAFT_2570	2431722	2433008		-	428	227881915			pfam00149	Calcineurin-like phosphoesterase. This f	COG0420	DNA repair exonuclease [DNA replication,
hypothetical protein HborDRAFT_2571	HborDRAFT_2571	2433281	2434156		-	291	227881916			pfam00979,MTH00149	Reovirus outer capsid protein, Sigma 3. ; NADH dehydrogenase subunit 4L; Provision	COG0555	ABC-type sulfate transport system, perme
hypothetical protein HborDRAFT_2572	HborDRAFT_2572	2434221	2435174		-	317	227881917			pfam09114	Transcription factor MotA, activation do	COG3440,COG4742	Predicted restriction endonuclease [Defe ; Predicted transcriptional regulator [Tra
hypothetical protein HborDRAFT_2573	HborDRAFT_2573	2435288	2435530		-	80	227881918					COG2133	Glucose/sorbosone dehydrogenases [Carboh
					119493538	Bacteria,Cyanobacteria,Oscillatoriales,Lyngbya,Lyngbya sp. PCC 8106
hypothetical protein L8106_18172	L8106_18172	6426664	6428775		-	703	119493528			pfam04455,pfam02274	LOR/SDH bifunctional enzyme conserved re ; Amidinotransferase. This family contains	COG1915,COG1834	Uncharacterized conserved protein [Funct ; N-Dimethylarginine dimethylaminohydrolas
hypothetical protein L8106_18177	L8106_18177	6429205	6430542		+	445	119493529
two-component response regulator	L8106_18182	6430749	6432539		-	596	119493530			cd01948,pfam00990,smart00448	EAL domain. This domain is found in dive ; GGDEF domain. This domain is found linke ; cheY-homologous receiver domain; CheY re	COG5001,COG3437	Predicted signal transduction protein co ; Response regulator containing a CheY-lik
phosphoribosylaminoimidazole carboxylase	L8106_18187	6432671	6433876		-	401	119493531			pfam02222,pfam00070	ATP-grasp domain. This family does not c ; Pyridine nucleotide-disulphide oxidoredu	COG0026	Phosphoribosylaminoimidazole carboxylase
hypothetical protein L8106_18192	L8106_18192	6434065	6434643		+	192	119493532			pfam00805,pfam00805	Pentapeptide repeats (8 copies). These r ; Pentapeptide repeats (8 copies). These r	COG1357	Pentapeptide repeats containing protein
hypothetical protein L8106_18197	L8106_18197	6434699	6435118		+	139	119493533			cd00474	The SUI1/eIF1 (eukaryotic initiation fac	COG0023	Translation initiation factor 1 (eIF-1/S
hypothetical protein L8106_18202	L8106_18202	6435152	6435766		+	204	119493534			pfam04055	Radical SAM superfamily. Radical SAM pro	COG0602	Organic radical activating enzymes [Post
hypothetical protein L8106_18207	L8106_18207	6435905	6436222		+	105	119493535
hypothetical protein L8106_18212	L8106_18212	6436556	6436801		+	81	119493536			pfam02594	Uncharacterised ACR, YggU family COG1872	COG1872	Uncharacterized conserved protein [Funct
hypothetical protein L8106_18217	L8106_18217	6436914	6437150		+	78	119493537
hypothetical protein L8106_18222	L8106_18222	6437162	6439456		-	764	119493538	PIWI domain containing protein		cd04659	Piwi_piwi-like_ProArk: PIWI domain, Piwi	COG1431	Argonaute homolog, implicated in RNA met
hypothetical protein L8106_18227	L8106_18227	6439453	6439705		-	83	119493539	RecB family nuclease, COG1468 subfamily, fragment		pfam09421	Frequency clock protein. The frequency c	COG1468	CRISPR-associated protein Cas4 (RecB fam
cell division protein; FtsH	L8106_25857	6439706	6440948		+	413	119493541			CHL00176	cell division protein; Validated	COG0465	ATP-dependent Zn proteases [Posttranslat
cell division protein; FtsH	L8106_25862	6441010	6442857		+	615	119493542			CHL00176	cell division protein; Validated	COG0465	ATP-dependent Zn proteases [Posttranslat
hypothetical protein L8106_25867	L8106_25867	6442980	6443915		+	311	119493543			pfam03747	ADP-ribosylglycohydrolase. This family i	COG1397	ADP-ribosylglycohydrolase [Posttranslati
hypothetical protein L8106_25872	L8106_25872	6443968	6444225		+	85	119493544			pfam10763	Protein of unknown function (DUF2584). T
hypothetical protein L8106_25877	L8106_25877	6444301	6444471		-	56	119493545
hypothetical protein L8106_25882	L8106_25882	6444500	6445090		+	196	119493546			pfam01471,pfam01471	Putative peptidoglycan binding domain. T ; Putative peptidoglycan binding domain. T	COG3409	Putative peptidoglycan-binding domain-co
hypothetical protein L8106_25887	L8106_25887	6445505	6446089		+	194	119493547			pfam01471,pfam01471	Putative peptidoglycan binding domain. T ; Putative peptidoglycan binding domain. T	COG3409	Putative peptidoglycan-binding domain-co
hypothetical protein L8106_25892	L8106_25892	6446244	6446684		-	146	119493548			pfam00903	Glyoxalase/Bleomycin resistance protein/	COG0346	Lactoylglutathione lyase and related lya
hypothetical protein L8106_25897	L8106_25897	6446744	6447250		-	168	119493549			pfam09654	Protein of unknown function (DUF2396). T
					114777173	Bacteria,Proteobacteria,Zetaproteobacteria,Mariprofundales,Mariprofundaceae,Mariprofundus,Mariprofundus ferrooxydans,Mariprofundus ferrooxydans PV-1
hypothetical protein SPV1_08858	SPV1_08858	1261000	1261218		-	72	114777163			pfam01402	Ribbon-helix-helix protein, copG family.
hypothetical protein SPV1_08863	SPV1_08863	1261356	1262981		-	541	114777164			cd00338,pfam07508	Serine Recombinase family, catalytic dom ; Recombinase. This domain is usually foun	COG1961	Site-specific recombinases, DNA invertas
multi-sensor hybrid histidine kinase	SPV1_08868	1263015	1264895		-	626	114777165			pfam08447,pfam00989,pfam08447,pfam05231,pfam08448	PAS fold. The PAS fold corresponds to th ; PAS fold. The PAS fold corresponds to th ; PAS fold. The PAS fold corresponds to th ; MASE1. Predicted integral membrane senso ; PAS fold. The PAS fold corresponds to th	COG2202,COG2223	FOG: PAS/PAC domain [Signal transduction ; Nitrate/nitrite transporter [Inorganic i
thioredoxin-disulfide reductase	SPV1_08873	1265078	1266013		-	311	114777166			pfam07992	Pyridine nucleotide-disulphide oxidoredu	COG0492	Thioredoxin reductase [Posttranslational
glycosyl hydrolase, family 10	SPV1_08878	1266081	1266962		-	293	114777167			pfam00795,cd01745	Carbon-nitrogen hydrolase. This family c ; This group contains a subgroup of protei	COG0388	Predicted amidohydrolase [General functi
peptidylarginine deiminase-related protein	SPV1_08883	1266959	1268011		-	350	114777168			pfam04371	Porphyromonas-type peptidyl-arginine dei	COG2957	Peptidylarginine deiminase and related e
magnesium transporter	SPV1_08888	1268019	1269425		-	468	114777169			cd04606,pfam03448,pfam01769	This cd contains two tandem repeats of t ; MgtE intracellular N domain. This domain ; Divalent cation transporter. This region	COG2239	Mg/Co/Ni transporter MgtE (contains CBS
two component, sigma54 specific, transcriptional regulator, Fis family protein	SPV1_08893	1269534	1270220		+	228	114777170			pfam00072,pfam00512	Response regulator receiver domain. This ; His Kinase A (phosphoacceptor) domain. D	COG2204	Response regulator containing CheY-like
transcription-repair coupling factor	SPV1_08898	1270254	1273583		+	1109	114777171			pfam02559,pfam00270,cd00079,pfam03461	CarD-like/TRCF domain. CarD is a Myxococ ; DEAD/DEAH box helicase. Members of this ; Helicase superfamily c-terminal domain; ; TRCF domain.	COG1197	Transcription-repair coupling factor (su
phosphoserine phosphatase	SPV1_08903	1273705	1274319		+	204	114777172			pfam00702	haloacid dehalogenase-like hydrolase. Th	COG0560	Phosphoserine phosphatase [Amino acid tr
Piwi domain protein	SPV1_08908	1274519	1277173		-	884	114777173	PIWI domain containing protein		cd04659,pfam01094	Piwi_piwi-like_ProArk: PIWI domain, Piwi ; Receptor family ligand binding region. T
hypothetical protein SPV1_08913	SPV1_08913	1277814	1278605		-	263	114777174			pfam04305	Protein of unknown function (DUF455).	COG2833	Uncharacterized protein conserved in bac
hypothetical protein SPV1_08918	SPV1_08918	1278665	1279291		+	208	114777175			pfam04356	Protein of unknown function (DUF489). Pr	COG2915	Uncharacterized protein involved in puri
hypothetical protein SPV1_08923	SPV1_08923	1279376	1279630		+	84	114777176
outer membrane protein	SPV1_08928	1279627	1280265		+	212	114777177			pfam00691,cd01563	OmpA family. The Pfam entry also include ; Threonine synthase is a pyridoxal phosph	COG2885	Outer membrane protein and related pepti
sulfate permease family protein	SPV1_08933	1280395	1281129		+	244	114777178			pfam00916	Sulfate transporter family. Mutations in	COG0659	Sulfate permease and related transporter
Sulfate permease family protein	SPV1_08938	1281101	1281925		+	274	114777179			pfam00916,pfam01740	Sulfate transporter family. Mutations in ; STAS domain. The STAS (after Sulphate Tr	COG0659	Sulfate permease and related transporter
hypothetical protein SPV1_08943	SPV1_08943	1281979	1282329		+	116	114777180			pfam07366	SnoaL-like polyketide cyclase. This fami	COG4460	Uncharacterized protein conserved in bac
hypothetical protein SPV1_08948	SPV1_08948	1282559	1283032		+	157	114777181			pfam07238	PilZ domain. This domain is found in a w
ABC-type branched-chain amino acid transport systems periplasmic component-like protein	SPV1_08953	1283060	1285006		-	648	114777182			cd06339,pfam10738	This subgroup includes periplasmic bindi ; Probable lipoprotein LpqN. This family i	COG0683	ABC-type branched-chain amino acid trans
hypothetical protein SPV1_08958	SPV1_08958	1285005	1285859		+	284	114777183			pfam00590	Tetrapyrrole (Corrin/Porphyrin) Methylas	COG0313	Predicted methyltransferases [General fu
					154490797	Bacteria,Bacteroidetes/Chlorobi group,Bacteroidetes,Bacteroidia,Bacteroidales,Porphyromonadaceae,Parabacteroides,Parabacteroides merdae,Parabacteroides merdae ATCC 43184
hypothetical protein PARMER_00704	PARMER_00704	733335	735194		+	619	154490787			pfam07992	Pyridine nucleotide-disulphide oxidoredu	COG0644	Dehydrogenases (flavoproteins) [Energy p
hypothetical protein PARMER_00705	PARMER_00705	735316	736767		+	483	154490788			pfam07859,cd01833	alpha/beta hydrolase fold. This catalyti ; SGNH_hydrolase subfamily, similar to Rum	COG0657,COG2755	Esterase/lipase [Lipid metabolism]
hypothetical protein PARMER_00706	PARMER_00706	736774	737622		+	282	154490789			pfam01120	Alpha-L-fucosidase.	COG3669	Alpha-L-fucosidase [Carbohydrate transpo
hypothetical protein PARMER_00707	PARMER_00707	737837	738085		+	82	154490790			pfam07470	Glycosyl Hydrolase Family 88. Unsaturate	COG4225	Predicted unsaturated glucuronyl hydrola
hypothetical protein PARMER_00708	PARMER_00708	738200	742156		+	1318	154490791			pfam04326	Divergent AAA domain. This family is rel	COG2865	Predicted transcriptional regulator cont
hypothetical protein PARMER_00709	PARMER_00709	742153	743313		-	386	154490792			cd06174	The Major Facilitator Superfamily (MFS)	COG2814	Arabinose efflux permease [Carbohydrate
hypothetical protein PARMER_00710	PARMER_00710	743543	745909		+	788	154490793			pfam02687,pfam02687,cd04817	Predicted permease. This is a family of ; Predicted permease. This is a family of ; PA_VapT_like: Protease-associated domain	COG0577,COG0577,COG2403	ABC-type antimicrobial peptide transport ; ABC-type antimicrobial peptide transport ; Predicted GTPase [General function predi
hypothetical protein PARMER_00711	PARMER_00711	745943	746553		+	204	154490794
hypothetical protein PARMER_00712	PARMER_00712	746554	746750		-	65	154490795			pfam05717	IS66 Orf2 like protein. This protein is
hypothetical protein PARMER_00713	PARMER_00713	746734	747090		-	118	154490796					COG0386	Glutathione peroxidase [Posttranslationa
hypothetical protein PARMER_00714	PARMER_00714	747270	749093		-	607	154490797	PIWI domain containing protein		cd04659	Piwi_piwi-like_ProArk: PIWI domain, Piwi	COG1431	Argonaute homolog, implicated in RNA met
hypothetical protein PARMER_00715	PARMER_00715	749041	750411		-	456	154490798	Predicted Sir2 family endonuclease fused to uncharacterized APAZ domain		cd00296	SIR2 superfamily of proteins includes si	COG0846	NAD-dependent protein deacetylases, SIR2
hypothetical protein PARMER_00716	PARMER_00716	750435	751463		-	342	154490799					COG2378	Predicted transcriptional regulator [Tra
hypothetical protein PARMER_00717	PARMER_00717	751537	755052		-	1171	154490800			pfam01443,pfam01443,pfam07632	Viral (Superfamily 1) RNA helicase. Heli ; Viral (Superfamily 1) RNA helicase. Heli ; Protein of unknown function (DUF1593). A	COG0507	ATP-dependent exoDNAse (exonuclease V),
hypothetical protein PARMER_00718	PARMER_00718	755150	759454		-	1434	154490801			pfam04851,pfam04313	Type III restriction enzyme, res subunit ; Type I restriction enzyme R protein N te	COG0610	Type I site-specific restriction-modific
hypothetical protein PARMER_00719	PARMER_00719	759485	760639		-	384	154490802			pfam01420,pfam01420	Type I restriction modification DNA spec ; Type I restriction modification DNA spec	COG0732	Restriction endonuclease S subunits [Def
hypothetical protein PARMER_00720	PARMER_00720	760623	763211		-	862	154490803			pfam02384,pfam01576,pfam03290	N-6 DNA Methylase. Restriction-modificat ; Myosin tail. The myosin molecule is a mu ; Vaccinia virus I7 processing peptidase.	COG0286,COG1196	Type I restriction-modification system m ; Chromosome segregation ATPases [Cell div
hypothetical protein PARMER_00721	PARMER_00721	763323	763532		-	69	154490804			pfam01381	Helix-turn-helix. This large family of D	COG1476	Predicted transcriptional regulators [Tr
hypothetical protein PARMER_00722	PARMER_00722	763742	764596		+	284	154490805			pfam04471	Restriction endonuclease. Prokaryotic fa	COG1715	Restriction endonuclease [Defense mechan
hypothetical protein PARMER_00723	PARMER_00723	764731	765954		-	407	154490806					COG3378	Phage associated DNA primase [General fu
hypothetical protein PARMER_00724	PARMER_00724	766012	766302		-	96	154490807					COG0484	DnaJ-class molecular chaperone with C-te
					84701997	Bacteria,Proteobacteria,Alphaproteobacteria,Parvularculales,Parvularculaceae,Parvularcula,Parvularcula bermudensis,Parvularcula bermudensis HTCC2503
hypothetical protein PB2503_03477	PB2503_03477	629736	630227		+	163	84701987			pfam00201,pfam03177	UDP-glucoronosyl and UDP-glucosyl transf ; Non-repetitive/WGA-negative nucleoporin.	COG1487	Predicted nucleic acid-binding protein,
hypothetical protein PB2503_03482	PB2503_03482	631003	631236		+	77	84701988
hypothetical protein PB2503_03487	PB2503_03487	631311	632024		+	237	84701989
hypothetical protein PB2503_03492	PB2503_03492	632337	633047		+	236	84701990			pfam04801	Sin-like protein conserved region. Famil
hypothetical protein PB2503_03497	PB2503_03497	633828	634082		-	84	84701991			smart00440	C2C2 Zinc finger; Nucleic-acid-binding m	COG1594	DNA-directed RNA polymerase, subunit M/T
UMUC-like DNA-repair protein	PB2503_03502	634079	635335		-	418	84701992			cd00424	Y-family of DNA polymerases. Pol_Y's can	COG0389	Nucleotidyltransferase/DNA polymerase in
hypothetical protein PB2503_03507	PB2503_03507	635494	635898		+	134	84701993			pfam02586	Uncharacterised ACR, COG2135.	COG2135	Uncharacterized conserved protein [Funct
hypothetical protein PB2503_03512	PB2503_03512	636001	636150		+	49	84701994			pfam02586	Uncharacterised ACR, COG2135.	COG2135	Uncharacterized conserved protein [Funct
hypothetical protein PB2503_03517	PB2503_03517	636147	637202		-	351	84701995			pfam00577	Fimbrial Usher protein. This protein is
hypothetical protein PB2503_03522	PB2503_03522	637589	637963		+	124	84701996
Piwi domain protein	PB2503_03527	638325	639755		-	476	84701997	PIWI domain containing protein		cd04659	Piwi_piwi-like_ProArk: PIWI domain, Piwi	COG2113	ABC-type proline/glycine betaine transpo
hypothetical protein PB2503_03532	PB2503_03532	639752	641536		-	594	84701998	Predicted Sir2 family endonuclease fused to uncharacterized APAZ domain		cd01406	Sir2-like: Prokaryotic group of uncharac	COG0846	NAD-dependent protein deacetylases, SIR2
hypothetical protein PB2503_03537	PB2503_03537	641523	642245		-	240	84701999			pfam07512	Protein of unknown function (DUF1526).	COG4214	ABC-type xylose transport system, permea
hypothetical protein PB2503_03542	PB2503_03542	642324	642860		-	178	84702000			pfam03428	Replication protein C. Replication prote	COG1349	Transcriptional regulators of sugar meta
hypothetical protein PB2503_03547	PB2503_03547	643128	644198		-	356	84702001			pfam07398	Protein of unknown function (DUF1503). T
hypothetical protein PB2503_03552	PB2503_03552	644372	644584		-	70	84702002			pfam05013	N-formylglutamate amidohydrolase. Formyl	COG0153	Galactokinase [Carbohydrate transport an
hypothetical protein PB2503_03557	PB2503_03557	644604	644921		-	105	84702003			pfam05284	Protein of unknown function (DUF736). Th	COG5489	Uncharacterized conserved protein [Funct
hypothetical protein PB2503_03562	PB2503_03562	644939	645184		-	81	84702004			pfam10038	Protein of unknown function (DUF2274). M	COG5639	Uncharacterized conserved small protein
conjugal transfer protein trbI	PB2503_03567	645189	646403		-	404	84702005			pfam03743	Bacterial conjugation TrbI-like protein.	COG2948	Type IV secretory pathway, VirB10 compon
conjugal transfer protein trbG	PB2503_03572	646400	647398		-	332	84702006			pfam03524	Conjugal transfer protein. This family i	COG3504	Type IV secretory pathway, VirB9 compone
probable conjugal transfer trbf transmembrane protein	PB2503_03577	647395	648093		-	232	84702007			pfam04585	Conjugal transfer protein. Family of pro	COG3701	Type IV secretory pathway, TrbF componen
					84702443	Bacteria,Proteobacteria,Alphaproteobacteria,Parvularculales,Parvularculaceae,Parvularcula,Parvularcula bermudensis,Parvularcula bermudensis HTCC2503
probable conjugal transfer trbd transmembrane protein	PB2503_05707	1090561	1090815		+	84	84702433			pfam05245	Conjugal transfer protein TrbD. This fam	COG5268	Type IV secretory pathway, TrbD componen
conjugal transfer protein trbe	PB2503_05712	1090809	1093280		+	823	84702434			pfam03135,cd03225	CagE, TrbE, VirB family, component of ty ; Domain I of the ABC component of a cobal	COG3451	Type IV secretory pathway, VirB4 compone
possible conjugal transfer protein trbJ	PB2503_05717	1093290	1093988		+	232	84702435			pfam07106	Tat binding protein 1(TBP-1)-interacting	COG5314	Conjugal transfer/entry exclusion protei
probable conjugal transfer protein	PB2503_05722	1093995	1095311		+	438	84702436			pfam04610,pfam06112	TrbL/VirB6 plasmid conjugal transfer pro ; Gammaherpesvirus capsid protein. This fa	COG3846	Type IV secretory pathway, TrbL componen
conjugal transfer protein trbF	PB2503_05727	1095315	1096007		+	230	84702437			pfam04585	Conjugal transfer protein. Family of pro	COG3701	Type IV secretory pathway, TrbF componen
conjugal transfer protein trbG	PB2503_05732	1096013	1097050		+	345	84702438			pfam03524	Conjugal transfer protein. This family i	COG3504	Type IV secretory pathway, VirB9 compone
conjugal transfer protein trbI	PB2503_05737	1097055	1098332		+	425	84702439			pfam03743	Bacterial conjugation TrbI-like protein.	COG2948	Type IV secretory pathway, VirB10 compon
hypothetical protein PB2503_05742	PB2503_05742	1098329	1098565		+	78	84702440			pfam10038	Protein of unknown function (DUF2274). M	COG5639	Uncharacterized conserved small protein
hypothetical protein PB2503_05747	PB2503_05747	1098570	1098872		+	100	84702441			pfam05284	Protein of unknown function (DUF736). Th	COG5489	Uncharacterized conserved protein [Funct
hypothetical protein PB2503_05752	PB2503_05752	1098875	1100038		-	387	84702442	Rec-like endonuclease fused to uncharacterized N-terminal domain
hypothetical protein PB2503_05757	PB2503_05757	1100038	1102338		-	766	84702443	PIWI domain containing protein		cd04659,pfam09623	Piwi_piwi-like_ProArk: PIWI domain, Piwi ; CRISPR-associated protein NE0113 (Cas_NE
hypothetical protein PB2503_05762	PB2503_05762	1102551	1103465		-	304	84702444			pfam08843	Domain of unknown function (DUF1814). Th	COG2253	Uncharacterized conserved protein [Funct
hypothetical protein PB2503_05767	PB2503_05767	1103455	1104390		-	311	84702445					COG5340	Predicted transcriptional regulator [Tra
Phage integrase	PB2503_05772	1104390	1105655		-	421	84702446			cd00801	Bacteriophage P4 integrase. P4-like inte	COG4974	Site-specific recombinase XerD [DNA repl
resolvase	PB2503_05777	1106043	1107548		-	501	84702447			pfam00239,pfam03961	Resolvase, N terminal domain. The N-term ; Protein of unknown function (DUF342). Th	COG1961,COG0264	Site-specific recombinases, DNA invertas ; Translation elongation factor Ts [Transl
hypothetical protein PB2503_05782	PB2503_05782	1107698	1108078		-	126	84702448
hypothetical protein PB2503_05787	PB2503_05787	1108221	1108556		-	111	84702449			pfam03254,pfam07420	Xyloglucan fucosyltransferase. Plant cel ; Protein of unknown function (DUF1509). T
hypothetical protein PB2503_05792	PB2503_05792	1109044	1109310		-	88	84702450
hypothetical protein PB2503_05797	PB2503_05797	1109341	1111179		-	612	84702451			cd01126	The TraG/TraD/VirD4 family are bacterial	COG3505	Type IV secretory pathway, VirD4 compone
hypothetical protein PB2503_05802	PB2503_05802	1111431	1112498		+	355	84702452			pfam04556,pfam00162,pfam02424	DpmII restriction endonuclease. Members ; Phosphoglycerate kinase.
hypothetical protein PB2503_05807	PB2503_05807	1112537	1112878		+	113	84702453			pfam01975	Survival protein SurE. Escherichia coli
					84702495	Bacteria,Proteobacteria,Alphaproteobacteria,Parvularculales,Parvularculaceae,Parvularcula,Parvularcula bermudensis,Parvularcula bermudensis HTCC2503
hypothetical protein PB2503_05967	PB2503_05967	1151192	1151488		-	98	84702485
hypothetical protein PB2503_05972	PB2503_05972	1151604	1152044		-	146	84702486			pfam01665	Rotavirus non-structural protein NSP3. T
hypothetical protein PB2503_05977	PB2503_05977	1152164	1153300		+	378	84702487			pfam04541,pfam02456	Herpesvirus virion protein U34. This pro ; Adenovirus IVa2 protein. IVa2 protein ca	COG1152	CO dehydrogenase/acetyl-CoA synthase alp
hypothetical protein PB2503_05982	PB2503_05982	1153314	1153646		+	110	84702488			cd00204	ankyrin repeats; ankyrin repeats mediat
hypothetical protein PB2503_05987	PB2503_05987	1154192	1157464		-	1090	84702489			pfam04465,cd06391	Protein of unknown function (DUF499). Fa ; N-terminal leucine/isoleucine/valine-bin	COG1483	Predicted ATPase (AAA+ superfamily) [Gen
hypothetical protein PB2503_05992	PB2503_05992	1157511	1160327		-	938	84702490			pfam06634,pfam01170,pfam10236	Protein of unknown function (DUF1156). T ; Putative RNA methylase family UPF0020. T ; Mitochondrial ribosomal death-associated	COG1743	Adenine-specific DNA methylase containin
Possible ATPase	PB2503_05997	1160344	1164600		-	1418	84702491			pfam02518,pfam03344	Histidine kinase-, DNA gyrase B-, and HS ; Daxx Family. The Daxx protein (also know	COG0323,COG5406	DNA mismatch repair enzyme (predicted AT ; Nucleosome binding factor SPN, SPT16 sub
possible ATP-dependent RNA helicase	PB2503_06002	1164597	1168118		-	1173	84702492			smart00487,cd00079,pfam05262	DEAD-like helicases superfamily;	COG0553	Superfamily II DNA/RNA helicases, SNF2 f
hypothetical protein PB2503_06007	PB2503_06007	1168244	1169248		-	334	84702493					COG2378	Predicted transcriptional regulator [Tra
hypothetical protein PB2503_06012	PB2503_06012	1169721	1171091		+	456	84702494	RecB-like nuclease of Mrr subfamily fuzed to APAZ domain
hypothetical protein PB2503_06017	PB2503_06017	1171088	1172506		+	472	84702495	PIWI domain containing protein		cd04659	Piwi_piwi-like_ProArk: PIWI domain, Piwi
hypothetical protein PB2503_06022	PB2503_06022	1172512	1173927		+	471	84702496			pfam06032,pfam03337	Protein of unknown function (DUF917). Th ; Poxvirus F12L protein.	COG5440	Uncharacterized conserved protein [Funct
antirestriction protein	PB2503_06027	1174261	1175160		+	299	84702497			pfam08401,pfam02274	Domain of unknown function (DUF1738). Th ; Amidinotransferase. This family contains	COG4227	Antirestriction protein [DNA replication
hypothetical protein PB2503_06032	PB2503_06032	1175211	1175462		-	83	84702498
hypothetical protein PB2503_06037	PB2503_06037	1175761	1176009		+	82	84702499
hypothetical protein PB2503_06042	PB2503_06042	1176006	1176293		+	95	84702500
hypothetical protein PB2503_06047	PB2503_06047	1176300	1177727		-	475	84702501			pfam03432,pfam07946	Relaxase/Mobilisation nuclease domain. R ; Protein of unknown function (DUF1682). T	COG1196	Chromosome segregation ATPases [Cell div
hypothetical protein PB2503_06052	PB2503_06052	1177724	1178029		-	101	84702502
putative hydrolase	PB2503_06057	1178411	1179274		-	287	84702503			pfam00561	alpha/beta hydrolase fold. This catalyti	COG0596	Predicted hydrolases or acyltransferases
putative hydrolase	PB2503_06062	1179300	1180127		-	275	84702504			pfam00561	alpha/beta hydrolase fold. This catalyti	COG0596	Predicted hydrolases or acyltransferases
transcriptional regulator, LysR family protein	PB2503_06067	1180235	1181137		+	300	84702505			pfam00126,pfam03466	Bacterial regulatory helix-turn-helix pr ; LysR substrate binding domain. The struc	COG0583	Transcriptional regulator [Transcription
					229204037	Bacteria,Bacteroidetes/Chlorobi group,Bacteroidetes,Sphingobacteria,Sphingobacteriales,Sphingobacteriaceae,Pedobacter,Pedobacter heparinus,Pedobacter heparinus DSM 2366
hypothetical protein PhepDRAFT_4088	PhepDRAFT_4088	4630593	4631027		-	144	229204027			pfam05695,pfam00147	Plant protein of unknown function (DUF82 ; Fibrinogen beta and gamma chains, C-term	COG3264	Small-conductance mechanosensitive chann
esterase/lipase	PhepDRAFT_4089	4631031	4631876		-	281	229204028			pfam07859	alpha/beta hydrolase fold. This catalyti	COG0657	Esterase/lipase [Lipid metabolism]
hypothetical protein PhepDRAFT_4090	PhepDRAFT_4090	4631900	4632592		-	230	229204029					COG1201	Lhr-like helicases [General function pre
amidohydrolase, imidazolonepropionase	PhepDRAFT_4091	4632604	4633968		-	454	229204030			cd01299	Metallo-dependent hydrolases, subgroup A	COG1228	Imidazolonepropionase and related amidoh
periplasmic component of the Tol biopolymer transport system	PhepDRAFT_4092	4634114	4635754		-	546	229204031			pfam07676,pfam07676	WD40-like Beta Propeller Repeat. This fa ; WD40-like Beta Propeller Repeat. This fa	COG0823,COG0823	Periplasmic component of the Tol biopoly ; Periplasmic component of the Tol biopoly
thiol:disulfide interchange protein	PhepDRAFT_4093	4635754	4637544		-	596	229204032			cd02953,pfam08594	DsbD gamma family; DsbD gamma is the C-t ; Uncharacterised protein family (UPF0300)	COG4232	Thiol:disulfide interchange protein [Pos
RagB/SusD domain-containing protein	PhepDRAFT_4094	4637699	4639117		-	472	229204033			pfam07980	RagB, SusD and hypothetical proteins. Th
outer membrane receptor for ferrienterochelin and colicins	PhepDRAFT_4095	4639165	4642548		-	1127	229204034			pfam07715,pfam07660	TonB-dependent Receptor Plug Domain. The ; Secretin and TonB N terminus short domai	COG4771,COG1629	Outer membrane receptor for ferrienteroc ; Outer membrane receptor proteins, mostly
Fe2+-dicitrate sensor, membrane component	PhepDRAFT_4096	4642791	4643948		-	385	229204035			pfam04773,pfam10099	FecR protein. FecR is involved in regula ; Uncharacterized protein conserved in bac	COG3712	Fe2+-dicitrate sensor, membrane componen
RNA polymerase sigma factor, sigma-70 family	PhepDRAFT_4097	4644017	4644583		-	188	229204036			pfam08281,pfam04542	Sigma-70, region 4. Region 4 of sigma-70 ; Sigma-70 region 2. Region 2 of sigma-70	COG1595	DNA-directed RNA polymerase specialized
hypothetical protein PhepDRAFT_4098	PhepDRAFT_4098	4645178	4647058		+	626	229204037	PIWI domain containing protein		cd04659	Piwi_piwi-like_ProArk: PIWI domain, Piwi	COG1431	Argonaute homolog, implicated in RNA met
hypothetical protein PhepDRAFT_4099	PhepDRAFT_4099	4647060	4648139		+	359	229204038	Predicted nuclease of Sir2 family		cd01150	Peroxisomal acyl-CoA oxidases (AXO) cata
hypothetical protein PhepDRAFT_4100	PhepDRAFT_4100	4648182	4648405		-	73	229204039
hypothetical protein PhepDRAFT_4101	PhepDRAFT_4101	4648406	4648636		+	76	229204041
hypothetical protein PhepDRAFT_4102	PhepDRAFT_4102	4648658	4649032		+	124	229204042					COG0503,COG3083	Adenine/guanine phosphoribosyltransferas ; Predicted hydrolase of alkaline phosphat
acetyltransferase	PhepDRAFT_4103	4649040	4649600		+	186	229204043			pfam00583	Acetyltransferase (GNAT) family. This fa	COG0456	Acetyltransferases [General function pre
DNA-binding domain-containing protein, AraC-type	PhepDRAFT_4104	4649597	4650481		-	294	229204044			smart00342,pfam02311	helix_turn_helix, arabinose operon contr ; AraC-like ligand binding domain. This fa	COG2207	AraC-type DNA-binding domain-containing
L-arabinose isomerase	PhepDRAFT_4105	4650568	4652049		+	493	229204045			cd00578	L-fucose isomerase (FucIase) and L-arabi	COG2160	L-arabinose isomerase [Carbohydrate tran
arabinose efflux permease family protein	PhepDRAFT_4106	4652054	4653154		-	366	229204046			pfam07690	Major Facilitator Superfamily.	COG2814	Arabinose efflux permease [Carbohydrate
ketosteroid isomerase-like protein	PhepDRAFT_4107	4653426	4653851		+	141	229204047			pfam07366	SnoaL-like polyketide cyclase. This fami	COG3631	Ketosteroid isomerase-related protein [G
hypothetical protein PhepDRAFT_4108	PhepDRAFT_4108	4653913	4655367		+	484	229204048
					229540345	Bacteria,Planctomycetes,Planctomycetacia,Planctomycetales,Planctomycetaceae,Planctomyces,Planctomyces limnophilus,Planctomyces limnophilus DSM 3776
hypothetical protein PlimDRAFT_42010	PlimDRAFT_42010	4701552	4701635		-	27	229540335
transposase	PlimDRAFT_42020	4702223	4702555		-	110	229540336			pfam01609	Transposase DDE domain. Transposase prot	COG3293	Transposase and inactivated derivatives
hypothetical protein PlimDRAFT_42030	PlimDRAFT_42030	4702620	4702850		-	76	229540337			pfam08218	Citrate lyase ligase C-terminal domain.	COG3293	Transposase and inactivated derivatives
hypothetical protein PlimDRAFT_42040	PlimDRAFT_42040	4702851	4702967		-	38	229540338
hypothetical protein PlimDRAFT_42050	PlimDRAFT_42050	4703298	4703489		-	63	229540339
hypothetical protein PlimDRAFT_42060	PlimDRAFT_42060	4703559	4704287		-	242	229540340			pfam10248,cd06451	Myelodysplasia-myeloid leukemia factor 1 ; Alanine-glyoxylate aminotransferase (AGA
hypothetical protein PlimDRAFT_42070	PlimDRAFT_42070	4704321	4704530		-	69	229540341
hypothetical protein PlimDRAFT_42080	PlimDRAFT_42080	4704531	4704755		-	74	229540342			pfam09028	Mac 1. The bacterial protein Mac 1 adopt
hypothetical protein PlimDRAFT_42090	PlimDRAFT_42090	4705264	4705551		-	95	229540343			pfam05040,pfam05787	Heparan sulfate 2-O-sulfotransferase (HS ; Bacterial protein of unknown function (D
hypothetical protein PlimDRAFT_42100	PlimDRAFT_42100	4705542	4707278		+	578	229540344	Predicted Sir2 family endonuclease fused to uncharacterized APAZ domain		cd01406,cd03089	Sir2-like: Prokaryotic group of uncharac ; The phosphomannomutase/phosphoglucomutas	COG0846	NAD-dependent protein deacetylases, SIR2
hypothetical protein PlimDRAFT_42110	PlimDRAFT_42110	4707473	4708696		+	407	229540345	PIWI domain containing protein		cd04659	Piwi_piwi-like_ProArk: PIWI domain, Piwi	COG2382	Enterochelin esterase and related enzyme
hypothetical protein PlimDRAFT_42120	PlimDRAFT_42120	4709048	4709869		+	273	229540346
superfamily II helicase	PlimDRAFT_42130	4709859	4712957		+	1032	229540347			pfam00270,smart00490,cd06547	DEAD/DEAH box helicase. Members of this ; helicase superfamily c-terminal domain; ; Endo-beta-N-acetylglucosaminidase (ENGas	COG1204	Superfamily II helicase [General functio
hypothetical protein PlimDRAFT_42140	PlimDRAFT_42140	4713298	4713912		+	204	229540348					COG4646	DNA methylase [Transcription / DNA repli
hypothetical protein PlimDRAFT_42150	PlimDRAFT_42150	4713985	4714689		+	234	229540349			smart00490	helicase superfamily c-terminal domain;
hypothetical protein PlimDRAFT_42160	PlimDRAFT_42160	4714747	4715232		-	161	229540350			pfam08937,pfam07364	MTH538 TIR-like domain (DUF1863). This d ; Protein of unknown function (DUF1485). T	COG4271	Predicted nucleotide-binding protein con
hypothetical protein PlimDRAFT_42170	PlimDRAFT_42170	4715834	4716373		-	179	229540351			pfam01609	Transposase DDE domain. Transposase prot	COG2205	Osmosensitive K+ channel histidine kinas
transposase family protein	PlimDRAFT_42180	4716363	4716986		-	207	229540352			pfam01609	Transposase DDE domain. Transposase prot	COG3293	Transposase and inactivated derivatives
hypothetical protein PlimDRAFT_42190	PlimDRAFT_42190	4717456	4717638		+	60	229540353
ATPase family protein associated with various cellular activities (AAA)	PlimDRAFT_42200	4717930	4719825		+	631	229540354			CHL00095	Clp protease ATP binding subunit	COG0542	ATP-binding subunits of Clp protease and
hypothetical protein PlimDRAFT_42210	PlimDRAFT_42210	4719993	4720985		+	330	229540355			cd03794	This family is most closely related to t
					149175030	Bacteria,Planctomycetes,Planctomycetacia,Planctomycetales,Planctomycetaceae,Planctomyces,Planctomyces maris,Planctomyces maris DSM 8797
probable extracytoplasmic function alternative sigma factor	PM8797T_25111	2400295	2400891		+	198	149175020			pfam04542,cd06212	Sigma-70 region 2. Region 2 of sigma-70 ; The oxygenase reductase FAD/NADH binding	COG1595	DNA-directed RNA polymerase specialized
probable serine/threonine-protein kinase pknB	PM8797T_25116	2400949	2405799		+	1616	149175021			cd00180,pfam04085,pfam01247,cd00616	Serine/Threonine protein kinases, cataly ; rod shape-determining protein MreC. MreC ; Ribosomal protein L35Ae.	COG0515,COG1792	Serine/threonine protein kinase [General ; Cell shape-determining protein [Cell env
hypothetical protein PM8797T_25121	PM8797T_25121	2405811	2406404		-	197	149175022			pfam07429	4-alpha-L-fucosyltransferase (Fuc4NAc tr
hypothetical protein PM8797T_25126	PM8797T_25126	2406660	2407571		+	303	149175023			pfam01436,pfam01436,pfam01436	NHL repeat. The NHL (NCL-1, HT2A and LIN ; NHL repeat. The NHL (NCL-1, HT2A and LIN ; NHL repeat. The NHL (NCL-1, HT2A and LIN	COG3391	Uncharacterized conserved protein [Funct
probable L-sorbosone dehydrogenase	PM8797T_25131	2407600	2410212		-	870	149175024			pfam08450,CHL00183	SMP-30/Gluconolaconase/LRE-like region. ; cytochrome c553; Provisional	COG2133,COG3258	Glucose/sorbosone dehydrogenases [Carboh ; Cytochrome c [Energy production and conv
hypothetical protein PM8797T_25136	PM8797T_25136	2410556	2411959		-	467	149175025			pfam07394	Protein of unknown function (DUF1501). T	COG3083	Predicted hydrolase of alkaline phosphat
hypothetical protein PM8797T_25141	PM8797T_25141	2412005	2412187		-	60	149175026
hypothetical protein PM8797T_25146	PM8797T_25146	2412286	2412825		+	179	149175027
hypothetical protein PM8797T_25151	PM8797T_25151	2413065	2414819		+	584	149175028
hypothetical protein PM8797T_25156	PM8797T_25156	2415000	2416367		+	455	149175029	RecB-like nuclease of Mrr subfamily fuzed to APAZ domain		cd01425	Ribosomal protein S2 (RPS2), involved in
hypothetical protein PM8797T_25161	PM8797T_25161	2416357	2417898		+	513	149175030	PIWI domain containing protein		cd04659	Piwi_piwi-like_ProArk: PIWI domain, Piwi
arylsulfatase A precursor	PM8797T_25166	2418087	2419634		+	515	149175031			pfam00884	Sulfatase.	COG3119	Arylsulfatase A and related enzymes [Ino
hypothetical protein PM8797T_25171	PM8797T_25171	2419815	2420183		+	122	149175032			pfam07885	Ion channel. This family includes the tw
hypothetical protein PM8797T_25176	PM8797T_25176	2420238	2420672		-	144	149175033			pfam10131	6-pyruvoyl-tetrahydropterin synthase rel
hypothetical protein PM8797T_25181	PM8797T_25181	2420863	2420967		+	34	149175034
probable lipase/esterase	PM8797T_25186	2420964	2422175		+	403	149175035			pfam07859,cd00051	alpha/beta hydrolase fold. This catalyti ; EF-hand, calcium binding motif; A divers	COG0657,COG5126	Esterase/lipase [Lipid metabolism]
Glyoxalase/bleomycin resistance protein/dioxygenase	PM8797T_25191	2422268	2422702		+	144	149175036			pfam00903	Glyoxalase/Bleomycin resistance protein/	COG3565	Predicted dioxygenase of extradiol dioxy
methionine aminopeptidase	PM8797T_25196	2422721	2423509		+	262	149175037			cd01086	Methionine Aminopeptidase 1. E.C. 3.4.11	COG0024	Methionine aminopeptidase [Translation,
hypothetical protein PM8797T_25201	PM8797T_25201	2423591	2423917		-	108	149175038					COG2355,COG4993	Zn-dependent dipeptidase, microsomal dip ; Glucose dehydrogenase [Carbohydrate tran
hypothetical protein PM8797T_25206	PM8797T_25206	2424087	2425052		-	321	149175039			pfam03372	Endonuclease/Exonuclease/phosphatase fam	COG3568	Metal-dependent hydrolase [General funct
hypothetical protein PM8797T_25211	PM8797T_25211	2425051	2425119		+	22	149175040
					223987888	Bacteria,Proteobacteria,Gammaproteobacteria,Enterobacteriales,Enterobacteriaceae,Providencia,Providencia rettgeri,Providencia rettgeri DSM 1131
hypothetical protein PROVRETT_00101	PROVRETT_00101	105568	106302		-	244	223987878			pfam03922,pfam03249	OmpW family. This family includes outer ; Type specific antigen. There are several	COG3637	Opacity protein and related surface anti
hypothetical protein PROVRETT_00102	PROVRETT_00102	106887	107474		-	195	223987879			pfam06067	Domain of unknown function (DUF932). Fam
hypothetical protein PROVRETT_00103	PROVRETT_00103	107738	108163		-	141	223987880			pfam03230	Antirestriction protein. This family inc
hypothetical protein PROVRETT_00104	PROVRETT_00104	108255	109118		-	287	223987881			cd00880	Era (E. coli Ras-like protein)-like. Th	COG3596	Predicted GTPase [General function predi
hypothetical protein PROVRETT_00105	PROVRETT_00105	109171	109938		-	255	223987882			MTH00096	NADH dehydrogenase subunit 5; Provisiona	COG3182	Uncharacterized iron-regulated membrane
hypothetical protein PROVRETT_00106	PROVRETT_00106	110428	111015		+	195	223987883			PHA00330	putative replication initiation protein
hypothetical protein PROVRETT_00107	PROVRETT_00107	111524	111808		+	94	223987884
hypothetical protein PROVRETT_00109	PROVRETT_00109	111765	111923		-	52	223987886
hypothetical protein PROVRETT_00108	PROVRETT_00108	111922	112425		+	167	223987885					COG2378	Predicted transcriptional regulator [Tra
hypothetical protein PROVRETT_00110	PROVRETT_00110	112444	113850		+	468	223987887	RecB-like nuclease of Mrr subfamily fuzed to APAZ domain				COG5103	Cell division control protein, negative
hypothetical protein PROVRETT_00111	PROVRETT_00111	113816	115258		+	480	223987888	PIWI domain containing protein		cd04659	Piwi_piwi-like_ProArk: PIWI domain, Piwi	COG2842	Uncharacterized ATPase, putative transpo
hypothetical protein PROVRETT_00112	PROVRETT_00112	115459	116268		+	269	223987889			pfam06100	Streptococcal 67 kDa myosin-cross-reacti	COG4716	Myosin-crossreactive antigen [Function u
hypothetical protein PROVRETT_00113	PROVRETT_00113	116258	119368		+	1036	223987890			pfam00270,smart00490,pfam05833	DEAD/DEAH box helicase. Members of this ; helicase superfamily c-terminal domain; ; Fibronectin-binding protein A N-terminus	COG1204	Superfamily II helicase [General functio
hypothetical protein PROVRETT_00115	PROVRETT_00115	119689	120936		-	415	223987892			cd00801	Bacteriophage P4 integrase. P4-like inte	COG0582	Integrase [DNA replication, recombinatio
hypothetical protein PROVRETT_00114	PROVRETT_00114	120935	121069		+	44	223987891
hypothetical protein PROVRETT_00117	PROVRETT_00117	121218	121478		+	86	223987893			pfam03381	LEM3 (ligand-effect modulator 3) family
hypothetical protein PROVRETT_00118	PROVRETT_00118	121502	121627		+	41	223987894
hypothetical protein PROVRETT_00119	PROVRETT_00119	121624	122847		+	407	223987895			pfam00144,pfam04614	Beta-lactamase. This family appears to b ; Pex19 protein family.	COG1680	Beta-lactamase class C and other penicil
hypothetical protein PROVRETT_00120	PROVRETT_00120	123051	123494		+	147	223987896			pfam00245	Alkaline phosphatase.
hypothetical protein PROVRETT_00121	PROVRETT_00121	123677	124180		+	167	223987897			pfam02534	TraG/TraD family. These proteins contain
hypothetical protein PROVRETT_00122	PROVRETT_00122	124237	125313		-	358	223987898			pfam03739	Predicted permease YjgP/YjgQ family. Mem	COG0795	Predicted permeases [General function pr
					84686687	Bacteria,Proteobacteria,Alphaproteobacteria,Rhodobacterales,unclassified Rhodobacterales,Rhodobacterales bacterium HTCC2654
T-DNA border endonuclease	RB2654_00545	3164704	3166632		-	642	84686677			pfam03432	Relaxase/Mobilisation nuclease domain. R	COG2081	Predicted flavoproteins [General functio
hypothetical protein RB2654_00550	RB2654_00550	3166625	3167245		-	206	84686678			cd00569,pfam04169	Helix-turn-helix domain of Hin and relat ; Domain of unknown function (DUF404).	COG4753	Response regulator containing CheY-like
hypothetical protein RB2654_00555	RB2654_00555	3167771	3168004		-	77	84686679
hypothetical protein RB2654_00560	RB2654_00560	3168583	3168921		-	112	84686680			pfam05284	Protein of unknown function (DUF736). Th	COG5489	Uncharacterized conserved protein [Funct
hypothetical protein RB2654_00565	RB2654_00565	3169823	3170425		+	200	84686681			pfam07929	Plasmid pRiA4b ORF-3-like protein. Membe	COG1885	Uncharacterized protein conserved in arc
hypothetical protein RB2654_00570	RB2654_00570	3170417	3170905		-	162	84686682
RNA-directed DNA polymerase	RB2654_00575	3172347	3173141		+	264	84686683			cd03487	RT_Bac_retron_II: Reverse transcriptases	COG1743	Adenine-specific DNA methylase containin
hypothetical protein RB2654_00580	RB2654_00580	3173351	3174142		-	263	84686684
putative uncharacterized protein	RB2654_00585	3174155	3175384		-	409	84686685			pfam07804,pfam07805	HipA-like C-terminal domain. The members ; HipA-like N-terminal domain. The members	COG3550	Toxin module HipA, protein kinase of pho
hypothetical protein RB2654_00590	RB2654_00590	3175365	3175964		-	199	84686686			pfam01381	Helix-turn-helix. This large family of D	COG3620	Predicted transcriptional regulator with
hypothetical protein RB2654_00595	RB2654_00595	3176209	3177684		-	491	84686687	PIWI domain containing protein		cd04659	Piwi_piwi-like_ProArk: PIWI domain, Piwi
hypothetical protein RB2654_00600	RB2654_00600	3177681	3179015		-	444	84686688	RecB-like nuclease of Mrr subfamily fuzed to APAZ domain				COG0598	Mg2+ and Co2+ transporters [Inorganic io
hypothetical protein RB2654_00605	RB2654_00605	3179325	3179918		-	197	84686689			pfam04079	Putative transcriptional regulators (Ypu	COG1386	Chromosome segregation and condensation
hypothetical protein RB2654_00610	RB2654_00610	3179918	3180802		-	294	84686690			pfam07183	Protein of unknown function (DUF1403). T	COG4468	Galactose-1-phosphate uridyltransferase
yld	RB2654_00615	3180916	3182025		+	369	84686691			cd00799	Cre recombinase, C-terminal catalytic do	COG4974	Site-specific recombinase XerD [DNA repl
replication protein C	RB2654_00620	3182038	3183216		-	392	84686692			pfam03428	Replication protein C. Replication prote	COG1196	Chromosome segregation ATPases [Cell div
hypothetical protein RB2654_00625	RB2654_00625	3183545	3184279		-	244	84686693			pfam02195,pfam03896	ParB-like nuclease domain.	COG1475	Stage 0 sporulation protein J (antagonis
replication protein a	RB2654_00630	3184564	3185862		-	432	84686694			PHA02519	plasmid partition protein SopA; Reviewed	COG1192	ATPases involved in chromosome partition
hypothetical protein RB2654_00635	RB2654_00635	3186129	3186467		-	112	84686695			pfam05284	Protein of unknown function (DUF736). Th	COG5489	Uncharacterized conserved protein [Funct
hypothetical protein RB2654_00640	RB2654_00640	3186451	3186708		+	85	84686696			pfam01098,pfam07299	Cell cycle protein. This entry includes ; Fibronectin-binding protein (FBP). This
hypothetical protein RB2654_00645	RB2654_00645	3187023	3188186		-	387	84686697			cd00009,pfam00723	The AAA+ (ATPases Associated with a wide ; Glycosyl hydrolases family 15.	COG1373	Predicted ATPase (AAA+ superfamily) [Gen
					2298719100	Bacteria,Bacteroidetes/Chlorobi group,Bacteroidetes,Sphingobacteria,Sphingobacteriales,Flexibacteraceae,Spirosoma,Spirosoma linguale,Spirosoma linguale DSM 74
signal transduction histidine kinase, COG0642	SlinDRAFT_45700	5438745	5440190		-	481	229871900			pfam02518,cd00082,pfam00672	Histidine kinase-, DNA gyrase B-, and HS ; Histidine Kinase A (dimerization/phospho ; HAMP domain.	COG0642	Signal transduction histidine kinase [Si
response regulator with CheY-like receiver domain and winged-helix DNA-binding domain	SlinDRAFT_45710	5440210	5440944		-	244	229871901			CHL00148	Ycf27; Reviewed	COG0745	Response regulators consisting of a CheY
methionine-S-sulfoxide reductase	SlinDRAFT_45720	5441062	5441694		-	210	229871902			pfam01625	Peptide methionine sulfoxide reductase.	COG0225	Peptide methionine sulfoxide reductase [
methionine-R-sulfoxide reductase	SlinDRAFT_45730	5441719	5442222		-	167	229871903			pfam01641	SelR domain. Methionine sulfoxide reduct	COG0229,COG2213	Conserved domain frequently associated w ; Phosphotransferase system, mannitol-spec
hypothetical protein SlinDRAFT_45740	SlinDRAFT_45740	5442256	5443014		-	252	229871904
predicted hydrolase or acyltransferase of alpha/beta superfamily	SlinDRAFT_45750	5443169	5444062		-	297	229871905			pfam00561,pfam02864	alpha/beta hydrolase fold. This catalyti ; STAT protein, DNA binding domain. STAT p	COG0596,COG1107	Predicted hydrolases or acyltransferases ; Archaea-specific RecJ-like exonuclease,
hypothetical protein SlinDRAFT_45760	SlinDRAFT_45760	5444170	5444784		-	204	229871906			pfam01810	LysE type translocator. This family cons	COG1280	Putative threonine efflux protein [Amino
hypothetical protein SlinDRAFT_45770	SlinDRAFT_45770	5444788	5445903		-	371	229871907			pfam03133	Tubulin-tyrosine ligase family. Tubulins	COG0189	Glutathione synthase/Ribosomal protein S
hypothetical protein SlinDRAFT_45780	SlinDRAFT_45780	5445890	5446621		-	243	229871908
addiction module antidote protein, HigA family	SlinDRAFT_45790	5446924	5447229		+	101	229871909			pfam01381	Helix-turn-helix. This large family of D	COG3093	Plasmid maintenance system antidote prot
Piwi domain-containing protein	SlinDRAFT_45800	5447279	5449174		+	631	229871910	PIWI domain containing protein		cd04659	Piwi_piwi-like_ProArk: PIWI domain, Piwi
hypothetical protein SlinDRAFT_45810	SlinDRAFT_45810	5449184	5450254		+	356	229871911	Predicted nuclease of Sir2 family		cd00296	SIR2 superfamily of proteins includes si
transcriptional regulator containing GAF, AAA-type ATPase, and DNA binding domains	SlinDRAFT_45820	5450376	5450525		-	49	229871912			pfam02954	Bacterial regulatory protein, Fis family	COG3604	Transcriptional regulator containing GAF
hypothetical protein SlinDRAFT_45830	SlinDRAFT_45830	5450723	5450929		+	68	229871913
short-chain dehydrogenase of unknown substrate specificity	SlinDRAFT_45840	5451361	5452218		-	285	229871914			pfam00106	short chain dehydrogenase. This family c	COG0300	Short-chain dehydrogenases of various su
uncharacterized conserved protein	SlinDRAFT_45850	5452218	5452757		-	179	229871915			pfam04264	YceI-like domain. Escherichia coli YceI	COG2353	Uncharacterized conserved protein [Funct
DNA-binding domain-containing protein, AraC-type	SlinDRAFT_45860	5452829	5453713		-	294	229871916			smart00342,pfam02311	helix_turn_helix, arabinose operon contr ; AraC-like ligand binding domain. This fa	COG2207,COG1917	AraC-type DNA-binding domain-containing ; Uncharacterized conserved protein, conta
response regulator with CheY-like receiver, AAA-type ATPase, and DNA-binding domains	SlinDRAFT_45870	5453726	5455192		-	488	229871917			pfam00158,cd00156,pfam02954,pfam02646	Sigma-54 interaction domain.	COG2204	Response regulator containing CheY-like
PAS domain S-box protein	SlinDRAFT_45880	5455195	5457549		-	784	229871918			pfam02518,cd00156,cd00082,pfam00989	Histidine kinase-, DNA gyrase B-, and HS ; Signal receiver domain; originally thoug ; Histidine Kinase A (dimerization/phospho ; PAS fold. The PAS fold corresponds to th	COG0642,COG3437,COG2202	Signal transduction histidine kinase [Si ; Response regulator containing a CheY-lik ; FOG: PAS/PAC domain [Signal transduction
hypothetical protein SlinDRAFT_45890	SlinDRAFT_45890	5457926	5458417		+	163	229871919
electron transfer protein with DM13 domain	SlinDRAFT_45900	5458428	5458916		+	162	229871920			pfam10517	Electron transfer DM13. The DM13 domain	COG1038	Pyruvate carboxylase [Energy production
					83954752	Bacteria,Proteobacteria,Alphaproteobacteria,Rhodobacterales,Rhodobacteraceae,Sulfitobacter,Sulfitobacter sp. NAS-14.1
histidyl-tRNA synthetase	NAS141_16013	2525881	2527389		+	502	83954742			cd00773,cd00773,cd00859	Class II Histidinyl-tRNA synthetase (His ; Class II Histidinyl-tRNA synthetase (His ; HisRS Histidyl-anticodon binding domain.	COG0124	Histidyl-tRNA synthetase [Translation, r
ATP phosphoribosyltransferase regulatory subunit	NAS141_16018	2527389	2528468		+	359	83954743			cd00773,cd00773	Class II Histidinyl-tRNA synthetase (His ; Class II Histidinyl-tRNA synthetase (His	COG3705	ATP phosphoribosyltransferase involved i
ATP phosphoribosyltransferase	NAS141_16023	2528465	2529154		+	229	83954744			pfam01634	ATP phosphoribosyltransferase.	COG0040	ATP phosphoribosyltransferase [Amino aci
hypothetical protein NAS141_16028	NAS141_16028	2529290	2529721		-	143	83954745			pfam07370	Protein of unknown function (DUF1489). T	COG5458	Uncharacterized conserved protein [Funct
ribonucleoside-diphosphate reductase, putative	NAS141_16033	2529845	2532127		+	760	83954746			cd02888,pfam05458	RNR, class I_like family. Ribonucleotide ; Cd27 binding protein (Siva). Siva binds	COG0209	Ribonucleotide reductase, alpha subunit
ATP dependent lon ATPase	NAS141_16038	2532449	2533498		+	349	83954747			cd00009,pfam10009	The AAA+ (ATPases Associated with a wide ; Uncharacterized protein conserved in bac	COG0466	ATP-dependent Lon protease, bacterial ty
hypothetical protein NAS141_16043	NAS141_16043	2533580	2534032		+	150	83954748
hypothetical protein NAS141_16048	NAS141_16048	2534034	2534285		+	83	83954749			pfam00002	7 transmembrane receptor (Secretin famil
hypothetical protein NAS141_16053	NAS141_16053	2534384	2536258		-	624	83954750			pfam03883	Protein of unknown function (DUF328). Me	COG3022	Uncharacterized protein conserved in bac
hypothetical protein NAS141_16058	NAS141_16058	2536526	2537362		-	278	83954751			cd06390	N-terminal leucine/isoleucine/valine-bin	COG3573,COG2401	Predicted oxidoreductase [General functi ; ABC-type ATPase fused to a predicted ace
hypothetical protein NAS141_16063	NAS141_16063	2537958	2539400		-	480	83954752	PIWI domain containing protein		cd04659	Piwi_piwi-like_ProArk: PIWI domain, Piwi	COG3663	G:T/U mismatch-specific DNA glycosylase
hypothetical protein NAS141_16068	NAS141_16068	2539397	2540743		-	448	83954753	RecB-like nuclease of Mrr subfamily fuzed to APAZ domain		cd05534	DNA polymerase type-B zeta subfamily cat
hypothetical protein NAS141_16073	NAS141_16073	2540904	2542235		-	443	83954754					COG0324	tRNA delta(2)-isopentenylpyrophosphate t
hypothetical protein NAS141_16078	NAS141_16078	2543002	2543334		-	110	83954755			pfam03415	Clostripain family.
hypothetical protein NAS141_16083	NAS141_16083	2543327	2543446		-	39	83954756
hypothetical protein NAS141_16088	NAS141_16088	2543467	2543805		-	112	83954757
hypothetical protein NAS141_16093	NAS141_16093	2544209	2544931		+	240	83954758
hypothetical protein NAS141_16098	NAS141_16098	2545032	2547593		-	853	83954759			cd00079,pfam04851,pfam00176	Helicase superfamily c-terminal domain; ; Type III restriction enzyme, res subunit ; SNF2 family N-terminal domain. This doma	COG0553,COG0553,COG0553	Superfamily II DNA/RNA helicases, SNF2 f ; Superfamily II DNA/RNA helicases, SNF2 f ; Superfamily II DNA/RNA helicases, SNF2 f
hypothetical protein NAS141_16103	NAS141_16103	2547595	2549394		-	599	83954760			pfam02540,pfam02622	NAD synthase. NAD synthase (EC:6.3.5.1) ; Uncharacterized ACR, COG1678.	COG4757	Predicted alpha/beta hydrolase [General
hypothetical protein NAS141_16108	NAS141_16108	2549391	2550485		-	364	83954761			pfam03547,pfam07574	Membrane transport protein. This family ; Nse1 non-SMC component of SMC5-6 complex
Exodeoxyribonuclease V, beta subunit	NAS141_16113	2550602	2553808		-	1068	83954762			pfam00580,pfam00580,pfam06618	UvrD/REP helicase. The Rep family helica ; UvrD/REP helicase. The Rep family helica ; Protein of unknown function (DUF1148). T	COG1074	ATP-dependent exoDNAse (exonuclease V) b
					229584954	Archaea,Crenarchaeota,Thermoprotei,Sulfolobales,Sulfolobaceae,Sulfolobus,Sulfolobus islandicus,Sulfolobus islandicus M.16.27
hypothetical protein M1627_1519	M1627_1519	1444659	1445000		+	113	229584944			pfam04266	ASCH domain. The ASCH domain adopts a be
hypothetical protein M1627_1520	M1627_1520	1444997	1445629		+	210	229584945			smart00098,pfam09462	Alkaline phosphatase homologues;	COG3623	Putative L-xylulose-5-phosphate 3-epimer
hypothetical protein M1627_1521	M1627_1521	1445640	1446305		+	221	229584946
hypothetical protein M1627_1522	M1627_1522	1447032	1447367		+	111	229584947					COG2902	NAD-specific glutamate dehydrogenase [Am
hypothetical protein M1627_1523	M1627_1523	1447535	1448104		+	189	229584948			cd01912	proteasome beta subunit. The 20S proteas	COG0638	20S proteasome, alpha and beta subunits
hypothetical protein M1627_1524	M1627_1524	1448390	1449457		-	355	229584949
hypothetical protein M1627_2859	M1627_2859	1449734	1449859		-	41	229584950
hypothetical protein M1627_1525	M1627_1525	1449837	1450004		-	55	229584951			pfam01555	DNA methylase. Members of this family ar	COG0863	DNA modification methylase [DNA replicat
hypothetical protein M1627_1526	M1627_1526	1450182	1451294		+	370	229584952			pfam06738	Protein of unknown function (DUF1212). T
hypothetical protein M1627_1527	M1627_1527	1451298	1452029		+	243	229584953			pfam09989	CoA enzyme activase uncharacterised doma	COG5099	RNA-binding protein of the Puf family, t
hypothetical protein M1627_1528	M1627_1528	1452026	1453405		-	459	229584954	PIWI domain containing protein		cd04659	Piwi_piwi-like_ProArk: PIWI domain, Piwi
hypothetical protein M1627_1529	M1627_1529	1453402	1453677		-	91	229584955	HTH (ArsR or MarR)		smart00347	helix_turn_helix multiple antibiotic res	COG4190	Predicted transcriptional regulator [Tra
hypothetical protein M1627_1530	M1627_1530	1454742	1455098		-	118	229584956
hypothetical protein M1627_1531	M1627_1531	1455172	1455633		+	153	229584957
hypothetical protein M1627_1532	M1627_1532	1455602	1458781		-	1059	229584958			cd01127	Bacterial conjugation protein TrwB, ATP	COG0433,COG4856	HerA helicase [Replication, recombinatio ; Uncharacterized protein conserved in bac
hypothetical protein M1627_1533	M1627_1533	1458983	1459576		-	197	229584959			CHL00120	photosystem I subunit XI; Validated
hypothetical protein M1627_1534	M1627_1534	1459644	1459826		-	60	229584960
hypothetical protein M1627_1535	M1627_1535	1459819	1460016		-	65	229584961			pfam01457	Leishmanolysin.
zinc finger SWIM domain protein	M1627_1536	1460007	1460333		-	108	229584962			PHA01769	hypothetical protein
hypothetical protein M1627_1537	M1627_1537	1460461	1460730		+	89	229584963			smart00347	helix_turn_helix multiple antibiotic res	COG1321	Mn-dependent transcriptional regulator [
death-on-curing family protein	M1627_1538	1460743	1461201		+	152	229584964			pfam02661	Fic/DOC family. This family consists of	COG3654	Prophage maintenance system killer prote
					229579410	Archaea,Crenarchaeota,Thermoprotei,Sulfolobales,Sulfolobaceae,Sulfolobus,Sulfolobus islandicus,Sulfolobus islandicus Y.G.57.14
hypothetical protein YG5714_1616	YG5714_1616	1468939	1469379		+	146	229579400
hypothetical protein YG5714_1617	YG5714_1617	1469434	1469604		+	56	229579401
transcriptional regulator, MarR family	YG5714_1618	1469601	1469903		-	100	229579402			smart00347	helix_turn_helix multiple antibiotic res	COG1846	Transcriptional regulators [Transcriptio
hypothetical protein YG5714_1619	YG5714_1619	1470000	1470284		+	94	229579403			smart00418	helix_turn_helix, Arsenical Resistance O	COG4742	Predicted transcriptional regulator [Tra
hypothetical protein YG5714_1620	YG5714_1620	1470430	1471053		+	207	229579404
hypothetical protein YG5714_1621	YG5714_1621	1471066	1473084		+	672	229579405					COG3000	Sterol desaturase [Lipid metabolism]
hypothetical protein YG5714_1622	YG5714_1622	1473707	1476808		+	1033	229579406			pfam05175,pfam04368,cd06281	Methyltransferase small domain. This dom ; Protein of unknown function (DUF507). Ba ; This group includes the ligand-binding d	COG2813	16S RNA G1207 methylase RsmC [Translatio
hypothetical protein YG5714_1623	YG5714_1623	1477039	1477308		+	89	229579407
hypothetical protein YG5714_1624	YG5714_1624	1477596	1478708		+	370	229579408			pfam07690	Major Facilitator Superfamily.	COG4720	Predicted membrane protein [Function unk
hypothetical protein YG5714_1625	YG5714_1625	1478712	1479443		+	243	229579409
stem cell self-renewal protein Piwi domain protein	YG5714_1626	1479440	1480819		-	459	229579410	PIWI domain containing protein		cd04659	Piwi_piwi-like_ProArk: PIWI domain, Piwi
hypothetical protein YG5714_1627	YG5714_1627	1480816	1481091		-	91	229579411	HTH (ArsR or MarR)		smart00347	helix_turn_helix multiple antibiotic res	COG4190	Predicted transcriptional regulator [Tra
hypothetical protein YG5714_1628	YG5714_1628	1482368	1482850		+	160	229579412
hypothetical protein YG5714_1629	YG5714_1629	1482836	1485880		-	1014	229579413			cd01126,pfam01978,pfam06519,pfam09989,pfam00829	The TraG/TraD/VirD4 family are bacterial ; Sugar-specific transcriptional regulator ; TolA protein. This family consists of se ; CoA enzyme activase uncharacterised doma ; Ribosomal prokaryotic L21 protein.	COG3505,COG2512	Type IV secretory pathway, VirD4 compone ; Predicted membrane-associated trancripti
hypothetical protein YG5714_1630	YG5714_1630	1485989	1486402		-	137	229579414					COG3611	Replication initiation/membrane attachme
conserved conjugative plasmid protein	YG5714_1631	1486444	1486992		+	182	229579415			pfam04114	Gaa1-like, GPI transamidase component. G
conserved conjugative plasmid protein	YG5714_1632	1486957	1487256		-	99	229579416			cd01295	Adenine deaminase (AdeC) directly deamin	COG1001	Adenine deaminase [Nucleotide transport
conserved conjugative plasmid membrane protein	YG5714_1633	1487299	1487841		+	180	229579417			pfam06375,pfam09847	Bovine leukaemia virus receptor (BLVR). ; Predicted permease (DUF2074). This domai
conserved conjugative plasmid protein	YG5714_1634	1487876	1488034		-	52	229579418			pfam07302	AroM protein. This family consists of se	COG2177	Cell division protein [Cell division and
hypothetical protein YG5714_1635	YG5714_1635	1488174	1489070		-	298	229579419
hypothetical protein YG5714_1636	YG5714_1636	1489045	1489755		-	236	229579420			pfam10275	Peptidase C65 Otubain. This family of pr	COG1486	Alpha-galactosidases/6-phospho-beta-gluc
					162145849	Bacteria,Proteobacteria,Alphaproteobacteria,Rhodospirillales,Acetobacteraceae,Gluconacetobacter,Gluconacetobacter diazotrophicus,Gluconacetobacter diazotrophicus PAl 5
COG1192,D,cobyrinic acid a,c-diamide synthase	GDI_3857	3938188	3938841		-	217	162149617		COG1192	PHA02518	ParA-like protein; Provisional	COG1192	ATPases involved in chromosome partition
COG3335,L,putative transposase	GDI_3858	3938980	3939486		-	168	162149618		COG3335	pfam00665	Integrase core domain. Integrase mediate	COG3335	Transposase and inactivated derivatives
COG3415,L,putative transposase	GDI_3859	3939548	3939925		-	125	162149619		COG3415	pfam08822,pfam07592,pfam00292	Protein of unknown function (DUF1804). T ; Rhodopirellula transposase. These transp ; 'Paired box' domain.	COG3415	Transposase and inactivated derivatives
COG0582,L,hypothetical protein GDI_3860	GDI_3860	3940070	3940549		-	159	162149620			cd01182,pfam04625	DNA breaking-rejoining enzymes, intergra ; DEC-1 protein, N terminal region. The de	COG4974,COG5178	Site-specific recombinase XerD [DNA repl ; U5 snRNP spliceosome subunit [RNA proces
hypothetical protein GDI_3861	GDI_3861	3940602	3941237		-	211	162149621			pfam01878,pfam01550	Protein of unknown function DUF55. This ; Virion host shutoff protein. This family
hypothetical protein GDI_3862	GDI_3862	3941249	3941482		-	77	162149622
COG3293,L,putative transposase	GDI_3863	3941742	3942539		+	265	162149623		COG3293	pfam01609	Transposase DDE domain. Transposase prot	COG3293,COG3293	Transposase and inactivated derivatives ; Transposase and inactivated derivatives
COG3666,L,putative transposase	GDI_3864	3942613	3943956		+	447	162149624		COG3666	pfam01609,pfam04285,pfam02286	Transposase DDE domain. Transposase prot ; Protein of unknown function (DUF444). Ba ; Dehydratase large subunit. This family c	COG3666,COG4942	Transposase and inactivated derivatives ; Membrane-bound metallopeptidase [Cell di
COG1396,K,hypothetical protein GDI_0002	GDI_0002	608	832		+	74	162145847			cd00093	Helix-turn-helix XRE-family like protein	COG1396	Predicted transcriptional regulators [Tr
hypothetical protein GDI_0003	GDI_0003	864	2780		+	638	162145848	RecB-like nuclease of Mrr subfamily fuzed to APAZ domain and TIR domain		smart00255,cd01703	Toll - interleukin 1 - resistance;	COG1537	Predicted RNA-binding proteins [General
hypothetical protein GDI_0004	GDI_0004	2777	4333		+	518	162145849	PIWI domain containing protein		cd04659	Piwi_piwi-like_ProArk: PIWI domain, Piwi
COG3293,L,putative transposase	GDI_0007	7082	7918		-	278	162145850		COG3293	pfam01609	Transposase DDE domain. Transposase prot	COG3293,COG3293	Transposase and inactivated derivatives ; Transposase and inactivated derivatives
COG3666,L,putative transposase	GDI_0009	8862	9410		+	182	162145851			pfam01609	Transposase DDE domain. Transposase prot
COG3293,L,putative transposase	GDI_0010	9488	10324		-	278	162145852		COG3293	pfam01609	Transposase DDE domain. Transposase prot	COG3293,COG3293	Transposase and inactivated derivatives ; Transposase and inactivated derivatives
hypothetical protein GDI_0011	GDI_0011	10431	10589		+	52	162145853
COG3293,L,putative transposase	GDI_0012	10636	11433		+	265	162145854		COG3293	pfam01609	Transposase DDE domain. Transposase prot	COG3293,COG3293	Transposase and inactivated derivatives ; Transposase and inactivated derivatives
COG3039,L,putative transposase	GDI_0013	11683	12762		-	359	162145855		COG3039	pfam01609,pfam05598	Transposase DDE domain. Transposase prot ; Sulfolobus solfataricus protein of unkno	COG3666	Transposase and inactivated derivatives
COG3386,G,hypothetical protein GDI_0014	GDI_0014	13191	14342		-	383	162145856		COG3386	pfam03022	Major royal jelly protein. Royal jelly i	COG3386	Gluconolactonase [Carbohydrate transport
COG0169,E,putative shikimate dehydrogenase	GDI_0015	14515	15372		+	285	162145857		COG0169	pfam08501,pfam01488	Shikimate dehydrogenase substrate bindin ; Shikimate / quinate 5-dehydrogenase. Thi	COG0169	Shikimate 5-dehydrogenase [Amino acid tr
COG0477,GEPR,putative sugar transporter protein	GDI_0016	15489	16889		+	466	162145858		COG0477	pfam00083	Sugar (and other) transporter.	COG2814	Arabinose efflux permease [Carbohydrate
COG0061,G,putative inorganic polyphosphate/ATP-NAD kinase	GDI_0017	16892	17695		-	267	162145859		COG0061	pfam01513	ATP-NAD kinase. Members of this family i	COG0061	NAD kinase [Coenzyme metabolism]
					223476486	Archaea,Euryarchaeota,Thermococci,Thermococcales,Thermococcaceae,Thermococcus,Thermococcus barophilus,Thermococcus barophilus MP
hypothetical protein	TERMP_1638	104736	104852		-		223476590
hypothetical protein	TERMP_1423	105393	106007		+		223476375
hypothetical protein	TERMP_1761	106058	106201		+		223476713
[LO] COG1474 Cdc6-related protein, AAA superfamily	TERMP_1630	106299	107564		+		223476582			pfam09079,cd00009,cd05804	CDC6, C terminal. The C terminal domain ; The AAA+ (ATPases Associated with a wide ; StaR_like; a well-conserved protein foun	COG1474	Cdc6-related protein, AAA superfamily AT
[L] COG1311 Archaeal DNA polymerase II, small	TERMP_1832	107564	109597		+		223476784			cd04490,pfam00149	PolII_SU_OBF: A subfamily of OB folds co ; Calcineurin-like phosphoesterase. This f	COG1311	Archaeal DNA polymerase II, small subuni
[L] COG1933 Archaeal DNA polymerase II, large	TERMP_1671	109594	114864		+		223476623			pfam03833,smart00306,smart00305	DNA polymerase II large subunit DP2.	COG1933,COG1372,COG2888,COG0161	Archaeal DNA polymerase II, large subuni ; Intein/homing endonuclease [DNA replicat ; Predicted Zn-ribbon RNA-binding protein ; Adenosylmethionine-8-amino-7-oxononanoat
[K] COG5665 CCR4-NOT transcriptional regulation	TERMP_1714	114904	115587		+		223476666
hypothetical protein	TERMP_1694	115671	115940		-		223476646
[S] COG2253 Uncharacterized conserved protein	TERMP_1290	116080	117096		-		223476242			pfam08843	Domain of unknown function (DUF1814). Th	COG2253	Uncharacterized conserved protein [Funct
hypothetical protein	TERMP_1530	117839	118606		-		223476482			pfam04961	Formiminotransferase-cyclodeaminase. Mem	COG1283	Na+/phosphate symporter [Inorganic ion t
[J] COG1431 Uncharacterized protein containing	TERMP_1534	119260	121764		-		223476486	PIWI domain containing protein		cd04659	Piwi_piwi-like_ProArk: PIWI domain, Piwi	COG1431	Argonaute homolog, implicated in RNA met
hypothetical protein	TERMP_1072	122000	123256		+		223476024			cd00397	DNA breaking-rejoining enzymes, C-termin	COG4974	Site-specific recombinase XerD [DNA repl
hypothetical protein	TERMP_1420	123353	123676		+		223476372
[L] COG0419 ATPase involved in DNA repair;	TERMP_1189	123757	126375		-		223476141			pfam02463,pfam02463	RecF/RecN/SMC N terminal domain. This do ; RecF/RecN/SMC N terminal domain. This do	COG0419	ATPase involved in DNA repair [DNA repli
[L] COG0420 DNA repair exonuclease	TERMP_1531	126372	127514		-		223476483			pfam00149	Calcineurin-like phosphoesterase. This f	COG0420	DNA repair exonuclease [DNA replication,
hypothetical protein	TERMP_1816	127518	128150		-		223476768			pfam05478	Prominin. The prominins are an emerging	COG1331	Highly conserved protein containing a th
[R] COG0433 Predicted ATPase	TERMP_1154	128182	129780		-		223476106			pfam01935,pfam05707,pfam09378	Domain of unknown function DUF87. The fu ; Zonular occludens toxin (Zot). This fami ; HAS barrel domain. The HAS barrel is nam	COG0433	HerA helicase [Replication, recombinatio
[S] COG1630 Uncharacterized protein conserved in	TERMP_1136	129746	131056		-		223476088			pfam09376	NurA domain. This family includes NurA a	COG0464	ATPases of the AAA+ class [Posttranslati
[S] COG1673 Uncharacterized protein conserved in	TERMP_1865	131181	131612		-		223476817			pfam01878	Protein of unknown function DUF55. This	COG1673	Uncharacterized protein conserved in arc
[K] COG2101 TATA-box binding protein (TBP),	TERMP_1497	131707	132231		+		223476449			cd04518	archaeal TATA box binding protein (TBP):	COG2101	TATA-box binding protein (TBP), componen
					223489681	Bacteria,Firmicutes,Clostridia,Thermoanaerobacterales,Thermoanaerobacteraceae,Carboxydibrachium,Carboxydibrachium pacificum,Carboxydibrachium pacificum DSM 12653
[D] COG5279 Uncharacterized protein involved in cytokinesis, contains TGc (transglutaminase/protease-like) domain	CDSM653_373	27919	28833		+		223489665			pfam01841	Transglutaminase-like superfamily. This	COG5279	Uncharacterized protein involved in cyto
[O] COG4826 Serine protease inhibitor	CDSM653_362	28856	30127		-		223489654			cd02049	SERine Proteinase INhibitors (serpins),	COG4826	Serine protease inhibitor [Posttranslati
[K] COG5665 CCR4-NOT transcriptional regulation complex, NOT5 subunit	CDSM653_386	30867	31826		-		223489677			cd00777	Asp tRNA synthetase (aspRS) class II cor	COG1048,COG1154	Aconitase A [Energy production and conve ; Deoxyxylulose-5-phosphate synthase [Coen
[C] COG0778 Nitroreductase	CDSM653_384	32551	33171		+		223489675			cd02137	Nitroreductase-like family 1. A subfamil	COG0778	Nitroreductase [Energy production and co
[R] COG0730 Predicted permeases	CDSM653_374	33171	33926		+		223489666			pfam01925	Domain of unknown function DUF81. This i	COG0730	Predicted permeases [General function pr
[E] COG0747 ABC-type dipeptide transport system, periplasmic component	CDSM653_377	34169	35812		-		223489668			pfam00496	Bacterial extracellular solute-binding p	COG4166	ABC-type oligopeptide transport system,
[E] COG1506 Dipeptidyl aminopeptidases/acylaminoacyl-peptidases	CDSM653_387	36003	37901		+		223489678			pfam00326,pfam00930	Prolyl oligopeptidase family.	COG1506	Dipeptidyl aminopeptidases/acylaminoacyl
[R] COG4889 Predicted helicase	CDSM653_372	37963	40635		+		223489664			pfam08463,pfam04851,pfam04313,pfam00271,pfam09430,CHL00001	EcoEI R protein C-terminal. The restrict ; Type III restriction enzyme, res subunit ; Type I restriction enzyme R protein N te ; Helicase conserved C-terminal domain. Th ; Protein of unknown function (DUF2012). T ; RNA polymerase beta subunit	COG4096	Type I site-specific restriction-modific
[V] COG0286 Type I restriction-modification system methyltransferase subunit	CDSM653_383	40698	42128		+		223489674			pfam02384	N-6 DNA Methylase. Restriction-modificat	COG0286	Type I restriction-modification system m
hypothetical protein	CDSM653_369	42190	42921		+		223489661	hypothetical protein
[J] COG1431 Uncharacterized protein containing piwi/argonaute domain	CDSM653_390	42924	44222		+		223489681	PIWI domain containing protein		cd04659	Piwi_piwi-like_ProArk: PIWI domain, Piwi	COG1431	Argonaute homolog, implicated in RNA met
[K] COG5665 CCR4-NOT transcriptional regulation complex, NOT5 subunit	CDSM653_360	44210	45364		+		223489652			pfam09509	Protein of unknown function (Hypoth_ymh)
[V] COG0732 Restriction endonuclease S subunits	CDSM653_366	45459	46619		+		223489658			pfam01420,pfam01420	Type I restriction modification DNA spec ; Type I restriction modification DNA spec	COG0732	Restriction endonuclease S subunits [Def
[J] COG1670 Acetyltransferases, including	CDSM653_361	47819	48382		+		223489653			pfam00583	Acetyltransferase (GNAT) family. This fa	COG1670	Acetyltransferases, including N-acetylas
[J] COG1670 Acetyltransferases, including N-acetylases of ribosomal proteins	CDSM653_351	48867	49424		+		223489643			pfam00583	Acetyltransferase (GNAT) family. This fa	COG1670	Acetyltransferases, including N-acetylas
[J] COG1187 16S rRNA uridine-516 pseudouridylate synthase and related pseudouridylate synthases	CDSM653_380	49959	50888		+		223489671			cd02869,cd00165	PseudoU_synth_RsuA/RluD: Pseudouridine s ; S4/Hsp/ tRNA synthetase RNA-binding doma	COG0564	Pseudouridylate synthases, 23S RNA-speci
[F] COG0046 Phosphoribosylformylglycinamidine (FGAM) synthase, synthetase domain	CDSM653_368	50885	51931		-		223489660			cd06061	AIR synthase (PurM) related protein, sub	COG0309	Hydrogenase maturation factor [Posttrans

## Sheet: piwi_close
	#	225872323	Acidobacterium_capsulatum_ATCC_51196	/am/ftp-genomes/Bacteria/Acidobacterium_capsulatum_ATCC_51196/NC_012483.ptt
	742383..743783	+	466	225872322	ACP_0654	hypothetical protein	14	TIR	smart00255	Toll - interleukin 1 - resistance;
	743783..745336	+	517	225872323	ACP_0655	PIWI domain	15		cd04659	Piwi_piwi-like_ProArk: PIWI domain, Piwi
	747608..748033	+	141	225872324	ACP_0658	hypothetical protein	16
	#	225874783	Acidobacterium_capsulatum_ATCC_51196	/am/ftp-genomes/Bacteria/Acidobacterium_capsulatum_ATCC_51196/NC_012483.ptt			4
	3754841..3757594	+	917	225874782	ACP_3239	conjugative relaxase domain protein	36		pfam08751,pfam02562	TrwC relaxase. Relaxases are DNA strand ; PhoH-like protein. PhoH is a cytoplasmic	COG0507,COG0507,COG2989	ATP-dependent exoDNAse (exonuclease V), ; ATP-dependent exoDNAse (exonuclease V), ; Uncharacterized protein conserved in bac
	3757735..3760005	+	756	225874783	ACP_3240	PIWI domain protein	37		cd04659	Piwi_piwi-like_ProArk: PIWI domain, Piwi	COG1431	Argonaute homolog, implicated in RNA met
	3760002..3761207	+	401	225874784	ACP_3241	hypothetical protein	38	new_RecB2	cd01037,pfam00342	Superfamily of nucleases including Short ; Phosphoglucose isomerase. Phosphoglucose
	#	212639457	Anoxybacillus_flavithermus_WK1	/am/ftp-genomes/Bacteria/Anoxybacillus_flavithermus_WK1/NC_011567.ptt			48
	1617445..1618059	-	204	212639456	Aflv_1626	NUDIX family hydrolase	58	NUDIX	cd04676	Members of the Nudix hydrolase superfami	COG1051	ADP-ribose pyrophosphatase [Nucleotide t
	1618069..1620192	-	707	212639457	Aflv_1627	PIWI domain	59		cd04659	Piwi_piwi-like_ProArk: PIWI domain, Piwi	COG1431	Argonaute homolog, implicated in RNA met
	1620256..1620951	-	231	212639458	Aflv_1628	hypothetical protein	60
	#	15606619	Aquifex_aeolicus	/am/ftp-genomes/Bacteria/Aquifex_aeolicus/NC_000918.ptt			70
	1031810..1032367	-	185	15606618	aq_1446	hypothetical protein	80		pfam00509,pfam00509,pfam07672	Hemagglutinin. Hemagglutinin from influe ; Hemagglutinin. Hemagglutinin from influe ; Mycoplasma MFS transporter. These protei	COG1269	Archaeal/vacuolar-type H+-ATPase subunit
	1032379..1034499	-	706	15606619	aq_1447	PIWI domain	81		cd04659,pfam04902	Piwi_piwi-like_ProArk: PIWI domain, Piwi ; Conserved region in Nab1. Nab1 and Nab2	COG1431	Argonaute homolog, implicated in RNA met
	1034504..1034923	-	139	15606620	aq_1449	8-oxo-dGTPase domain-containing protein	82	NUDIX	cd04676	Members of the Nudix hydrolase superfami	COG1051	ADP-ribose pyrophosphatase [Nucleotide t
	#	11498916	Archaeoglobus_fulgidus	/am/ftp-genomes/Bacteria/Archaeoglobus_fulgidus/NC_000917.ptt			92
	1175333..1176355	-	340	11498915	AF1317	???	102
	1176343..1177626	-	427	11498916	AF1318	PIWI domain	103		cd02826	Piwi-like: PIWI domain. Domain found in	COG1431	Argonaute homolog, implicated in RNA met
	1178538..1179122	+	194	11498917	AF1319	hypothetical protein	104
	#	56478414	Aromatoleum_aromaticum_EbN1	/am/ftp-genomes/Bacteria/Aromatoleum_aromaticum_EbN1/NC_006513.ptt			114
	3108603..3108740	+	45	56478413	ebA5243	hypothetical protein	124
	3108846..3111029	+	727	56478414	ebA5244	PIWI domain	125		cd04659	Piwi_piwi-like_ProArk: PIWI domain, Piwi	COG1431,COG1924	Argonaute homolog, implicated in RNA met ; Activator of 2-hydroxyglutaryl-CoA dehyd
	3111063..3113681	+	872	56478415	ebA5249	PglZ domain	126		pfam08665	PglZ domain. Alkaline phosphatase clan	COG1461	Predicted kinase related to dihydroxyace
	#	182676905	Beijerinckia_indica_ATCC_9039	/am/ftp-genomes/Bacteria/Beijerinckia_indica_ATCC_9039/NC_010580.ptt			136
	70588..70944	+	118	182676904	Bind_3760	hypothetical protein	146
	71869..73326	-	485	182676905	Bind_3762	PIWI domain	147		cd04659	Piwi_piwi-like_ProArk: PIWI domain, Piwi	COG3321	Polyketide synthase modules and related
	73316..74650	-	444	182676906	Bind_3763	hypothetical protein	148	new_RecB	cd06114	Escherichia coli (Ec) citrate synthase (
	#	146337912	Bradyrhizobium_ORS278	/am/ftp-genomes/Bacteria/Bradyrhizobium_ORS278/NC_009445.ptt			158
	842357..844099	+	580	146337911	BRADO0799	hypothetical protein	168	Sir2	cd01406	Sir2-like: Prokaryotic group of uncharac	COG0846,COG2135	NAD-dependent protein deacetylases, SIR2 ; Uncharacterized conserved protein [Funct
	844096..845514	+	472	146337912	BRADO0800	PIWI domain	169		cd04659	Piwi_piwi-like_ProArk: PIWI domain, Piwi	COG1431	Argonaute homolog, implicated in RNA met
	845774..846985	-	403	146337913	BRADO0801	hypothetical protein	170				COG1410	Methionine synthase I, cobalamin-binding
	#	91783256	Burkholderia_xenovorans_LB400	/am/ftp-genomes/Bacteria/Burkholderia_xenovorans_LB400/NC_007951.ptt			180
	2092042..2093670	+	542	91783255	Bxe_A2570	hypothetical protein	190		cd05155	Uncharacterized bacterial proteins with
	2093873..2097064	-	1063	91783256	Bxe_A2569	PIWI domain	191	Sir2 fusion	cd04659,cd00296	Piwi_piwi-like_ProArk: PIWI domain, Piwi ; SIR2 superfamily of proteins includes si	COG0846	NAD-dependent protein deacetylases, SIR2
	2097539..2097829	+	96	91783257	Bxe_A2568	hypothetical protein	192
	#	192359261	Cellvibrio_japonicus_Ueda107	/am/ftp-genomes/Bacteria/Cellvibrio_japonicus_Ueda107/NC_010995.ptt			202
	767378..768529	+	383	192360303	CJA_0634	ISCja2, transposase	212		pfam01609	Transposase DDE domain. Transposase prot	COG3385	FOG: Transposase and inactivated derivat
	768417..769673	-	418	192359261	CJA_0633	Piwi domain protein	213		cd04659	Piwi_piwi-like_ProArk: PIWI domain, Piwi
	769670..771541	-	623	192360229	CJA_0635	hypothetical protein	214	Sir2	cd00296,cd06417,PHA02090	SIR2 superfamily of proteins includes si ; LysA is a cell wall endolysin produced b ; hypothetical protein	COG2610	H+/gluconate symporter and related perme
	#	189499316	Chlorobium_phaeobacteroides_BS1	/am/ftp-genomes/Bacteria/Chlorobium_phaeobacteroides_BS1/NC_010831.ptt			224
	340213..341988	+	591	189499315	Cphamn1_0335	hypothetical protein	234	Sir2	cd00296	SIR2 superfamily of proteins includes si	COG0846,COG4239	NAD-dependent protein deacetylases, SIR2 ; ABC-type uncharacterized transport syste
	341981..343405	+	474	189499316	Cphamn1_0336	Piwi domain protein	235		cd04659	Piwi_piwi-like_ProArk: PIWI domain, Piwi
	343420..347457	+	1345	189499317	Cphamn1_0337	type I site-specific deoxyribonuclease, HsdR family	236		pfam04851,pfam07605,pfam04313,pfam10228	Type III restriction enzyme, res subunit ; Protein of unknown function (DUF1568). T ; Type I restriction enzyme R protein N te ; Uncharacterised conserved protein (DUF22	COG0610,COG0610,COG1943,COG3321	Type I site-specific restriction-modific ; Type I site-specific restriction-modific ; Transposase and inactivated derivatives ; Polyketide synthase modules and related
	#	86606806	Cyanobacteria_bacterium_Yellowstone_A-Prime	/am/ftp-genomes/Bacteria/Cyanobacteria_bacterium_Yellowstone_A-Prime/NC_007775.ptt			246
	2177602..2177802	-	66	86606805	CYA_2165	RHH?	256
	2177856..2180051	-	731	86606806	CYA_2166	piwi domain-containing protein	257		cd04659	Piwi_piwi-like_ProArk: PIWI domain, Piwi	COG1431	Argonaute homolog, implicated in RNA met
	2180122..2180589	-	155	86606807	CYA_2167	hypothetical protein	258		pfam05473	UL45 protein. This family consists sever
	#	86610170	Cyanobacteria_bacterium_Yellowstone_B-Prime	/am/ftp-genomes/Bacteria/Cyanobacteria_bacterium_Yellowstone_B-Prime/NC_007776.ptt			268
	2837761..2837976	-	71	86610169	CYB_2742	hypothetical protein	278
	2838369..2840609	+	746	86610170	CYB_2744	piwi domain-containing protein	279		cd04659	Piwi_piwi-like_ProArk: PIWI domain, Piwi	COG1431	Argonaute homolog, implicated in RNA met
	2840674..2840868	+	64	86610171	CYB_2745	RHH?	280
	#	218248696	Cyanothece_PCC_8801	/am/ftp-genomes/Bacteria/Cyanothece_PCC_8801/NC_011726.ptt			290
	4155540..4156967	-	475	218248695	PCC8801_3969	isocitrate dehydrogenase	300		pfam00180,pfam00180,pfam03740	Isocitrate/isopropylmalate dehydrogenase ; Isocitrate/isopropylmalate dehydrogenase ; Pyridoxal phosphate biosynthesis protein	COG0538	Isocitrate dehydrogenases [Energy produc
	4157273..4159567	+	764	218248696	PCC8801_3970	stem cell self-renewal protein Piwi domain protein	301		cd04659	Piwi_piwi-like_ProArk: PIWI domain, Piwi	COG1431	Argonaute homolog, implicated in RNA met
	4159564..4160913	+	449	218248697	PCC8801_3971	hypothetical protein	302	new_RecB2			COG3118	Thioredoxin domain-containing protein [P
	#	110639330	Cytophaga_hutchinsonii_ATCC_33406	/am/ftp-genomes/Bacteria/Cytophaga_hutchinsonii_ATCC_33406/NC_008255.ptt			312
	3379035..3379442	-	135	110639329	CHU_2954	hypothetical protein	322
	3379892..3381943	+	683	110639330	CHU_2955	PIWI domain	323		cd04659	Piwi_piwi-like_ProArk: PIWI domain, Piwi	COG1431	Argonaute homolog, implicated in RNA met
	3381945..3382997	+	350	110639331	CHU_2956	hypothetical protein	324	new_RecB2			COG4229	Predicted enolase-phosphatase [Energy pr
	#	73748042	Dehalococcoides_CBDB1	/am/ftp-genomes/Bacteria/Dehalococcoides_CBDB1/NC_007356.ptt			334
	85610..86506	+	298	73748041	cbdb_A101	CRISPR-associated protein Cas4 (RecB family exonuclease)	344	COG1468	COG1468
	86503..88887	+	794	73748042	cbdb_A102	PIWI domain	345		cd04659	Piwi_piwi-like_ProArk: PIWI domain, Piwi	COG0426	Uncharacterized flavoproteins [Energy pr
	89251..90405	+	384	73748043	cbdb_A103	hypothetical protein	346
	#	222110533	Diaphorobacter_TPSY	/am/ftp-genomes/Bacteria/Diaphorobacter_TPSY/NC_011992.ptt			356
	1390026..1391231	+	401	222110532	Dtpsy_1331	COG2856,COG1396	366		pfam06114,cd00093	Domain of unknown function (DUF955). Fam ; Helix-turn-helix XRE-family like protein	COG2856,COG1396	Predicted Zn peptidase [Amino acid trans ; Predicted transcriptional regulators [Tr
	1391462..1393717	+	751	222110533	Dtpsy_1332	stem cell self-renewal protein Piwi domain protein	367		cd04659	Piwi_piwi-like_ProArk: PIWI domain, Piwi	COG1431,COG0389	Argonaute homolog, implicated in RNA met ; Nucleotidyltransferase/DNA polymerase in
	1393732..1394928	+	398	222110534	Dtpsy_1333	hypothetical protein	368	new_RecB2
	#	39996463	Geobacter_sulfurreducens	/am/ftp-genomes/Bacteria/Geobacter_sulfurreducens/NC_002939.ptt			378
	1487423..1489186	+	587	39996462	GSU1360	hypothetical protein	388	Sir2	cd01406,pfam02399	Sir2-like: Prokaryotic group of uncharac ; Origin of replication binding protein. T	COG0846	NAD-dependent protein deacetylases, SIR2
	1489176..1490597	+	473	39996463	GSU1361	piwi domain-containing protein	389		cd04659	Piwi_piwi-like_ProArk: PIWI domain, Piwi
	1490654..1491835	+	393	39996464	GSU1362	??? Interesting	390
	#	148266051	Geobacter_uraniumreducens_Rf4	/am/ftp-genomes/Bacteria/Geobacter_uraniumreducens_Rf4/NC_009483.ptt			400
	4695504..4696574	-	356	148266050	Gura_4039	helix-turn-helix domain-containing protein	410		pfam06114,cd00093	Domain of unknown function (DUF955). Fam ; Helix-turn-helix XRE-family like protein	COG2856,COG1396	Predicted Zn peptidase [Amino acid trans ; Predicted transcriptional regulators [Tr
	4696924..4698345	-	473	148266051	Gura_4040	PIWI domain	411		cd04659	Piwi_piwi-like_ProArk: PIWI domain, Piwi	COG1431	Argonaute homolog, implicated in RNA met
	4698342..4700081	-	579	148266052	Gura_4041	hypothetical protein	412	Sir2	cd01406	Sir2-like: Prokaryotic group of uncharac	COG0846	NAD-dependent protein deacetylases, SIR2
	#	55376414	Haloarcula_marismortui_ATCC_43049	/am/ftp-genomes/Bacteria/Haloarcula_marismortui_ATCC_43049/NC_006394.ptt			422
	158..721	+	187	55376413	pNG6001	hypothetical protein	432				COG3017	Outer membrane lipoprotein involved in o
	739..2157	-	472	55376414	pNG6002	PIWI domain	433		cd04659	Piwi_piwi-like_ProArk: PIWI domain, Piwi
	2154..3497	-	447	55376415	pNG6003	hypothetical protein	434	new_RecB	pfam06160	Septation ring formation regulator, EzrA
	#	222475719	Halorubrum_lacusprofundi_ATCC_49239	/am/ftp-genomes/Bacteria/Halorubrum_lacusprofundi_ATCC_49239/NC_012028.ptt			444
	39202..40272	+	356	222475718	Hlac_2784	??? Interesting	454
	40738..42894	+	718	222475719	Hlac_2785	stem cell self-renewal protein Piwi domain protein	455		cd04659	Piwi_piwi-like_ProArk: PIWI domain, Piwi	COG1431	Argonaute homolog, implicated in RNA met
	42942..44279	+	445	222475720	Hlac_2786	transposase (ISH6)	456		pfam00872	Transposase, Mutator family.
	#	222476126	Halorubrum_lacusprofundi_ATCC_49239	/am/ftp-genomes/Bacteria/Halorubrum_lacusprofundi_ATCC_49239/NC_012028.ptt			444
	486230..488818	-	862	222476125	Hlac_3229	hypothetical protein	476				COG0748	Putative heme iron utilization protein [
	489068..491263	+	731	222476126	Hlac_3230	stem cell self-renewal protein Piwi domain protein	477		cd04659	Piwi_piwi-like_ProArk: PIWI domain, Piwi
	491244..492191	-	315	222476127	Hlac_3231	hypothetical protein	478				COG2856	Predicted Zn peptidase [Amino acid trans
	#	222481225	Halorubrum_lacusprofundi_ATCC_49239	/am/ftp-genomes/Bacteria/Halorubrum_lacusprofundi_ATCC_49239/NC_012030.ptt			488
	95180..95410	-	76	222481224	Hlac_3342	hypothetical protein	498
	95898..97322	+	474	222481225	Hlac_3344	PIWI domain	499		cd04659	Piwi_piwi-like_ProArk: PIWI domain, Piwi
	97421..99925	+	834	222481226	Hlac_3345	COG1483, AAA family ATPase	500		pfam04465,PHA00370	Protein of unknown function (DUF499). Fa ; attachment protein	COG1483,COG5000	Predicted ATPase (AAA+ superfamily) [Gen ; Signal transduction histidine kinase inv
	#	13475183	Mesorhizobium_loti	/am/ftp-genomes/Bacteria/Mesorhizobium_loti/NC_002678.ptt			510
	5020023..5021447	+	474	13475182	mlr6203	hypothetical protein	520	new_RecB
	5021381..5022898	+	505	13475183	mlr6204	PIWI domain	521		cd04659	Piwi_piwi-like_ProArk: PIWI domain, Piwi	COG5077	Ubiquitin carboxyl-terminal hydrolase [P
	5023438..5023656	-	72	13475184	msl6205	5-methyltetrahydrofolate-homocysteine S-methyltransferase	522		pfam02965	Vitamin B12 dependent methionine synthas	COG1410	Methionine synthase I, cobalamin-binding
	#	15669511	Methanococcus_jannaschii	/am/ftp-genomes/Bacteria/Methanococcus_jannaschii/NC_000909.ptt			532
	1267794..1268189	-	131	15669510	MJ1320	PIN	542	PIN	smart00670	Large family of predicted nucleotide-bin	COG1412	Uncharacterized proteins of PilT N-term.
	1268210..1270351	-	713	15669511	MJ1321	PIWI domain	543		pfam02171,cd01462	Piwi domain. This domain is found in the ; VWA YIEM type: Von Willebrand factor typ	COG1431	Argonaute homolog, implicated in RNA met
	1270370..1273387	-	1005	15669512	MJ1322	ATPase involved in DNA repair	544		pfam02463,cd03240	RecF/RecN/SMC N terminal domain. This do ; The catalytic domains of Rad50 are simil	COG0419	ATPase involved in DNA repair [DNA repli
	#	20094747	Methanopyrus_kandleri	/am/ftp-genomes/Bacteria/Methanopyrus_kandleri/NC_003551.ptt			554
	1324335..1324640	-	101	20094746	MK1310	CRISPR-associated protein Cas2	564		pfam02647	Uncharacterized ACR, COG1343.	COG1343	CRISPR-associated protein Cas2 [Defense
	1324652..1326787	-	711	20094747	MK1311	the argonaute protein, implicated in translation or RNA processing	565		cd04659,CHL00180	Piwi_piwi-like_ProArk: PIWI domain, Piwi ; LysR transcriptional regulator; Provisio	COG1431	Argonaute homolog, implicated in RNA met
	1326771..1327766	-	331	20094748	MK1312	CRISPR-associated protein Cas1	566		pfam01867	Protein of unknown function DUF48. This	COG1518	CRISPR-associated protein Cas1 [Defense
	#	20089856	Methanosarcina_acetivorans	/am/ftp-genomes/Bacteria/Methanosarcina_acetivorans/NC_003552.ptt			576
	1168352..1169227	+	291	20089855	MA0978	coenzyme F420-reducing hydrogenase subunit beta	586		pfam04432,pfam04422	Coenzyme F420 hydrogenase/dehydrogenase, ; Coenzyme F420 hydrogenase/dehydrogenase,	COG1035	Coenzyme F420-reducing hydrogenase, beta
	1169485..1170885	-	466	20089856	MA0979	PIWI domain	587		cd04659	Piwi_piwi-like_ProArk: PIWI domain, Piwi	COG1431,COG3972	Argonaute homolog, implicated in RNA met ; Superfamily I DNA and RNA helicases [Gen
	1170887..1172284	-	465	20089857	MA0980	hypothetical protein	588	new_RecB
	#	124262648	Methylibium_petroleiphilum_PM1	/am/ftp-genomes/Bacteria/Methylibium_petroleiphilum_PM1/NC_008826.ptt			598
	94925..96310	+	461	124262647	Mpe_B0103	hypothetical protein	608	new_RecB
	96307..97728	+	473	124262648	Mpe_B0104	PIWI domain	609		cd04659	Piwi_piwi-like_ProArk: PIWI domain, Piwi
	97795..98226	-	143	124262649	Mpe_B0105	hypothetical protein	610
	#	166364682	Microcystis_aeruginosa_NIES_843	/am/ftp-genomes/Bacteria/Microcystis_aeruginosa_NIES_843/NC_010296.ptt			620
	1736118..1736948	+	276	166364681	MAE_19400	RecB-like and Zn-finger	630	COG1468
	1736952..1739195	+	747	166364682	MAE_19410	PIWI domain	631		cd04659	Piwi_piwi-like_ProArk: PIWI domain, Piwi	COG1431	Argonaute homolog, implicated in RNA met
	1739301..1739465	-	54	166364683	MAE_19420	hypothetical protein	632
	#	119855142	Mycobacterium_KMS	/am/ftp-genomes/Bacteria/Mycobacterium_KMS/NC_008703.ptt			642
	264565..265800	-	411	119855141	Mkms_5755	transposase, mutator type	652		pfam00872	Transposase, Mutator family.	COG3328	Transposase and inactivated derivatives
	266535..267968	-	477	119855142	Mkms_5756	PIWI domain	653		cd04659	Piwi_piwi-like_ProArk: PIWI domain, Piwi	COG3448	CBS-domain-containing membrane protein [
	267965..269275	-	436	119855143	Mkms_5757	hypothetical protein	654	new_RecB
	#	147677058	Pelotomaculum_thermopropionicum_SI	/am/ftp-genomes/Bacteria/Pelotomaculum_thermopropionicum_SI/NC_009454.ptt			664
	723198..724472	-	424	147677057	PTH_0722	hypothetical protein	674	new_RecB2	cd01135	V/A-type ATP synthase (non-catalytic) su	COG4880	Secreted protein containing C-terminal b
	724418..726751	-	777	147677058	PTH_0723	PIWI domain	675		cd04659	Piwi_piwi-like_ProArk: PIWI domain, Piwi	COG1431	Argonaute homolog, implicated in RNA met
	727629..727964	-	111	147677059	PTH_0724	PIN	676	PIN	smart00670	Large family of predicted nucleotide-bin	COG4956	Integral membrane protein (PIN domain su
	#	146283523	Pseudomonas_stutzeri_A1501	/am/ftp-genomes/Bacteria/Pseudomonas_stutzeri_A1501/NC_009434.ptt			686
	3449330..3451201	+	623	146283522	PST_3197	hypothetical protein	696	Sir2	cd01406	Sir2-like: Prokaryotic group of uncharac
	3451198..3452655	+	485	146283523	PST_3198	piwi domain-containing protein	697		cd04659	Piwi_piwi-like_ProArk: PIWI domain, Piwi
	3452660..3453523	-	287	146283524	PST_3199	integrase	698		cd00798	XerD and XerC integrases, DNA breaking-r	COG4973	Site-specific recombinase XerC [DNA repl
	#	18976909	Pyrococcus_furiosus	/am/ftp-genomes/Bacteria/Pyrococcus_furiosus/NC_003413.ptt			708
	552553..553254	-	233	18976908	PF0536	transposase	718		pfam00665	Integrase core domain. Integrase mediate	COG3316	Transposase and inactivated derivatives
	553680..555992	-	770	18976909	PF0537	PIWI domain	719		cd02826,cd02825	Piwi-like: PIWI domain. Domain found in ; PAZ domain, named PAZ after the proteins	COG1431	Argonaute homolog, implicated in RNA met
	556872..558308	-	478	18976910	PF0538	hypothetical protein	720		pfam07882,smart00044	L-fucose isomerase, second N-terminal do ; Adenylyl- / guanylyl cyclase, catalytic
	#	94311099	Ralstonia_metallidurans_CH34	/am/ftp-genomes/Bacteria/Ralstonia_metallidurans_CH34/NC_007973.ptt			730
	2359623..2360255	+	210	94311098	Rmet_2160	hypothetical protein	740		pfam03047	COMC family. This family consists exclus
	2360306..2361757	-	483	94311099	Rmet_2161	PIWI domain	741		cd04659	Piwi_piwi-like_ProArk: PIWI domain, Piwi
	2361754..2363073	-	439	94311100	Rmet_2162	hypothetical protein	742	new_RecB
	#	16519675	Rhizobium_NGR234	/am/ftp-genomes/Bacteria/Rhizobium_NGR234/NC_000914.ptt			752
	42226..42522	-	98	16519674	NGR234_037	Y4cB	762
	42556..44109	-	517	16519675	NGR234_038	PIWI domain	763		cd04659	Piwi_piwi-like_ProArk: PIWI domain, Piwi	COG3696	Putative silver efflux pump [Inorganic i
	44106..46028	-	640	16519676	NGR234_039	Y4cD	764	Mrr(recB) fused to TIR and new_RecB	smart00255	Toll - interleukin 1 - resistance;
	#	190893999	Rhizobium_etli_CIAT_652	/am/ftp-genomes/Bacteria/Rhizobium_etli_CIAT_652/NC_010996.ptt			774
	20532..21563	+	343	190893998	RHECIAT_PB0000017	hypothetical protein	784
	21808..23316	-	502	190893999	RHECIAT_PB0000018	PIWI domain	785		cd04659	Piwi_piwi-like_ProArk: PIWI domain, Piwi
	23321..24733	-	470	190894000	RHECIAT_PB0000019	hypothetical protein	786	TIR	pfam10446	Protein of unknown function (DUF2457). T	COG3420	Nitrous oxidase accessory protein [Inorg
	#	146279708	Rhodobacter_sphaeroides_ATCC_17025	/am/ftp-genomes/Bacteria/Rhodobacter_sphaeroides_ATCC_17025/NC_009429.ptt			796
	588506..589849	+	447	146279707	Rsph17025_3693	hypothetical protein	806		pfam01051,pfam01039	Initiator Replication protein. This prot ; Carboxyl transferase domain. All of the	COG5527,COG3482,COG1747	Protein involved in initiation of plasmi ; Uncharacterized conserved protein [Funct ; Uncharacterized N-terminal domain of the
	596174..598507	+	777	146279708	Rsph17025_3694	PIWI domain	807		cd04659	Piwi_piwi-like_ProArk: PIWI domain, Piwi	COG4449,COG3321	Predicted protease of the Abi (CAAX) fam ; Polyketide synthase modules and related
	598504..599508	+	334	146279709	Rsph17025_3695	transposase, IS4 family protein	808	new_RecB2	CHL00095	Clp protease ATP binding subunit	COG3475	LPS biosynthesis protein [Cell envelope
	#	91978096	Rhodopseudomonas_palustris_BisB5	/am/ftp-genomes/Bacteria/Rhodopseudomonas_palustris_BisB5/NC_007958.ptt			818
	4049364..4052885	+	1173	91978095	RPD_3630	DEAD/DEAH box helicase-like	828		pfam00270,smart00490	DEAD/DEAH box helicase. Members of this ; helicase superfamily c-terminal domain;	COG1204	Superfamily II helicase [General functio
	4052958..4054481	-	507	91978096	RPD_3631	PIWI domain	829		cd04659	Piwi_piwi-like_ProArk: PIWI domain, Piwi
	4054478..4055923	-	481	91978097	RPD_3632	hypothetical protein	830	TIR	smart00255	Toll - interleukin 1 - resistance;
	#	117922288	Shewanella_ANA-3	/am/ftp-genomes/Bacteria/Shewanella_ANA-3/NC_008577.ptt			840
	4630350..4631582	-	410	117922287	Shewana3_3855	hypothetical protein	850
	4631838..4633280	-	480	117922288	Shewana3_3856	PIWI domain	851		cd04659	Piwi_piwi-like_ProArk: PIWI domain, Piwi
	4633270..4634691	-	473	117922289	Shewana3_3857	hypothetical protein	852	new_RecB
	#	150378394	Sinorhizobium_medicae_WSM419	/am/ftp-genomes/Bacteria/Sinorhizobium_medicae_WSM419/NC_009622.ptt			862
	193025..194950	+	641	150378393	Smed_6503	TIR protein	872	Mrr(recB) fused to TIR and new_RecB	smart00255	Toll - interleukin 1 - resistance;
	194947..196500	+	517	150378394	Smed_6504	PIWI domain	873		cd04659	Piwi_piwi-like_ProArk: PIWI domain, Piwi	COG3696	Putative silver efflux pump [Inorganic i
	196491..196787	-	98	150378395	Smed_6505	hypothetical protein	874
	#	148553128	Sphingomonas_wittichii_RW1	/am/ftp-genomes/Bacteria/Sphingomonas_wittichii_RW1/NC_009511.ptt			884
	201457..202764	+	435	148553127	Swit_0200	hypothetical protein	894	TIR	CHL00179	Ycf2; Provisional	COG0040	ATP phosphoribosyltransferase [Amino aci
	202761..204317	+	518	148553128	Swit_0201	PIWI domain	895		cd04659	Piwi_piwi-like_ProArk: PIWI domain, Piwi
	204785..205171	-	128	148553129	Swit_0202	hypothetical protein	896
	#	194365751	Stenotrophomonas_maltophilia_R551_3	/am/ftp-genomes/Bacteria/Stenotrophomonas_maltophilia_R551_3/NC_011071.ptt			906
	2214814..2216661	+	615	194365750	Smal_1973	hypothetical protein	916	TIR
	2216658..2218235	+	525	194365751	Smal_1974	PIWI domain	917		cd04659	Piwi_piwi-like_ProArk: PIWI domain, Piwi	COG1431	Argonaute homolog, implicated in RNA met
	2218340..2219203	-	287	194365752	Smal_1975	hypothetical protein	918
	#	21225132	Streptomyces_coelicolor	/am/ftp-genomes/Bacteria/Streptomyces_coelicolor/NC_003888.ptt			928
	7609452..7610765	-	437	21225131	SCO6839	hypothetical protein	938	new_RecB2	smart00475	5'-3' exonuclease;	COG0498	Threonine synthase [Amino acid transport
	7610762..7612807	-	681	21225132	SCO6840	PIWI domain	939		cd04659	Piwi_piwi-like_ProArk: PIWI domain, Piwi
	7613335..7614387	+	350	21225133	SCO6841	hypothetical protein	940		pfam01939	Protein of unknown function DUF91. The f	COG3586,COG1637	Uncharacterized conserved protein [Funct ; Predicted nuclease of the RecB family [D
	#	15922263	Sulfolobus_tokodaii	/am/ftp-genomes/Bacteria/Sulfolobus_tokodaii/NC_003106.ptt			950
	1952579..1953592	+	337	15922262	ST1945	???	960
	1953593..1954990	+	465	15922263	ST1946	PIWI domain	961		cd04659	Piwi_piwi-like_ProArk: PIWI domain, Piwi	COG1105	Fructose-1-phosphate kinase and related
	1954995..1955969	-	324	15922264	ST1947	hypothetical protein	962		pfam02463,pfam08450	RecF/RecN/SMC N terminal domain. This do ; SMP-30/Gluconolaconase/LRE-like region.	COG3883	Uncharacterized protein conserved in bac
	#	170077638	Synechococcus_PCC_7002	/am/ftp-genomes/Bacteria/Synechococcus_PCC_7002/NC_010475.ptt			972
	1049976..1050095	-	39	170077637	SYNPCC7002_A1016	hypothetical protein	982
	1050247..1052094	-	615	170077638	SYNPCC7002_A1017	PIWI domain	983		cd04659	Piwi_piwi-like_ProArk: PIWI domain, Piwi	COG1431,COG1746	Argonaute homolog, implicated in RNA met ; tRNA nucleotidyltransferase (CCA-adding
	1052582..1056574	-	1330	170077639	SYNPCC7002_A1018	magnesium chelatase subunit H	984		pfam02514	CobN/Magnesium Chelatase. This family co	COG1429	Cobalamin biosynthesis protein CobN and
	#	56752529	Synechococcus_elongatus_PCC_6301	/am/ftp-genomes/Bacteria/Synechococcus_elongatus_PCC_6301/NC_006576.ptt			994
	2689556..2690317	+	253	56752528	syc2519_d	succinate dehydrogenase/fumarate reductase iron-sulfur subunit	1004		cd01916,cd00207	Acetyl-CoA synthase (ACS), also known as ; 2Fe-2S iron-sulfur cluster binding domai	COG0479	Succinate dehydrogenase/fumarate reducta
	2690440..2692647	+	735	56752529	syc2520_d	PIWI domain	1005		cd04659,pfam00739	Piwi_piwi-like_ProArk: PIWI domain, Piwi ; Trans-activation protein X. This protein	COG1431	Argonaute homolog, implicated in RNA met
	2692684..2693169	+	161	56752530	syc2521_d	Rubisco chaperonin	1006		pfam02341	RbcX protein. The RBCX protein has been
	#	81300343	Synechococcus_elongatus_PCC_7942	/am/ftp-genomes/Bacteria/Synechococcus_elongatus_PCC_7942/NC_007604.ptt			1016
	1592254..1593093	+	279	81300342	Synpcc7942_1533	succinate dehydrogenase/fumarate reductase iron-sulfur subunit	1026		cd01916,cd00207	Acetyl-CoA synthase (ACS), also known as ; 2Fe-2S iron-sulfur cluster binding domai	COG0479	Succinate dehydrogenase/fumarate reducta
	1593215..1595422	+	735	81300343	Synpcc7942_1534	PIWI domain	1027		cd04659,pfam00739	Piwi_piwi-like_ProArk: PIWI domain, Piwi ; Trans-activation protein X. This protein	COG1431	Argonaute homolog, implicated in RNA met
	1595486..1595944	+	152	81300344	Synpcc7942_1535	Rubisco chaperonin	1028		pfam02341	RbcX protein. The RBCX protein has been
	#	116749911	Syntrophobacter_fumaroxidans_MPOB	/am/ftp-genomes/Bacteria/Syntrophobacter_fumaroxidans_MPOB/NC_008554.ptt			1038
	3061297..3062553	-	418	116749910	Sfum_2482	hypothetical protein	1048	new_RecB2
	3062541..3064856	-	771	116749911	Sfum_2483	piwi domain-containing protein	1049		cd04659	Piwi_piwi-like_ProArk: PIWI domain, Piwi	COG1431,COG4976,COG0841	Argonaute homolog, implicated in RNA met ; Predicted methyltransferase (contains TP ; Cation/multidrug efflux pump [Defense me
	3065319..3065807	+	162	116749912	Sfum_2484	hypothetical protein	1050
	#	212224657	Thermococcus_onnurineus_NA1	/am/ftp-genomes/Bacteria/Thermococcus_onnurineus_NA1/NC_011529.ptt			1060
	1378818..1380524	+	568	212224656	TON_1505	RNA-binding protein	1070		pfam01472	PUA domain. The PUA domain named after P	COG1549	Queuine tRNA-ribosyltransferases, contai
	1380525..1382825	-	766	212224657	TON_1506	PIWI domain	1071		cd04659	Piwi_piwi-like_ProArk: PIWI domain, Piwi	COG1431	Argonaute homolog, implicated in RNA met
	1382924..1383220	+	98	212224658	TON_1507	hypothetical protein	1072		pfam09876	Predicted metal-binding protein (DUF2103	COG4031	Predicted metal-binding protein [General
	#	22298491	Thermosynechococcus_elongatus	/am/ftp-genomes/Bacteria/Thermosynechococcus_elongatus/NC_004113.ptt			1082
	967460..967768	-	102	22298490	tll0947	carbon dioxide concentrating mechanism protein	1092		pfam00936	BMC domain. Bacterial microcompartments	COG4577	Carbon dioxide concentrating mechanism/c
	968180..970450	-	756	22298491	tll0948	PIWI domain	1093		cd04659	Piwi_piwi-like_ProArk: PIWI domain, Piwi	COG1431	Argonaute homolog, implicated in RNA met
	970494..971612	+	372	22298492	tlr0949	hypothetical protein	1094		pfam09731,pfam04395	Mitochondrial inner membrane protein. Mi ; Poxvirus B22R protein.	COG5373,COG3456	Predicted membrane protein [Function unk ; Predicted component of the type VI prote
	#	46255097	Thermus_thermophilus_HB27	/am/ftp-genomes/Bacteria/Thermus_thermophilus_HB27/NC_005838.ptt			1104
	21474..22541	+	355	46255096	TT_P0025	N-acetylglucosamine-6-phosphate deacetylase	1114		cd00854	N-acetylglucosamine-6-phosphate deacetyl	COG1820	N-acetylglucosamine-6-phosphate deacetyl
	22997..25054	-	685	46255097	TT_P0026	PIWI domain	1115		cd04659	Piwi_piwi-like_ProArk: PIWI domain, Piwi	COG1431	Argonaute homolog, implicated in RNA met
	25238..25633	+	131	46255098	TT_P0027	DsrE, Uncharacterized conserved protein involved in intracellular sulfur reduction	1116		pfam02635	DsrE/DsrF-like family. DsrE is a small s	COG1553	Uncharacterized conserved protein involv
	#	55978251	Thermus_thermophilus_HB8	/am/ftp-genomes/Bacteria/Thermus_thermophilus_HB8/NC_006462.ptt			1126
	57836..59341	-	501	55978250	TTHB067	alkaline phosphatase	1136		cd00016,cd00016	Alkaline phosphatase homologues; alkalin ; Alkaline phosphatase homologues; alkalin	COG1785	Alkaline phosphatase [Inorganic ion tran
	59516..61573	-	685	55978251	TTHB068	PIWI domain	1137		cd04659	Piwi_piwi-like_ProArk: PIWI domain, Piwi	COG1431	Argonaute homolog, implicated in RNA met
	61751..62152	+	133	55978252	TTHB069	DsrE, Uncharacterized conserved protein involved in intracellular sulfur reduction	1138		pfam02635	DsrE/DsrF-like family. DsrE is a small s	COG1553	Uncharacterized conserved protein involv
	#	154244391	Xanthobacter_autotrophicus_Py2	/am/ftp-genomes/Bacteria/Xanthobacter_autotrophicus_Py2/NC_009720.ptt			1148
	471114..472448	+	444	154244390	Xaut_0433	hypothetical protein	1158	new_RecB
	472445..473893	+	482	154244391	Xaut_0434	PIWI domain	1159		cd04659	Piwi_piwi-like_ProArk: PIWI domain, Piwi	COG0287	Prephenate dehydrogenase [Amino acid tra
	474143..477076	-	977	154244392	Xaut_0435	type III restriction protein res subunit	1160		pfam04851,cd03461	Type III restriction enzyme, res subunit ; Hydroxyquinol 1,2-dioxygenase (1,2-HQD)	COG1061,COG4096	DNA or RNA helicases of superfamily II [ ; Type I site-specific restriction-modific
	#	188992493	Xanthomonas_campestris_B100	/am/ftp-genomes/Bacteria/Xanthomonas_campestris_B100/NC_010688.ptt			1170
	3534535..3536508	+	657	188992492	xccb100_3097	putative Sir2-family regulator	1180	Sir2	cd01406	Sir2-like: Prokaryotic group of uncharac	COG3696,COG0846	Putative silver efflux pump [Inorganic i ; NAD-dependent protein deacetylases, SIR2
	3536508..3537956	+	482	188992493	xccb100_3098	PIWI domain	1181		cd04659	Piwi_piwi-like_ProArk: PIWI domain, Piwi
	3538015..3538110	+	31	188992494	xccb100_3099	hypothetical protein	1182
							#N/A
							#N/A
2384012	2384326	+	104	167754323	ALIPUT_02616	hypothetical protein ALIPUT_02616	1203
2384399	2386231	-	610	167754324	ALIPUT_02617	hypothetical protein ALIPUT_02617	1204		cd04659	Piwi_piwi-like_ProArk: PIWI domain, Piwi	COG3950	Predicted ATP-binding protein involved i
2386523	2387020	-	165	167754325	ALIPUT_02618	hypothetical protein ALIPUT_02618	1205				COG3417	Collagen-binding surface adhesin SpaP (a
							#N/A
							#N/A
153342	154760	+	472	223934404	Cflav_PD5942	conserved hypothetical protein	1226	new_RecB
154757	156202	+	481	223934405	Cflav_PD5943	conserved hypothetical protein	1227		cd04659	Piwi_piwi-like_ProArk: PIWI domain, Piwi
156261	156779	-	172	223934406	Cflav_PD5944	hypothetical protein Cflav_PD5944	1228
							#N/A
							#N/A
636456	637859	+	467	224023923	BACCOPRO_00640	hypothetical protein BACCOPRO_00640	1250	TIR	pfam01582,CHL00117	TIR domain. The Toll/interleukin-1 recep ; RNA polymerase beta&apos;&apos; subunit;
637849	639345	+	498	224023924	BACCOPRO_00641	hypothetical protein BACCOPRO_00641	1251		cd04659	Piwi_piwi-like_ProArk: PIWI domain, Piwi
639472	639798	-	108	224023925	BACCOPRO_00642	hypothetical protein BACCOPRO_00642	1252
							#N/A
		Bacteroides eggerthii DSM 20697					#N/A
2368125	2369411	+	428	218130588	BACEGG_02177	ATPase (AAA+ superfamily), COG1373	1273		cd00009	The AAA+ (ATPases Associated with a wide	COG1373	Predicted ATPase (AAA+ superfamily) [Gen
2369456	2372572	+	1038	218130589	BACEGG_02178	hypothetical protein BACEGG_02178	1274	Sir2 fused to Piwi_piwi-like_ProArk: PIWI domain, Piwi ; SIR2 superfamily of proteins includes si	cd04659,cd00296	Piwi_piwi-like_ProArk: PIWI domain, Piwi ; SIR2 superfamily of proteins includes si	COG1431,COG1274	Argonaute homolog, implicated in RNA met ; Phosphoenolpyruvate carboxykinase (GTP)
2372622	2372741	+	39	218130590	BACEGG_02179	hypothetical protein BACEGG_02179	1275
							#N/A
		Burkholderia ambifaria MEX-5					#N/A
6286192	6286308	+	38	171321417	BamMEX5DRAFT_5721	hypothetical protein BamMEX5DRAFT_5721	1296
6286835	6289981	+	1048	171321418	BamMEX5DRAFT_5722	conserved hypothetical protein	1297	Sir2 fused to Piwi_piwi-like_ProArk: PIWI domain, Piwi ; SIR2 superfamily of proteins includes si ; TOPRIM_TopoIIB_SPO: topoisomerase-primas	cd04659,cd00296,cd00223	Piwi_piwi-like_ProArk: PIWI domain, Piwi ; SIR2 superfamily of proteins includes si ; TOPRIM_TopoIIB_SPO: topoisomerase-primas	COG1431,COG0846,COG2929	Argonaute homolog, implicated in RNA met ; NAD-dependent protein deacetylases, SIR2 ; Uncharacterized protein conserved in bac
6290007	6290186	-	59	171321419	BamMEX5DRAFT_5723	ISRSO10-transposase orfB protein	1298		pfam00665	Integrase core domain. Integrase mediate
							#N/A
		Burkholderia graminis C4D1M					#N/A
7206305	7207597	+	430	170696577	BgramDRAFT_6509	hypothetical protein BgramDRAFT_6509	1319		pfam02463,pfam09369	RecF/RecN/SMC N terminal domain. This do ; Domain of unknown function (DUF1998). Th	COG0552	Signal recognition particle GTPase [Intr
7207915	7211007	-	1030	170696578	BgramDRAFT_6510	conserved hypothetical protein	1320	Sir2 fused to Piwi_piwi-like_ProArk: PIWI domain, Piwi ; SIR2 superfamily of proteins includes si ; TOPRIM_TopoIIB_SPO: topoisomerase-primas	cd04659,cd01406	Piwi_piwi-like_ProArk: PIWI domain, Piwi ; Sir2-like: Prokaryotic group of uncharac	COG5511,COG0846	Bacteriophage capsid protein [General fu ; NAD-dependent protein deacetylases, SIR2
7212002	7213564	+	520	170696580	BgramDRAFT_6511	PAS/PAC sensor signal transduction histidine kinase	1321		pfam02518,pfam08447,cd00082	Histidine kinase-, DNA gyrase B-, and HS ; PAS fold. The PAS fold corresponds to th ; Histidine Kinase A (dimerization/phospho	COG4191,COG2202	Signal transduction histidine kinase reg ; FOG: PAS/PAC domain [Signal transduction
							#N/A
		Burkholderia sp. H160					#N/A
1099780	1101558	+	592	209515878	BH160DRAFT_1017	protein of unknown function DUF262	1342		pfam09854,pfam03235	Uncharacterized conserved protein (DUF20 ; Protein of unknown function DUF262.	COG3472,COG1479	Uncharacterized conserved protein [Funct ; Uncharacterized conserved protein [Funct
1101919	1104927	+	1002	209515879	BH160DRAFT_1018	conserved hypothetical protein	1343	Sir2 fused to Piwi_piwi-like_ProArk: PIWI domain, Piwi ; SIR2 superfamily of proteins includes si ; TOPRIM_TopoIIB_SPO: topoisomerase-primas	cd04659,cd00296	Piwi_piwi-like_ProArk: PIWI domain, Piwi ; SIR2 superfamily of proteins includes si	COG0846	NAD-dependent protein deacetylases, SIR2
1104994	1106862	-	622	209515880	BH160DRAFT_1019	hypothetical protein BH160DRAFT_1019	1344		cd05599	STKc_NDR_like: Serine/Threonine Kinases
							#N/A
							#N/A
2121352	2122773	+	473	227332661	CIT292_02158	hypothetical protein CIT292_02158	1367	new_RecB
2123060	2124154	+	364	229219623	CIT292_02159	hypothetical protein CIT292_02159	1368		cd04659	Piwi_piwi-like_ProArk: PIWI domain, Piwi
2124591	2125067	-	158	227332663	CIT292_02160	hypothetical protein CIT292_02160	1369		pfam05827	Vacuolar ATP synthase subunit S1 (ATP6S1
							#N/A
							#N/A
2747410	2747772	+	120	164686206	CLOBAR_02644	hypothetical protein CLOBAR_02644	1390		cd00814	This is the catalytic core domain of met
2747837	2750047	-	736	164686207	CLOBAR_02645	hypothetical protein CLOBAR_02645	1391		cd04659,cd01677	Piwi_piwi-like_ProArk: PIWI domain, Piwi ; PFL2_DhaB_BssA This CD includes pyruvat	COG1431	Argonaute homolog, implicated in RNA met
2750757	2752127	+	456	164686208	CLOBAR_02646	hypothetical protein CLOBAR_02646	1392		pfam01235	Sodium:alanine symporter family.	COG1115	Na+/alanine symporter [Amino acid transp
							#N/A
							#N/A
2687693	2687821	-	42	196245472	Cyan8802DRAFT_2593	hypothetical protein Cyan8802DRAFT_2593	1414
2688184	2690100	+	638	196245474	Cyan8802DRAFT_2594	stem cell self-renewal protein Piwi domain protein	1415		cd04659	Piwi_piwi-like_ProArk: PIWI domain, Piwi	COG1431	Argonaute homolog, implicated in RNA met
2690229	2690357	-	42	196245475	Cyan8802DRAFT_2595	photosystem I reaction centre subunit IX / PsaJ	1416		pfam01701	Photosystem I reaction centre subunit IX
							#N/A
2077471	2078871	+	466	229917850	EAT1b_2128	???	1436		pfam02601,cd05016	Exonuclease VII, large subunit. This fam ; Phosphoglucose isomerase (PGI) contains	COG5022	Myosin heavy chain [Cytoskeleton]
2078990	2079280	+	96	229917851	EAT1b_2129	piwi - N-terminal fragment	1437
2079277	2081094	+	605	229917852	EAT1b_2130	stem cell self-renewal protein Piwi domain protein	1438		cd04659,pfam06074	Piwi_piwi-like_ProArk: PIWI domain, Piwi ; Protein of unknown function (DUF935). Th	COG1431	Argonaute homolog, implicated in RNA met
2081197	2081619	+	140	229917853	EAT1b_2131	hypothetical protein EAT1b_2131	1439		pfam03060	2-nitropropane dioxygenase. Members of t	COG1577	Mevalonate kinase [Lipid metabolism]
							#N/A
							#N/A
5667280	5668275	-	331	168702706	GobsU_010100024476	transposase IS4 family protein	1461		pfam01609	Transposase DDE domain. Transposase prot
5668436	5669992	+	518	168702707	GobsU_010100024481	stem cell self-renewal protein Piwi domain protein	1462		cd04659	Piwi_piwi-like_ProArk: PIWI domain, Piwi	COG1080	Phosphoenolpyruvate-protein kinase (PTS
5669989	5671308	+	439	168702708	GobsU_010100024486	hypothetical protein GobsU_24486	1463	new_RecB2	pfam08357	SEFIR domain. This family comprises IL17
							#N/A
							#N/A
2412583	2414703	-	706	227881907	HborDRAFT_2562	ATPase fused to some N-terminal domain	1485		cd00138	Phospholipase D. Active site motifs; The	COG3886	Predicted HKD family nuclease [DNA repli
2414767	2417454	-	895	227881908	HborDRAFT_2563	uncharacterized protein containing piwi/argonaute domain	1486		cd04659,pfam05110	Piwi_piwi-like_ProArk: PIWI domain, Piwi ; AF-4 proto-oncoprotein. This family cons	COG1431	Argonaute homolog, implicated in RNA met
2417713	2419389	+	558	227881909	HborDRAFT_2564	hypothetical protein HborDRAFT_2564	1487		smart00382	ATPases associated with a variety of cel	COG1373	Predicted ATPase (AAA+ superfamily) [Gen
							#N/A
							#N/A
6436914	6437150	+	78	119493537	L8106_18217	hypothetical protein L8106_18217	1508
6437162	6439456	-	764	119493538	L8106_18222	hypothetical protein L8106_18222	1509		cd04659	Piwi_piwi-like_ProArk: PIWI domain, Piwi	COG1431	Argonaute homolog, implicated in RNA met
6439453	6439705	-	83	119493539	L8106_18227	RecB nuclease, fragment	1510	COG1468	pfam09421	Frequency clock protein. The frequency c	COG1468	CRISPR-associated protein Cas4 (RecB fam
							#N/A
							#N/A
1273705	1274319	+	204	114777172	SPV1_08903	phosphoserine phosphatase	1532		pfam00702	haloacid dehalogenase-like hydrolase. Th	COG0560	Phosphoserine phosphatase [Amino acid tr
1274519	1277173	-	884	114777173	SPV1_08908	Piwi domain protein	1533		cd04659,pfam01094	Piwi_piwi-like_ProArk: PIWI domain, Piwi ; Receptor family ligand binding region. T
1277814	1278605	-	263	114777174	SPV1_08913	hypothetical protein SPV1_08913	1534		pfam04305	Protein of unknown function (DUF455).	COG2833	Uncharacterized protein conserved in bac
							#N/A
							#N/A
746734	747090	-	118	154490796	PARMER_00713	hypothetical protein PARMER_00713	1555				COG0386	Glutathione peroxidase [Posttranslationa
747270	749093	-	607	154490797	PARMER_00714	hypothetical protein PARMER_00714	1556		cd04659	Piwi_piwi-like_ProArk: PIWI domain, Piwi	COG1431	Argonaute homolog, implicated in RNA met
749041	750411	-	456	154490798	PARMER_00715	hypothetical protein PARMER_00715	1557	Sir2	cd00296	SIR2 superfamily of proteins includes si	COG0846	NAD-dependent protein deacetylases, SIR2
							#N/A
							#N/A
637589	637963	+	124	84701996	PB2503_03522	hypothetical protein PB2503_03522	1578
638325	639755	-	476	84701997	PB2503_03527	Piwi domain protein	1579		cd04659	Piwi_piwi-like_ProArk: PIWI domain, Piwi	COG2113	ABC-type proline/glycine betaine transpo
639752	641536	-	594	84701998	PB2503_03532	hypothetical protein PB2503_03532	1580	Sir2	cd01406	Sir2-like: Prokaryotic group of uncharac	COG0846	NAD-dependent protein deacetylases, SIR2
							#N/A
1098875	1100038	-	387	84702442	PB2503_05752	hypothetical protein PB2503_05752	1600	new_RecB2
1100038	1102338	-	766	84702443	PB2503_05757	hypothetical protein PB2503_05757	1601		cd04659,pfam09623	Piwi_piwi-like_ProArk: PIWI domain, Piwi ; CRISPR-associated protein NE0113 (Cas_NE
1102551	1103465	-	304	84702444	PB2503_05762	hypothetical protein PB2503_05762	1602		pfam08843	Domain of unknown function (DUF1814). Th	COG2253	Uncharacterized conserved protein [Funct
							#N/A
							#N/A
1169721	1171091	+	456	84702494	PB2503_06012	hypothetical protein PB2503_06012	1622	new_RecB
1171088	1172506	+	472	84702495	PB2503_06017	hypothetical protein PB2503_06017	1623		cd04659	Piwi_piwi-like_ProArk: PIWI domain, Piwi
1172512	1173927	+	471	84702496	PB2503_06022	hypothetical protein PB2503_06022	1624		pfam06032,pfam03337	Protein of unknown function (DUF917). Th ; Poxvirus F12L protein.	COG5440	Uncharacterized conserved protein [Funct
							#N/A
							#N/A
4644017	4644583	-	188	229204036	PhepDRAFT_4097	RNA polymerase sigma factor, sigma-70 family	1645		pfam08281,pfam04542	Sigma-70, region 4. Region 4 of sigma-70 ; Sigma-70 region 2. Region 2 of sigma-70	COG1595	DNA-directed RNA polymerase specialized
4645178	4647058	+	626	229204037	PhepDRAFT_4098	hypothetical protein PhepDRAFT_4098	1646		cd04659	Piwi_piwi-like_ProArk: PIWI domain, Piwi	COG1431	Argonaute homolog, implicated in RNA met
4647060	4648139	+	359	229204038	PhepDRAFT_4099	hypothetical protein PhepDRAFT_4099	1647	Sir2	cd01150	Peroxisomal acyl-CoA oxidases (AXO) cata
							#N/A
							#N/A
4705542	4707278	+	578	229540344	PlimDRAFT_42100	hypothetical protein PlimDRAFT_42100	1668	Sir2	cd01406,cd03089	Sir2-like: Prokaryotic group of uncharac ; The phosphomannomutase/phosphoglucomutas	COG0846	NAD-dependent protein deacetylases, SIR2
4707473	4708696	+	407	229540345	PlimDRAFT_42110	hypothetical protein PlimDRAFT_42110	1669		cd04659	Piwi_piwi-like_ProArk: PIWI domain, Piwi	COG2382	Enterochelin esterase and related enzyme
4709048	4709869	+	273	229540346	PlimDRAFT_42120	hypothetical protein PlimDRAFT_42120	1670
							#N/A
							#N/A
2415000	2416367	+	455	149175029	PM8797T_25156	hypothetical protein PM8797T_25156	1691	new_RecB	cd01425	Ribosomal protein S2 (RPS2), involved in
2416357	2417898	+	513	149175030	PM8797T_25161	hypothetical protein PM8797T_25161	1692		cd04659	Piwi_piwi-like_ProArk: PIWI domain, Piwi
2418087	2419634	+	515	149175031	PM8797T_25166	arylsulfatase A precursor	1693		pfam00884	Sulfatase.	COG3119	Arylsulfatase A and related enzymes [Ino
							#N/A
							#N/A
112444	113850	+	468	223987887	PROVRETT_00110	hypothetical protein PROVRETT_00110	1714	new_RecB			COG5103	Cell division control protein, negative
113816	115258	+	480	223987888	PROVRETT_00111	hypothetical protein PROVRETT_00111	1715		cd04659	Piwi_piwi-like_ProArk: PIWI domain, Piwi	COG2842	Uncharacterized ATPase, putative transpo
115459	116268	+	269	223987889	PROVRETT_00112	hypothetical protein PROVRETT_00112	1716		pfam06100	Streptococcal 67 kDa myosin-cross-reacti	COG4716	Myosin-crossreactive antigen [Function u
							#N/A
	#		Rhodobacterales bacterium HTCC2654				#N/A
3175365	3175964	-	199	84686686	RB2654_00590	HTH	1737		pfam01381	Helix-turn-helix. This large family of D	COG3620	Predicted transcriptional regulator with
3176209	3177684	-	491	84686687	RB2654_00595	hypothetical protein RB2654_00595	1738		cd04659	Piwi_piwi-like_ProArk: PIWI domain, Piwi
3177681	3179015	-	444	84686688	RB2654_00600	hypothetical protein RB2654_00600	1739	new_RecB			COG0598	Mg2+ and Co2+ transporters [Inorganic io
							#N/A
							#N/A
5446924	5447229	+	101	229871909	SlinDRAFT_45790	AT-HTH addiction module antidote protein, HigA family	1760		pfam01381	Helix-turn-helix. This large family of D	COG3093	Plasmid maintenance system antidote prot
5447279	5449174	+	631	229871910	SlinDRAFT_45800	Piwi domain-containing protein	1761		cd04659	Piwi_piwi-like_ProArk: PIWI domain, Piwi
5449184	5450254	+	356	229871911	SlinDRAFT_45810	hypothetical protein SlinDRAFT_45810	1762	Sir2	cd00296	SIR2 superfamily of proteins includes si
							#N/A
							#N/A
2536526	2537362	-	278	83954751	NAS141_16058	hypothetical protein NAS141_16058	1784		cd06390	N-terminal leucine/isoleucine/valine-bin	COG3573,COG2401	Predicted oxidoreductase [General functi ; ABC-type ATPase fused to a predicted ace
2537958	2539400	-	480	83954752	NAS141_16063	hypothetical protein NAS141_16063	1785		cd04659	Piwi_piwi-like_ProArk: PIWI domain, Piwi	COG3663	G:T/U mismatch-specific DNA glycosylase
2539397	2540743	-	448	83954753	NAS141_16068	hypothetical protein NAS141_16068	1786	new_RecB	cd05534	DNA polymerase type-B zeta subfamily cat
							#N/A
	#		Sulfolobus islandicus M.16.27				#N/A
1451298	1452029	+	243	229584953	M1627_1527	hypothetical protein M1627_1527	1807		pfam09989	CoA enzyme activase uncharacterised doma	COG5099	RNA-binding protein of the Puf family, t
1452026	1453405	-	459	229584954	M1627_1528	hypothetical protein M1627_1528	1808		cd04659	Piwi_piwi-like_ProArk: PIWI domain, Piwi
1453402	1453677	-	91	229584955	M1627_1529	HTH (ArsR or MarR)	1809		smart00347	helix_turn_helix multiple antibiotic res	COG4190	Predicted transcriptional regulator [Tra
							#N/A
	#		Sulfolobus islandicus Y.G.57.14				#N/A
1478712	1479443	+	243	229579409	YG5714_1625	hypothetical protein YG5714_1625	1830
1479440	1480819	-	459	229579410	YG5714_1626	stem cell self-renewal protein Piwi domain protein	1831		cd04659	Piwi_piwi-like_ProArk: PIWI domain, Piwi
1480816	1481091	-	91	229579411	YG5714_1627	HTH (ArsR or MarR)	1832		smart00347	helix_turn_helix multiple antibiotic res	COG4190	Predicted transcriptional regulator [Tra
							#N/A
							#N/A
864	2780	+	638	162145848	GDI_0003	hypothetical protein GDI_0003	1854	Mrr(recB) fused to TIR and new_RecB	smart00255,cd01703	Toll - interleukin 1 - resistance;	COG1537	Predicted RNA-binding proteins [General
2777	4333	+	518	162145849	GDI_0004	hypothetical protein GDI_0004	1855		cd04659	Piwi_piwi-like_ProArk: PIWI domain, Piwi
7082	7918	-	278	162145850	GDI_0007	COG3293,L,putative transposase	1856		pfam01609	Transposase DDE domain. Transposase prot	COG3293,COG3293	Transposase and inactivated derivatives ; Transposase and inactivated derivatives
							#N/A
							#N/A
117839	118606	-		223476482	TERMP_1530	hypothetical protein	1877		pfam04961	Formiminotransferase-cyclodeaminase. Mem	COG1283	Na+/phosphate symporter [Inorganic ion t
119260	121764	-		223476486	TERMP_1534	[J] COG1431 Uncharacterized protein containing	1878		cd04659	Piwi_piwi-like_ProArk: PIWI domain, Piwi	COG1431	Argonaute homolog, implicated in RNA met
122000	123256	+		223476024	TERMP_1072	hypothetical protein	1879		cd00397	DNA breaking-rejoining enzymes, C-termin	COG4974	Site-specific recombinase XerD [DNA repl
							#N/A
							#N/A
42190	42921	+		223489661	CDSM653_369	hypothetical protein	1899
42924	44222	+		223489681	CDSM653_390	Piwi domain-containing protein	1900		cd04659	Piwi_piwi-like_ProArk: PIWI domain, Piwi	COG1431	Argonaute homolog, implicated in RNA met
44210	45364	+		223489652	CDSM653_360	[K] COG5665 CCR4-NOT transcriptional regulation complex, NOT5 subunit	1901		pfam09509	Protein of unknown function (Hypoth_ymh)
							#N/A
							#N/A
2077471	2078871	+	466	229917850		hypothetical protein EAT1b_2128	1436		EAT1b_2128
2078990	2079280	+	96	229917851		piwi fragment	1437		EAT1b_2129	-
2079277	2081094	+	605	229917852		stem cell self-renewal protein Piwi domain protein	1438		EAT1b_2130	-
2081197	2081619	+	140	229917853		hypothetical protein EAT1b_2131	1439		EAT1b_2131	-

## Sheet: Sheet1
11498906	gen774	11498906	243	1	243	COG0125
11498907	gen774	11498907	211	1	211	COG0170
11498908	gen774	11498908	299	1	299	COG2801
11498909	gen774	11498909	287	1	287	COG1032
11498910	gen774	11498910	338	1	338	COG2834
11498911	gen774	11498911	256	1	256	COG2043
11498913	gen774	11498913	331	1	331	COG1804
11498914	gen774	11498914	396	1	396	COG0498
11498916	gen774	11498916	427	1	427	COG1431
11498918	gen774	11498918	183	1	183	COG0518
11498919	gen774	11498919	287	1	287	COG0037
11498920	gen774	11498920	501	1	501	COG0750
11498921	gen774	11498921	488	1	488	COG0076
11498922	gen774	11498922	505	1	505	COG1070
11498923	gen774	11498923	371	1	371	COG2814
11498924	gen774	11498924	197	1	197	COG0218
11498926	gen774	11498926	453	1	370	COG0579
11498926	gen774	11498926	453	371	453	COG2906
13475174	gen774	13475174	519	1	519	COG0476
13475179	gen774	13475179	240	1	240	COG1386
13475183	gen774	13475183	505	1	505	COG1431
13475184	gen774	13475184	72	1	72	COG1410
13475185	gen774	13475185	423	1	248	COG1410
13475185	gen774	13475185	423	249	423	COG1410
13475186	gen774	13475186	446	1	446	COG0534
13475187	gen774	13475187	369	1	369	COG0076
13475188	gen774	13475188	465	1	465	COG0174
13475189	gen774	13475189	397	1	397	COG0787
13475193	gen774	13475193	446	1	446	COG2079
15606609	gen774	15606609	119	1	119	COG2165
15606612	gen774	15606612	276	1	276	COG2165
15606614	gen774	15606614	584	1	584	COG0747
15606615	gen774	15606615	1054	1	214	COG3221
15606615	gen774	15606615	1054	215	432	COG2202
15606615	gen774	15606615	1054	433	655	COG2202
15606615	gen774	15606615	1054	656	797	COG2114
15606615	gen774	15606615	1054	798	1054	COG2200
15606616	gen774	15606616	195	1	195	COG2078
15606617	gen774	15606617	679	1	85	COG2608
15606617	gen774	15606617	679	86	679	COG2217
15606619	gen774	15606619	706	1	706	COG1431
15606620	gen774	15606620	139	1	139	COG1051
15606621	gen774	15606621	453	1	364	COG0265
15606621	gen774	15606621	453	365	453	COG0265
15606622	gen774	15606622	310	1	310	COG0568
15606623	gen774	15606623	270	1	270	COG3287
15606624	gen774	15606624	236	1	236	COG2199
15606625	gen774	15606625	210	1	210	COG0500
15606626	gen774	15606626	301	1	301	COG0404
15606627	gen774	15606627	582	1	582	COG0675
15606628	gen774	15606628	296	1	296	COG0730
15606629	gen774	15606629	249	1	249	COG1187
15669501	gen774	15669501	293	1	293	COG1082
15669502	gen774	15669502	321	1	321	COG0731
15669503	gen774	15669503	403	1	403	COG1679
15669504	gen774	15669504	307	1	307	COG1270
15669505	gen774	15669505	361	1	361	COG1341
15669506	gen774	15669506	80	1	80	COG1531
15669507	gen774	15669507	398	1	398	COG2211
15669508	gen774	15669508	602	1	602	COG1750
15669509	gen774	15669509	492	1	492	COG0733
15669510	gen774	15669510	131	1	131	COG1412
15669511	gen774	15669511	713	1	713	COG1431
15669512	gen774	15669512	1005	1	1005	COG0419
15669513	gen774	15669513	366	1	366	COG0420
15669514	gen774	15669514	234	1	234	COG1763
15669515	gen774	15669515	89	1	89	COG0640
15669516	gen774	15669516	391	1	391	COG1163
15669519	gen774	15669519	294	1	294	COG0024
15669520	gen774	15669520	127	1	127	COG1267
15669894	gen774	15669894	277	1	277	COG0827
15922254	gen774	15922254	441	1	441	COG0675
15922255	gen774	15922255	202	1	202	COG2452
15922257	gen774	15922257	354	1	354	COG1106
15922259	gen774	15922259	73	1	73	COG1753
15922260	gen774	15922260	133	1	133	COG1487
15922261	gen774	15922261	293	1	112	COG2452
15922261	gen774	15922261	293	113	293	COG0501
15922263	gen774	15922263	465	1	465	COG1431
15922268	gen774	15922268	469	1	469	COG2244
15922272	gen774	15922272	504	1	504	COG2192
18976900	gen774	18976900	269	1	269	COG1122
18976901	gen774	18976901	217	1	217	COG0619
18976903	gen774	18976903	204	1	204	COG0310
18976904	gen774	18976904	457	1	457	COG1042
18976905	gen774	18976905	646	1	646	COG4231
18976906	gen774	18976906	214	1	214	COG1014
18976907	gen774	18976907	142	1	142	COG1356
18976908	gen774	18976908	233	1	233	COG3316
18976909	gen774	18976909	770	1	770	COG1431
18976912	gen774	18976912	244	1	244	COG1351
18976913	gen774	18976913	295	1	295	COG0024
18976914	gen774	18976914	401	1	401	COG0303
18976915	gen774	18976915	90	1	90	COG1977
18976916	gen774	18976916	133	1	133	COG0432
20089846	gen774	20089846	243	1	243	COG0284
20089847	gen774	20089847	830	1	280	COG2202
20089847	gen774	20089847	830	281	439	COG2203
20089847	gen774	20089847	830	440	579	COG2202
20089847	gen774	20089847	830	580	830	COG3920
20089848	gen774	20089848	149	1	149	COG0735
20089849	gen774	20089849	736	1	736	COG0376
20089851	gen774	20089851	108	1	108	COG0389
20089852	gen774	20089852	456	1	456	COG3259
20089853	gen774	20089853	159	1	159	COG0680
20089854	gen774	20089854	262	1	262	COG1941
20089855	gen774	20089855	291	1	291	COG1035
20089858	gen774	20089858	89	1	89	COG2026
20089859	gen774	20089859	117	1	117	COG1487
20089863	gen774	20089863	241	1	132	COG3369
20089863	gen774	20089863	241	133	241	COG3369
20089864	gen774	20089864	246	1	246	COG1994
20089865	gen774	20089865	200	1	200	COG0727
20089866	gen774	20089866	284	1	123	COG0789
20089866	gen774	20089866	284	124	284	COG4978
20094742	gen774	20094742	491	1	491	COG0438
20094746	gen774	20094746	101	1	101	COG1343
20094747	gen774	20094747	711	1	711	COG1431
20094748	gen774	20094748	331	1	331	COG1518
20094750	gen774	20094750	913	1	142	COG1418
20094750	gen774	20094750	913	143	913	COG1353
20094751	gen774	20094751	174	1	174	COG1421
20094752	gen774	20094752	351	1	351	COG1337
20094753	gen774	20094753	363	1	363	COG1567
20094755	gen774	20094755	363	1	363	COG1332
20094756	gen774	20094756	257	1	257	COG0726
21225122	gen774	21225122	117	1	117	COG0640
21225124	gen774	21225124	531	1	531	COG1884
21225125	gen774	21225125	159	1	159	COG2185
21225126	gen774	21225126	326	1	326	COG0492
21225127	gen774	21225127	137	1	137	COG0394
21225128	gen774	21225128	102	1	102	COG0640
21225129	gen774	21225129	368	1	368	COG0798
21225130	gen774	21225130	354	1	354	COG2072
21225132	gen774	21225132	681	1	681	COG1431
21225133	gen774	21225133	350	1	192	COG1637
21225133	gen774	21225133	350	193	350	COG3586
21225135	gen774	21225135	372	1	372	COG0305
21225136	gen774	21225136	423	1	423	COG0270
22298481	gen774	22298481	346	1	346	COG1077
22298482	gen774	22298482	254	1	254	COG1792
22298483	gen774	22298483	175	1	175	COG2891
22298485	gen774	22298485	449	1	449	COG2265
22298486	gen774	22298486	220	1	220	COG0663
22298487	gen774	22298487	652	1	203	COG0663
22298487	gen774	22298487	652	204	325	COG4451
22298487	gen774	22298487	652	326	436	COG4451
22298487	gen774	22298487	652	437	549	COG4451
22298487	gen774	22298487	652	550	652	COG4451
22298488	gen774	22298488	99	1	99	COG4576
22298489	gen774	22298489	113	1	113	COG4577
22298490	gen774	22298490	102	1	102	COG4577
22298491	gen774	22298491	756	1	756	COG1431
22298493	gen774	22298493	648	1	648	COG0661
22298494	gen774	22298494	304	1	304	COG1091
22298495	gen774	22298495	1142	1	1142	COG1197
22298496	gen774	22298496	273	1	273	COG0805
22298497	gen774	22298497	119	1	119	COG4577
32141315	gen774	32141315	575	1	575	COG3505
39996453	gen774	39996453	322	1	322	COG2221
39996454	gen774	39996454	74	1	74	COG0425
39996455	gen774	39996455	91	1	91	COG2161
39996456	gen774	39996456	103	1	103	COG3668
39996458	gen774	39996458	296	1	296	COG2801
39996459	gen774	39996459	118	1	118	COG1694
39996460	gen774	39996460	800	1	424	COG0507
39996460	gen774	39996460	800	425	636	COG3410
39996460	gen774	39996460	800	637	800	COG2932
39996461	gen774	39996461	1041	1	287	COG3886
39996461	gen774	39996461	1041	288	1041	COG1061
39996462	gen774	39996462	587	1	587	COG0846
39996463	gen774	39996463	473	1	473	COG1431
39996465	gen774	39996465	380	1	380	COG3344
39996466	gen774	39996466	326	1	326	COG3440
39996467	gen774	39996467	348	1	285	COG1787
39996467	gen774	39996467	348	286	348	COG0551
39996470	gen774	39996470	290	1	290	COG2253
39996471	gen774	39996471	175	1	175	COG2852
39996472	gen774	39996472	350	1	350	COG1453
39996473	gen774	39996473	365	1	365	COG1902
46255088	gen774	46255088	235	1	235	COG0007
46255089	gen774	46255089	215	1	215	COG0778
46255090	gen774	46255090	282	1	282	COG1270
46255091	gen774	46255091	141	1	141	COG2250
46255092	gen774	46255092	109	1	109	COG1708
46255093	gen774	46255093	335	1	335	COG0079
46255094	gen774	46255094	672	1	472	COG1492
46255094	gen774	46255094	672	473	672	COG2087
46255095	gen774	46255095	501	1	501	COG1785
46255096	gen774	46255096	355	1	355	COG1820
46255097	gen774	46255097	685	1	685	COG1431
46255099	gen774	46255099	244	1	244	COG0496
46255100	gen774	46255100	254	1	254	COG1082
46255101	gen774	46255101	181	1	181	COG0800
46255102	gen774	46255102	228	1	228	COG1638
46255103	gen774	46255103	153	1	153	COG3090
46255104	gen774	46255104	427	1	427	COG1593
46255105	gen774	46255105	234	1	234	COG1028
46255106	gen774	46255106	344	1	344	COG2055
46255107	gen774	46255107	309	1	309	COG0524
55376419	gen774	55376419	144	1	144	COG3269
55376423	gen774	55376423	272	1	272	COG1192
55376572	gen774	55376572	229	1	229	COG2135
55376573	gen774	55376573	342	1	342	COG1474
55376574	gen774	55376574	1212	1	619	COG0553
55376574	gen774	55376574	1212	620	1212	COG0553
55376575	gen774	55376575	965	1	965	COG1743
55376577	gen774	55376577	1097	1	1097	COG1483
55978241	gen774	55978241	367	1	118	COG2138
55978241	gen774	55978241	367	119	255	COG2138
55978241	gen774	55978241	367	256	367	COG3411
55978243	gen774	55978243	235	1	235	COG0007
55978244	gen774	55978244	215	1	215	COG0778
55978245	gen774	55978245	282	1	282	COG1270
55978246	gen774	55978246	143	1	143	COG2250
55978247	gen774	55978247	109	1	109	COG1708
55978248	gen774	55978248	335	1	335	COG0079
55978249	gen774	55978249	629	1	429	COG1492
55978249	gen774	55978249	629	430	629	COG2087
55978250	gen774	55978250	501	1	501	COG1785
55978251	gen774	55978251	685	1	685	COG1431
55978252	gen774	55978252	133	1	133	COG1553
55978253	gen774	55978253	244	1	244	COG0496
55978254	gen774	55978254	254	1	254	COG1082
55978255	gen774	55978255	207	1	207	COG0800
[truncated: 450 more rows]
