# Supplementary material for: Prokaryotic homologs of Argonaute proteins are predicted to function as key components of a novel system of defense against mobile genetic elements
Source: Biol Direct. 2009 Aug 25;4:29. doi: 10.1186/1745-6150-4-29 (PMC2743648; doi:10.1186/1745-6150-4-29)
Supplement: Additional file 2 — Multiple alignment for full length PIWI domain containing proteins. The provided alignment shows distinct group of PIWI proteins. [file 1745-6150-4-29-S2.ali]

145535820|Cilio|Paramecium_tetraurelia_strain_d4-2		---------------------------------------------------------------------------------------------------------------------------------------------------------------------------------------------------------------------------------------------------------------------------------------------------------------------------------------------------------------------------MIERGQTVYTNFYQIQINPNSHIYRYQLSFQPFLSPEQQIAKWREIFK-VAKAGLQENLKVFITNNQILYSPVRAQTMGLLLGVFEEEGTSHSISIEEKAVLKPGEPEYTGLIGRFFKMLLKQQKLLQIGRKYFNTKNLINFDQ----------------FGLKVLPGVSCSLIKQEEQGKYYINIDSSFKMLRSTTMYEELRNSRDFSQLEGAIIMTVY-NYKFYKVNKISREMNPKSEFENLKGEKMSYMQYYQDKY--KIAIKDVTQPL-------IEV----------LEKSRKKQEEKII-------YLIPELC--------VMTGLS-------------NEMRNNFQTMKQLSTVTKP-RGVD----RVRQ--ADQFIQC---FHNKESEELIKKWNIQLEPKCLQIQ----------------------SSKIKPGNIMMGNNTSINIE-----------TGNLDRDTQTAMLRGVGLENWGILYSDRDSRQAE---DFMSCLRESIEYC-KFQCKAPRTFVLHSNRIEDWI-----KQIDQ----IVQQSQGPQKVTLLLLILNGPKKS---------------------------------------------APLYTDIKRYLINDC------PIASQVILSST----------------LNQPKGKVKTICN-------KLLVQICAKVG-GTP---WGVSEL---PFTDQPT---MICGM----DVYHSTGKAK---------KSML------------------SFVST---------EDEFFSKYMTQSVEM-----------ETGVEFSFSLCPVLVKSL-QSFCGDRN---GPLPSRIIIFRDGVSNSQAKTVIETEVAQ-FR---QAIEQVKTEKNSDKP--IKLI-------VLSVNKKVGA--KFYAGERN-------------------LDNPPQGTLIDT-EISNGKDDY-------YLISQRTT-------------------QGTVQPTHYHVLVNDLFDEPN---ILK-----KLQALSYK--LCYMYYNFS----GAIKIPAPIQYAHVCSNFI-----------------------GDRFDPRKPQSLIKP--------------NPILNQRRSLFFI-----------------------------------------------------------------------------------------------------------------------
17538380|Metaz|Caenorhabditis_elegans				-------------------------------------------------------------------------------------------------------------------------------------------------------------------------------------------------------------------------------------------------------------------------------------------------------------------------------------------------------------------------------------------------MIQNDYSIYQYHVEFEPTVDSKATRE-NMLRQPSVTVEIGKHFVFDGMILYLKEEWDQNQMIEVQHPNDNSLICIRFKKTNRFLVDDPQTINIFNTIIRRSFDAMKLTQIGRNYFDWDNSRA----------------LRKELRSCQNNRQRVQEKMNEVYGGSTIITRYNNKLHRFTRLDNEITPLSKFQKDGEQII-LKEYFKNQYDIDITDDEQFIIISEGKPKQPGE---------PPQVNYIVPE-------LCF-----------PTGLTDEMRKDF-------KMMKEIA--------KHTRMS-------------PQQRLDETRKLITKLSQNQ-TMME----CFQY-----WGIS---LGQDLA---------NVQARVL-------------------------KSEPLQG------KRQYEGK---------------QAEWARGVKECGIYRGSNMTNWIVIGPGSG---NSGLLAQKFIAEARNLG-------RTLQVQLGEPM-----CVKIN----GISPNDYLEGLKAAIKSVDGEEIHMLVVMLADDNK----------------------------------TRYDSLKKYLCVECPI-----PNQ---CVNLR---------TLAGKSKDGGENKNLGSIVL-------KIVLQMICKTG-GAL---WKV------NIPLKST---MIVGY----DLYHDSTLKG-------KTVGAC--------------------VST---------TSNDFTQFYSQTRPH----------ENPTQLGNN-LTHFVRKSL-KQYYDNND---KTLPSRLILYRDGAGDGQIPYIKNTEVKL-VR---DACDAVTDKAAELSNKVQEKIK----LAFIIVTKRVNM--RILKQGSSSKSAI----------------NPQPGTVVDTTVTRPERMDF-------YLVPQ----------------FVN---QGTVTPVSYNI---I-HDDTGLGPDKH-----QQLAFKLC--HLYYNWQGT------VRVPAPCQYAHKLAFLT--------------------------------AQSLHD--------------DANGYLRDKLFFL-----------------------------------------------------------------------------------------------------------------------
17136736|Metaz|Drosophila_melanogaster				-----------------------------------------------------------------------------------------------------------------------------------------------------------------------------------------------------------------------------------------------------------------------------------------MADDQGRGRRRPLNEDDSSTSRGSGDGPRVKVFRGSSSGDPRADPRIEASRERRALEEAPRREGGPTERKPWGDQYDYLNTRPAELVSKKGTDGVPVMLQTNFFRLKTKPEWRIVHYHVEFEPSIENPRV-RMGVLSNHANLLGSGYLFDGLQLFTTRKFEQEITVLSGKSKLDIEYKISIKFVGFISCAEPRFLQVLNLILRRSMKGLNLELVGRNLFDPRAKIEIREFKMELWPGYETSIRQHEKDILLGTEITHKVMRTETIYDIMRRCSHNPARHQDEVRVNVLDLIVLTDYNNRTYRINDVDFGQTPKSTFSCKGRDISFVEYYLTKYNIRIRDHNQPLLISKNRDKALKTNASELVVL-----IPELCRVTGLNAEMRSNF-------QLMRAMS--------SYTRMN-------------PKQRTDRLRAFNHRLQNTP-ESVK----VLRD-----WNME---LDKNVT---------EVQGRIIGQQ----------------------NIVFHNG------KVPAGEN--------------ADWQRHFRDQRMLTTPSDGLDRWAVIAPQRN-SHELRTLLDSLYRAASGMG--------LRIRSPQEFI-----IYDDR-TGTYVRAMDDCVRSDPKLILCLVPNDNA--------------------------------------------ERYSSIKKRGYVDRAV-----PTQ---VVTLK-----------------TTKNRSLMSIAT-------KIAIQLNCKLG-YTP---WMI--E---LPLSGL----MTIGF----DIAKSTRDRK-------RAYGAL------------------IASMD---------LQQNSTYFSTVTECS-----------AFDVLANT-LWPMIAKAL-RQYQ-HEH---RKLPSRIVFYR-DGV-------SSGSLKQLFEFEVKDIIEKLKTEYARVQLSPPQLA------YIVVTRSMNT--RFFLN----------------GQ------NPPPGTIVDDVITLPERYDF-------YLVSQQVR-------------------QGTVSPTSYNV---L-YSSMG--LSPE-----KMQKLTYKMCHLYYNWSGT------TRVPAVCQYAKKLATLV--------------------------------GTNLHS--------------IPQNALEKKFYYL-----------------------------------------------------------------------------------------------------------------------
17647145|Metaz|Drosophila_melanogaster				-----------------------------------------------------------------------------------------------------------------------------------------------------------------------------------------------------------------------------------------------MYPVGQQSQWTPSPTRPQSPSQAQTSFDTLTSPPAPGSSVNPTAVTSPSAQNVAAGGATVAGAAATAAQVASALGATTGSVTPAIATATPATQPDMPVFTCPRRPNLGREGRPIVLRANHFQVTMPRGYVHHYDINIQPDKCPRKVNREIIETMVHAYSKIFGVLKPVFDGR-NNLYTRDPLPIGNERLELEVTLPGEGKDRIFRVTIKWQAQVSLFNLEEALEGRTRQIPYDAILALDVVMRHLPSMTYTPVGRSFFSSPEG---------------------YYHPLGGGREVWFGFHQSVRPSQWKMMLNIDVSATAFYKAQPVIDFMCEVLDIRDINEQR-KPLTDSQRVKFTKEIKGLKIEITHCGQMRRKYRVCNVT--RRPAQMQSFP--------LQL----------------ENGQTVE-------CTVAKYFLDKYRMKLRYPHLP---------CLQVGQEHKHTYLPLEVCNIVAGQRCIK----KLTD------MQTSTMIKATAR--------SAPDREREINNLV--------------------KRADFNN---DSYVQEFGLT--------------ISNSMMEVRGRVLPPPKLQYGGRVSTGLTGQQLFPPQNKVSLASPNQGVWDMRGKQFFTGVEIRIWAIA-----CFAPQ----RTVREDALRNFTQQLQKISNDAGMPIIGQPCFCKYATGPDQV---------------------------EPMFRYLKITFPGLQLVVVVLPGKTPVYAEVKRVGDTVLGMATQCVQAKNVNKTSPQTLS--------NLCLKINVKLG-GIN---SILVPSIRPKVFNEPV---IFLGA----DVTHPPAGDN-------KKPSIA------------------AVVGS---------MDAHPSRYAATVRVQ-----------QHRQEIIQELSSMVRELLIMFYK-STG---GYKPHRIILYR-DGV-------SEGQFPHVLQ---HELTAIREACIKLEPEYRPGIT------FIVVQKRHHT--RLFCAEKKEQSGKSG--------------NIPAGTTVDVGITHPTEFDF-------YLCSHQGI-------------------QGTSRPSHYHV---LWDDNHF---DSD-----ELQCLTYQ--LCHTYVRCT----RSVSIPAPAYYAHLVAFRA-------------------RYHLVEKEHDSGEGSHQSGCSEDRTPGAMARAITVHADTKKVMYFA-----------------------------------------------------------------------------------------------------------------------
118360150|Cilio|Tetrahymena_thermophila				---------------------------------------------------------------------------------------------------------------------------------------------------------------------------------------------------------------------------------------------------MDQGSLRGESEQGSSSQQKEQKLLMDDSQFFDEKQIHFLSYYYIIIIQLAILICKKPIFSQNNKLQLARRPKLDYNQQSKSLMLLTNYLKLELNKSIEEIYLLRVDFYPRIEADNRVLRDKLLSVSRAQLKECLGGHYLINAQQIFSVEKPNFNKETSISITFQKTDY-QVNLKITKIRSNVCDTWGLNFIINYQPSSKQIVFNYLICQLIVFRLEDLNNENQRKSQFPLLFFNVMVKNILKGLNFFEFGKNTKYFEPSAEYHSKIEGTNLIVYKGWNTPFENCSDGLLMKLDIQHKVARRENALNYINLIYKNNNDASKEQKRKLVCEKLQGQTVMANY-GNFKQFKVHDVIFDKNCKELKVSDPILDPNSKESQLPI--EPPTLQQPNPDSDLTIYDYYY------------KKYGLKIKYDK-------QPLLLVYEKKLKRFLYFVPEL---------CLLTGIPDELNDYQKRELITCTK-QKPQELYNMVTQ-----FIDK---IVNVNT-----------------------------------------TEGQLNT---QSISEQLGIN--------------FSNHPHVIQAKQIAYPTITFGGPKKDAPRQT---IEDNSASQFSMKYPVYS---------SGNQLSIAL-----LHFKDFNTMDLFQKELRIEVKKPQEFNLGDFNNKAMQEIEHVIRREIKKEKFDIVAIVAPNKFSTV------------QNYSKIKKLCTITQQI-----KSQ---YIRQQ-----------------SLDSKQSYNVCS-------AILSQMAAKCG-TTL---WVVNPP--NGIPDNT----MIIGT----SVQKVFINGQ------PQFVIGF--------------------VAS---------QDKNVSRFYSRATFQ-------------KLNKDN-IEKISTFIV-DAIK-QYFVQNKFVPENIIYLR--ENI------ADQGIQKYLS---TEIKEVLKSFTVLSPQYKPKLC------VVLLECRHGV--RVLHQLGEGPNKE--------------LVNPPPGTIIDS-----SITSK-------YHYDFYMISQNVK--------------QGTATPVHYKV---IYDTTEF---PEG-----RLQELLYSQCFNYVNWSGS------IKYPAQIQYAKKLAKMV--------------------------------GTFIQE--------------EVSEKLFNSRFYI-----------------------------------------------------------------------------------------------------------------------
167395142|Archa|Entamoeba_dispar_SAW760				-----------------------------------------------------------------------------------------------------------------------------------------------------------------------------------------------------------------------------------------------------------------------------------------------------------------------------------MQPSIHDYFSNDQTIDKPVRERIDKDFYASLPKKPIEEPDCQKKDIYCNAFKVNFSSMNLTNYEARFEPETENTSLKRALLYAHFQRR-VITDGRMVSVPEEVPEDKRNFQIKARNQQVFEVELVPATGSNDLDIQKANMLLKSIIIDGNKKMVSWKKSFFDVSKPEEFTSDRGARLAVLQGFS------------------STTQIFDTDPYLVIDKSFRCLRTQTYLDSIRSKDQDTIKKEFQPMVLYNSQTKRLEKI-DDIDFGKNPSFSFTRKDGSSVSIAEY-------YKQRY--QIEIRDMDQPL-------LVQ-----------KKIEKDSEGKEV----------------------EKQPCY------------------FVPELMRLTGMSDDMRADN-------Q-----FMRK---LADLFS--------ADPQKKMD-------------------------SLKSIVD------GNIQNIP-------------DLKQWKINVEREPACFSSYVLHNPQIISKNRN---IDVPSNRDWRTDIKNFV-------FYDLKPLDRWT-----AIVPSQCMSEFNSFEHQLSNFYDRMKISYRQPNVINLSGTNIDQYKPDLKNSSMVLAVSVT-----------------DSIYEQIKKFCVDENV-----PTQ---CIKPN-----------------TLRRQSLTPIIQ-------MITLQMQSKMG-GIP---WKTEID---SGFSDG----MTVGI----DVISAGKDRE-----IVAIVSSV------------------DKSFT---------------VYKKSSVVE---------KKGLHTAGIH-IGEFMKKAL-ESYT-EYN---GSHPKKVIIYRGSANTGDLKNIQQGELVE-VK---KAIAEY------DQT--IQFI-------YITVNNKHDM--KFFSKD--------------GNN----FINPLPGTVITQ-----GVTKT-------DLFQFYLVSHVPR--------------KGLVKPSMYFV---L-ENTIENLSQL------SLYNLTYE--LAHLYFNGA----NSVCFPTPLYQANKFCKMLNDCGYVEGTRKSSRGGNGGFQRGGRGFGGGNGRGRGAERREDRRRDDRDRHDYDRRDDRDRRDYYDRRDDRDRRDYYDRRDDRDRHEYESSRRDDRDRHGYSSSRRDDRYDYESSRRDDRDRHGYSSSRRDDRDRYEESSRRDDRDRHGYSSSRRDDRGDRYDDRSPRRDDRSSNRREDRDHHH
212224657|Therm|Thermococcus_onnurineus_NA1			-----------------------------------------------------------------------------------------------------------------------------------------------------------------------------------------------------------------------------------------------------------------------------------------------------------------------------------------MEKQTFYQGNMYRLKDELIQDILSDIIVARVTNMPSNPEEAYSEIQKIGGIILNYDEMTNSAWVVGKESLLQNHYPDDMKEV-RAFSFSELSKENKTKLVLNILNAEGYLRDIRGHREVVKSINSERSIIRKFLVTVEYDGQHFYLVTLPKYKIIENHTIMELLIEGKITVKELVHNL----------------LKDPKWKIQTSRKDVPLPPGHRVVEIILKTKDPDRYQQELERINEYFTKKTELGPIDDSK-YPDDYNIIFRSQTRGKYLSYHSARTKLIRPINKEILRE--IYRSNEFIKALNIAKKLVADI-----------IYDSTKYPGRAI-------FPAFKIDE-------RTISYK---------------AVFLKNKTITEKTIQPYYNIKG----TFN------WLFTNTPFDDISE-----------------------------------------LIIPIQS-PEFLRDKTIGVY--------------ILYPAKY------RENSESLKVIQNLIKSVDSTIKRLSEYFTFLRKVNEGL--------SLPSAIDII------SRIPV----NYENLIESAFTRIHSKKGVEYDYHLAITLIPDMR-----------------------------------QEQFDKIKGFFFNNGI-----LHK---AININ---------------NLRDPSKDQKKLIE-------SMILQALYAFG-IYF---YSL------DNLNYD----FIIGL----DVTREMDKSG-----RYYGISGA------------------AVVQN---------KNGQVLKIIPITSPQ-------SSSETANINYL--IGNIQQEAA-AILN-------RKGYADILFLR-DGKV------PGGELEQ-FK---EISRKY-----------NYRFT------IIEILKRPLV--RFFWENYKEHTVK----------------SPRHNYYFKI------GDTY-------YLTAHYFTNYLKVP-------------LKLGNTYFVAR-------GKISKNVIS----REDIMTITK--LTKLNYSQPENP-DKMKLPAPVHLSHRLINYE---------------------------------RRELK---FN---------RYEFLKEGALYFL-----------------------------------------------------------------------------------------------------------------------
73748042|Dehal|Dehalococcoides_sp-_CBDB1			----------------------------------------------------------------------------------------------------------------------------------------------------------------------------------------------------------------------------------------------------------------------------------------------------------------------------------------MSELETNIFPITNLHELESRFRLYRVRGLSINQEEYDPNTQTLVRKLSYSMRSPVAVILRNSDPFLALPIDAPEPISPYPLVR-ATAVFEKTD---EVFTLDYESPTPETDALRIRFLQFIIQGALFRNPSLWQPSAGTPFFERSPVLEKAGICAYRGFSVRVVPIEGGKLGICVDVKH----------------RYVSKNPIE--ANIKREEFRKYKNGRCIYHYGHNWYEIKLQDHTGLSVSEQMISNGTAKP-ISLYQFIMNNAPKPLPREVID-----------------------MPPDSPA-------VKY----------------MTSRDEV-------RYVPSIL--------CYPVFD--------------TSDPRVKPTHRGTILLPN-VRRQ----YIHN-----FVNS---HLTDVR--------SKDMAIRISSKPVIAP-----------------TKIFLPPDLAFGNNTVFSVRGTPGTTYVSLEQLGQTRISALFNQKIGPYDSRPLDRQYMILPKSVWDSHGPVFLNDFKKIMNELY-------LHELPYNPIVV-----TYNDL----SAKTYALQGRAILDAVDSELREPGYGVVMIHETVDRRNRQH----------------------------DQLAAMVMRELRNRRL-----YVS---VIHTTVTKDCYQLPQNAPIGKAYCPVAGKQGKLNGYLR---NVAITKVLLTNERWP---FVI------STPLHA-------------DFTVAFDVQL---------NTAC------------------FTFIG---------KSGSDIRTVLKTSNQ-----------KERLSKAQ-VRQTLLEVL----R-QEVGFGRRTMQTIVVQR-DGKL------FASEIAG-AK---DAIEIV------KKE--GILPS-DVSLNFIEIPKSSVAPFRLFDSSPR------------PGQPEMAN-NPRIGSYFIA-----TNYDG-------YICTTGKEFYH----------------PGTANPLHVKY---I-E-GNM---PFE-----KILEDVYA--LTCLALTRP--E-DCTREPFTMKLADIRLREH-------------------------------AGGYDEDALAY----------DDENENDEDNENE-----------------------------------------------------------------------------------------------------------------------
223476486|Therm|Thermococcus_barophilus_MP			----------------------------------------------------------------------------------------------------------------------------------------------------------------------------------------------------------------------------------------------------------------------------------------------------MSPKSKQATILEFLSVKGKDKQQKTIKSQPLMKSSEPEEESFPLVEVDSEWNIIRINPEIAKSLFAKTVKTYYGLGKNYVAENLLHDEEKVEFLRRVYELFPYNYLAKSENGIPYYEYY-STAENIDADIVDHLQLIKIGEYHWEELDPHIAVRLITAHIRSSFGEFLKNKLSSRELKDVWIRLPKGRERVSLEFVKKFELGTLGYSIEDGEIWM-------------------ALRRRSSASAVLLADFPPKVLEYVMIKLKKLAEEAVKQDYRKVRIYSETQPGSGTAAVIDVIIGHDNVIRFLEEHPKGAFHVKKRLEELGKSLDDV--NYLLIGVYDNS-------ISL----------------KRALEDE-------NCQYYFT--------EHNAYL------------------VLTTEVQKELFGRIVDDWR------GE-----IVEE---YREKLN---------EITTSGK-------------------------LFSQVSG------IKGITVN---------------IRENLLVRTLKGEITVKDVKDIMRDESIFL---NLLPISEKILNETKRHN---LRLLIFYPKKFDERIRKS--IFLDQIERLRNGLLSNSFSSVDEVDLIPVSRDRSLDYHKTMLEAGLDKVRDYTLATIIFPEQYNKRDLEL--------REFYNWLKKEFYDETK-----PLV---FQGAR---------------VESVFGMYKRYAVP-------NIVLQMAAKLG-VYP---YSL--E---TSSGYD----YIIGI----DYTYWHERDA-------VSVGGG------------------AVVVS---------PSGLIEGIYPIAIPS----------KRESLDMKEILQEWFLKTV-QNNP-EIM---KQGRVTVLISR-DGMV------PKYERNR-IQ---EFLCEYS-------DELDMTIE------AVEVRKRILT--RIWSLDGPNTF----------------YSPVKVGNYTYY-----------------MVNAHAGYPLRRK--------ERK---IYYSKPYLIGS---LYRFQSGKVQPIHGSASRHLVESLIR--LQKINYTTT--KMDNVRLPLPIDVTHKLINFI---------------------------------RDVNM--------------RVKRVGIPNSLFMA----------------------------------------------------------------------------------------------------------------------
15669511|Metha|Methanocaldococcus_jannaschii_DSM_2661		-----------------------------------------------------------------------------------------------------------------------------------------------------------------------------------------------------------------------------------------------------------------------------------------------------------------------------------------------------------------------------------------MVLNKVTYKINAYKIKEEFIPKEVHFYRIKSFVN-EAFNFYRFVNFYGGMIINKKDKSFVLPYKVDNKVLKYKDGNNEIPIDIEYIKSLKLEYVKPEIAEKLVRGYLKSVHKIEPELSRIIKNIRKHKVV----------------ENIKVESYCEYEVKKHDGDYYLILNFRHTASITKHLWDFVNRDKALLEEYVGKKIIFKPN-PKVRYTISLVDAPNPQKIEEIMSHIIKYYKWSEDMVKS--TFGEIDYNQPIMYCEEILEPF-------APQFCNLVFYMDELDS-------YILKELQ--------SYWRLS-------------NENKGKIINEIAKKLRFID-NTPK----ELE------FMKF---NNTPLL--------VKDVNKNPTKI----------------------YSTNTLFTWIYNQNAKIYLP--------------YDVPEIIRNKNLLTYILIDEEIKDELKAIKD---KVNKMFRNYNKIANKTE-------LPKFNYANRWK-----YFSTD----DIRGIIKEIK-------SEFNDEICFALIIGKEKYKD--------------------------------NDYYEILKKQLFDLKI-----ISQN--ILWEN------------------WRKDDKGYMTN-------NLLIQIMGKLG--IK---YFILDS---KTPYD-----YIMGL----DTGLGIFGNH--------RVGGC------------------TVVYD---------SEGKIRRIQPIETPA--------PGERLHLPYV------------IEYL-ENKANIDMENKNILFLR-DGFI------QNSERND-LK---EISKEL-----------NSNIE------VISIRKNNKY--KVFTS------------------------DYRIGSVF-------GNDGI-------FLPHKT---------------------PFGSNPVKLSTWLRF-NCGNEEGLKIN----ESIMQLLYD--LTKMNYSALYGEGRYLRIPAPIHYADKFVKAL---------------------------------GKNWK---I----------DEELLKHGFLYFI-----------------------------------------------------------------------------------------------------------------------
164686207|Clost|Clostridium_bartlettii_DSM_16795		------------------------------------------------------------------------------------------------------------------------------------------------------------------------------------------------------------------------------------------------------------------------------------------MVSLDREFNVITEFKNELKPEDIKIFLYSMPIKDINERHSENYAIVQELKKINENPNIVFNEYIIASFNPIINWGKYKDIDVKPDNRNINLDNSTERKILERLLLCDIKNNINNNTTWAQQNKYEIRGN-ANPAVYLRKPIYLNDNLIIRRKLNFDVNIDKKDIIIGFFLNHEFEYQKTLDEEIKCGNIQKGDKVKDFYNNITYEFLEMAPFSISQENKYMRSSI----------------IEYYLNKGQSYIISGLDKNTKAVLVKNKEGSIFPYIPNRLKKICVFENLGNRRIIEGNKY-IKMNPSQNMSESIKLAEDILKNSKYVKFNKANMIVEKI--GYKKDIVKRPA-------LKF----------------GKNESNF-------SAMYGLN--------KSGSYE--------------------QKNIEIDYFIDP-KILN----NKRD------------YQIVYS-----------------------------------------FLNDI-----ISKSKDLGVE---------------------------INTDKSYINLTPINIKNE---------NVFELNIIQII---------ENYNNPVLV-----ILEKE----NI-------------------------------------------------------------------DKYYETLKKIFGGRNNI----PTQ---FVDLD---------TIKKCDPKIDNKRGKESIFL-------NILLGIYCKSG-IQP---WVL--A---NGLSAD----CYIGL----DVCRENNMST----------AGL------------------IQVIG---------KDGRVLKSKTISSHQ----------SGEKIQINI-LKDIIFEAK-QAYK-NTY---NKKLEHIVFHR-DGI-------NREDIDL-LK---EITNSL-----------EIKFD------YVEVTKNINR--RMAMLEKSDENYNH------RDKENKKW-ITEIGMCLKK------ENEA-------YLITTNPSEN-----------------MGMARPLRIKK---V-Y-GNQ---NMD-----DIVKDIYK--LSFMHIGSI----MKSRLPITTYYADLSSIYS---------------------------------HRELM---------------PKSVDNNILHFI-----------------------------------------------------------------------------------------------------------------------
229917852|Bacil|Exiguobacterium_sp-_AT1b			---------------------------------------------------------------------------------------------------------------------------------------------------------------------------------------------------------------------------------------------------------------------------------------------------------------------------------------------------------------------------------------------------------MKKQLERLAHPNYMMNRG-KFRSKQAHPKSTSGLLIYPALDLNVNVSETAEIVFGFDLTHQFEYRENLLQQIKRDPKSVSAGMRVIDSTHPKSYEYEFVEVAPYRANEVSPIMR----------------CSIIDYFAKKDPKRVIEPDALVVHVKDRNNQILIYLPEQLKQSCSFETIPARHLGAVSRI-IKLSPDARMSKLMPEALALIGRLPMLQFERQDVRAARL--GYSIQTLPSPR-------LRF----------------GKGRTTS-------YAKTGLK--------QGGVYE--------------------TGEATVSFFVDP-KLRDHQKLQVLE-----FINK---LKTTSE--------------------------------------------------------RFGVT------------------------------LNVSHKPKGLSQKLP---SDLLQTEDILYQL-----------KNIPQHFEGVV-----VVIAE----EASLQ----------------------------------------------------------------HSYQAIKRQFGGKQDV-----VTQ---CVELH------------------DRVLNSEDTLY-------NILLGIYVKAG-LQP---WIL--G---EPLHSD----CFVGL----DVSHENG----------KHAAGI------------------IQIIG---------KDGAMIKQKALSTSE----------AGEKISSET-MREIVYDTL-HAFE-EQY---GHAPKHITFHR--DGF------GREDLTL-ID---SILSPR-----------EIQFD------YVEILKNINR--RMAIHEDE-------------------W-KTSQGLSYTK------ERMG-------YLLSTNPHAR-----------------VGMAKPLKVVQ---Q-T-TTL---PFE-----AILTDVYR--LSFMHVHSL----LKTRLPITTHYADLSSTFH---------------------------------NRGLL--------------NANTEHEEALPFV-----------------------------------------------------------------------------------------------------------------------
212639457|Bacil|Anoxybacillus_flavithermus_WK1			----------------------------------------------------------------------------------------------------------------------------------------------------------------------------------------------------------------------------------------------------------------------------------------------------------------------------------------------------------------------MNQYYITECMANENANNIPLHIYTVSLLNPNQKYSFAHHIVYELRKRNPNVTI-AVHGQYIASFQEIAHWGDHEYIKHEYRAIECFNATERTVLERLLKQELIERCKSDYKIYKDLFCLKTEQSIEMNEIIVYPAIYLSFTVEENGNIL-------------------------------------IGFEYQHRFEYKKTLEDLLRDRSPLIKEGVEVVDSYN---KKSYYYTFVEVAPYTAGEKSPYLQQSVIDYYITKNEKW--KLKGVHNKTPI-------VHV--------------RSQTGDIFP-------YLPHLLR--------LTCSYE-------------QLMPSTAKQVNRIIKLPPNKKMPK----LYQE-----IFRL---LQYQDMLTFRKENVRAANLNYN-------------------------IFKLSPPLMKF--GRNYTTT--------------KVSDGLGQAG---VYEPKSVTVSYFVDPELNYDQRKKDEILDFTKKLQDLS-GKLGVKLNVSKKPRQLF-----GVLPV----DFFKSERLSFELKSITNAFEGTIVVIGTEENIE------------------------------------RAYMAIKKEFGAKADI-----MTQ---FVIFD------------------SSIVNNSFYYY-------NVLLGIYAKSG-VQP---WILL-----DHMNSD----CFIGL----DVSHEQGKHA----------SGI------------------IQVIG---------KDGRIIKQKSVMATE----------AGETIARCT-MEEIINESI-FSYE-KMY---GMKPSHITFHR-DGV-------CREDLAH-LT---QYMQSF-----------QIPFD------FVEIIKKPRRRMAVYKNKS--------------------W-FTEQGLCYAK------ERMA-------YLCATDPRES-----------------VGMAQVVKIVQ---K-T-NCL---SIR-----DIVSDAYK--LSFMHIHSM----LKTRLPITIHYADLSSTFH---------------------------------NRGLI--------------HPRSVHERALPFV-----------------------------------------------------------------------------------------------------------------------
56478414|Betap|Aromatoleum_aromaticum_EbN1			--------------------------------------------------------------------------------------------------------------------------------------------------------------------------------------------------------------------------------------------------------------------------------------------------------------------------------------------MPVYYYRLTFDDDHEDINPTQLTRRGARMLSGANGWCAVTDGEPLRVLSLRPLKVLRHEWNGMCCTASDETAGTLKSAN-PSEREAIQRLLNQCLMQGARKLAYSSDGGLEAEQGAGNLVRLTACQPSERVSAGGDYLDAFQSVTLIPDVLPDGTALVGFDVRHRLLPRPHLTLD--------------------------WVIRKRPEWMEGIRRVRHRYVSNGQYGTAELIGIATGRTALSTFPTPKGEVSLLGYHESKGNLPEGEREAVAASHVVQVRYGRDTRAKP--MEHLAALLQPM-------FGF---------------DTLSQIDS-------RLLERIA--------RSLKWP---------VGERLKAAIRLVKGLKVSELDACLQAVE----DTQR-----FARD---LKPEFR-------------------------------------------LLFRG------AAVADSE--------------------RAVLRHGAYQGMTRKLVVPLVVGGT--ALEQAVAVRHFEAVERVC-------RQWHSDLPSWK-----TAPPAGDAEALNQRLAQRKPENALLLIGLGR-----------------------------------------------GADKRKIRNVAYRYGL-----ATQ---FMRLD-----------------HPPRTYQSTYYN-------NLAAGVFSKGG-GVL---CAIDDM---PGETD-----LFIGL----DLGGVSQRAP-----------GL------------------AFLFT---------REGAQLGWQLAEAQR-----------GERVEDAV-LGDLLERSL-QAYR-QVHL--GALPRRIALHR-DGRL-------FESLDV-IR---NFERDY-----------SVRVD------VLEVVKSGCP--PLYRRGVVAENKKA-------------FRNPEVGDAFEL----PGLDEL-------IIATYSGEELGSS--------WGD---KVTVRPLRLRK---R-Y-GET---DLH-----TLARQVVL--LSRIHGASL--Y-RHPRLPVTTHHADRFATLR---------------------------------QECNL---D----------DLSKMDRLCPVYL-----------------------------------------------------------------------------------------------------------------------
222475719|Halob|Halorubrum_lacusprofundi_ATCC_49239		--------------------------------------------------------------------------------------------------------------------------------------------------------------------------------------------------------------------------------------------------------------------------------------------------------------------------------------------------------------MQAEIDDAFADVPESATEQTGHALTTFRSEKSLSEFAVHEYTLKAKDGYRPDDHQAALRDT-YKARRDILGEFESSSPPVIAVRDALALATPSPLPVEDLELKNFEMVNDGPHTLDYTDYSDKAVTKGLIDASLRRILDGDYEVRGIDTVLSKRPVI---------------QKQDFRLHERWNLSLSVTNAGVVYLSVDFRHKTISEYTLDKFDLDKLYRGLRVNVTYKQSGKGAFVDELMDKTVNESIDDMGNQSVVEYHEGAERIPDRV--LKEIARADRRV-------VKV-------------TKQGSHNTEY-------YPQRLLA--------LQGHPQ---------------NVKAFAPRFNEATRGKTRLSAQRCLNRATT-----FVEN---LPPVIP--------LGGATLSF-------------------------DATPVNGDDTWEMSRLFETD--------AHILQFAEEQTGDHPRRVKHNEVYEAPEEFSVCLVHPSAGPHAERWENLDQQLKDIGAGPEAVNRVQYDPFKTADEIYTDLLVDVPDDHEYSAACVILPKADFSMGESSA------------------------------------------------SDIYHEMKKALRQRRV-----DSQ---MAHID--------------------TLATSYALP-------NVALGLVAAAG-GIP---FTTEDA---MPGETD----LFIGIDVSHRYPRDTDERV-------HIAAST------------------TSIY----------GDGTILGYTSAKPQT-----------GEKVPPKE-LKNLTRQSI-AGYK-QEH---GEYPDRIVIHR-DGFM-------REDLDQ-VE---EMLESM-----------DINYD------VVEIRKQSPA--RVLNLADGVAK------------------IPDKGIAALN----REENRA-------ILATFGDPESQAT--------SSN---TGLPQPIQVER-----KAGDT-----------DIKTLVVS--QSPLEFSSN---------------------------------------------------------------------------------------------------------------------------------------------------------------------------------------------------------------
15606619|Aquif|Aquifex_aeolicus_VF5				-----------------------------------------------------------------------------------------------------------------------------------------------------------------------------------------------------------------------------------------------------------------------------------------------------------------------------------------------------------------MGKEALLNLYRIEYRPKDTTFTVFKPTHEIQKEKLNKVRWRVFLQTGLPTFRREDEFW-CAGKVEKDTLYLTLSNGEIVELKRVGEEEFRGFQNERECQELFRDFLTKTKVKDKFISDFYKKFRDKITVQGKNRKIALIPEVNEKVLKSEEGYF----------------LLHLDLKFRIQPFETLQTLLERNDFNPKRIRVKPIGIDFVGRVQD----VFKAKEKGEEF-FRLCMERSTHKSSKKAWEELLKNRELREKAFLVVLEKG--YTYPATILKPV-------LTYENLEDEERNEVADIVRMEPGKRL-------NLIRYILRRYVKALRDYGWYI---------------SPEEERAKGKLNFKDTVLDAKG----KNTK-----VITN---LRKFLE-----------------------------------------LCRPFVK------KDVLSVE--------------IISVSVYKKL---EWRKEEFLKELINFLKNKGIKLKIKGKSLILAQTREEAKEKLIPVINKIKDVDLVI-----VFLEE----YPKVDPYKS------------------------------------------------------------FLLYDFVKRELLKKMI-----PSQ---VILNR-----------------TLKNENLKFVLL-------NVAEQVLAKTG-NIP---YKLKEI---EGKVD-----AFVGI----DISRITRDGK------TVNAVAF------------------TKIFN---------SKGELVRYYLT-------------------SYPAFGEKLTEKAIGDVFS-LLEKLGFKKGSKIVVHR-DGRL------YRDEVAA-FK---KYGELY-----------GYSLE------LLEIIKRNNP--RFFSNE-----------------------KFIKGYFYKL-----SEDSV-------ILATYNQVY------------------EGTHQPIKVRK---V-Y-GEL---PVE-----VLCSQILS--LTLMNYSSF----QPIKLPATVHYSDKITKLM---------------------------------LRGIE---------------PIKKEGDIMYWL-----------------------------------------------------------------------------------------------------------------------
18976909|Therm|Pyrococcus_furiosus_DSM_3638			------------------------------------------------------------------------------------------------------------------------------------------------------------------------------------------------------------------------------------------------------------------------------------------------------------------------------------------------MKAKVVINLVKINKKIIPDKIYVYRLFNDPEEELQKEGYSIYRLAYENVGIVIDPENLIIATTKELEYEGEFIPEGEISFSELRNDYQSKLVLRLLKENGIGEYELSKLLRKFRKPKTFGDYKVIPSVEMSVIKHDEDFYLVIHIIHQIQSMKTLWELVNKDPKELEEFLM---------------------THKENLMLKDIASPLKTVYKPCFEEYTKKPKLDHNQEIVKYWYNYHIERYWNTPE-AKLEFYRKFGQVDLKQPAILAKFASKIKK-----------NKNYKIYLLPQ-------LVV-------------PTYNAEQLES-------DVAKEIL--------EYTKLM---------PEERKELLENILAEVDSDIIDKSLSEIE-----VEK-----IAQE---LENKIRVRDDKGNSVPISQLNVQKSQLLLWTN---------------YSRKYPV------ILPYEVP---------------EKFRKIREIPMFIILDSGLLADIQNFATNEFRELVKSMYYSLAKKYNSLA-------KKARSTNEIGL-----PFLDF----RGKEKVITEDLNSDKGIIEVVEQVSSFMKGKELGLAFIAARNKLS------------------------SEKFEEIKRRLFNLNV-----ISQ---VVNED---------TLKNKRDKYDRNRLDLFVRH-------NLLFQVLSKLG--VK---YYVLDY---RFNYD-----YIIGI----DVAPMKRSEG--------YIGGS------------------AVMFD---------SQGYIRKIVPIKIGE---------QRGESVDMNEFFKEMVDKFK-EFNI-------KLDNKKILLLR-DGRI------TNNEEEG-LKYISEMFD-------------IEVV-------TMDVIKNHPV--RAFAN---------------------------MKMYFNL-----GGAIY-------LIPHKLKQA------------------KGTPIPIKLAKKRII-KNGKVEKQSIT----RQDVLDIFI--LTRLNYGSI--S-ADMRLPAPVHYAHKFANAI---------------------------------RNEWK---I----------KEEFLAEGFLYFV-----------------------------------------------------------------------------------------------------------------------
75765647|Aquif|Aquifex_aeolicus_VF5				-----------------------------------------------------------------------------------------------------------------------------------------------------------------------------------------------------------------------------------------------------------------------------------------------------------------------------------------------------------------MGKEALLNLYRIEYRPKDTTFTVFKPTHEIQKEKLNKVRWRVFLQTGLPTFRREDEFW-CAGKVEKDTLYLTLSNGEIVELKRVGEEEFRGFQNERECQELFRDFLTKTKVKDKFISDFYKKFRDKITVQGKNRKIALIPEVNEKVLKSEEGYF----------------LLHLDLKFRIQPFETLQTLLERNDFNPKRIRVKPIGIDFVGRVQDVFKAKEKGEEF-----FRLCXERSTHKSSKKAWEELLKNRELREKAFLVVLEKG--YTYPATILKPV-------LTYENLEDEERNEVADIVRXEPGKRL-------NLIRYILRRYVKALRDYGWYI---------------SPEEERAKGKLNFKDTVLDAKG----KNTK-----VITN---LRKFLE-----------------------------------------LCRPFVK------KDVLSVE--------------IISVSVYKKL---EWRKEEFLKELINFLKNKGIKLKIKGKSLILAQTREEAKEKLIPVINKIKDVDLVI-----VFLEE------YPKVDPYKS----------------------------------------------------------FLLYDFVKRELLKKXI-----PSQ---VILNR-----------------TLKNENLKFVLL-------NVAEQVLAKTG-NIP---YKLKEI---EGKVD-----AFVGI----DISRITRDGK------TVNAVAF------------------TKIFN---------SKGELVRYYLT-------------------SYPAFGEKLTEKAIGDVFS-LLEKLGFKKGSKIVVHR-DGRL------YRDEVAA-FK---KYGELY-----------GYSLE------LLEIIKRNNP--RFFSNE-----------------------KFIKGYFYKL-----SEDSV-------ILATYNQVY------------------EGTHQPIKVRK---V-Y-GEL---PVE-----VLCSQILS--LTLXNYSSF----QPIKLPATVHYSDKITKLX-----------------------------------LRG---I----------EPIKKEGDIXYWL-----------------------------------------------------------------------------------------------------------------------
                                                                ................................................................................................................................................................................................................................................................................................................................................................................................................................................................................................................................................................................................................................................//                            L2                                                                             //..................//                                                                                                                    MID                                                                                                                                                                                              //               //                                                                                                                                     PIWI                                                                                                                                                                                                                               //
227881908|Halob|Halogeometricum_borinquense_DSM_11551		-----------------------------------------------------------------------------------------------------------------------------------------------------------------------------------------------------------------------------------------------------MAVKADIEDGEEIDIALHVTGIDEWEHDAIARKIQLEDVDGAAIDLTVFHNNDVSDFEWEIGEWYLLENVVGNEFRGEMQLNPGYDLTVTLLNDPPAAAGNDKSPGSVPPEEPVDQSGESGSSGAAASTSGEPGDAEFVRGSEVDDGSRPTADGGGKLLHQQPLSDGNYLLQFELGSLPELPVHEYELRATGSGGIDPDDFTNGIEGFTAKAANYYQSRIGSPVTTADASRRRIYATEKLHGTISMHGYTVKPVHQGETTLEARSYTNDGPLQEFVKQDVKRAVAGRFEVSGIDSIIEPTPQRTANSGLFEAYRKYKCRIRVDADGTVICGVNVAYHLESTFSAAEWVQRGHDIADVTVEHDTDLYDSARTATVKEIIDMDYDDMLDGPG-------VPM-----------SEYHEKHVEQDVIDSMRAGNPVIADL--------QYGSGE----------------DSIFPQLLEYCKVIPTFDQLG----RVDE----TFLNV---IHNESR--------MKPEERFNVVT----------------------SFVDLLG---PTPYFDFGPVPQPTNAGYREQKTPNIPNLRFGDGRTGYYGAGGLERKGYGVYKAP---ESFDIIALYPDSEQAAARPYVLSVLGKLAEYDGKP-----TKFDQ----ETYELGSEFHYSQHAQKTSDYDAALIVVPDKDKAAAADY------------------------------DDPYPEFKRRLGQLGV-----PSQ---MITID-------------------NLGNDSYLG--------NISSSLIGKAG-GVP---WRIDDV---PGDVD-----AFVGL----DVTYDHATK--------QHLGAA------------------ANVIM---------ADGTILASEAVTKQA-----------GETFDEDD-VANVIKHVL-EIFA-EEE---GRPPRHVVIHR-DGKF-------YLDIES-LI---KRLDKA------RDL--IQRFD------LVEIRKSGNP--RIAEYDES------------KSR----FDIADKGVAFHV----HNGDHS-------YLTTTGGKEGS----------------PGTPRPLQIVK---R-H-GST---DLD-----TLAEQTYW--LSEAHVGSL--S-RSTRLPITTYYADKCADFA---------------------------------MKGYL--------------TKGSVIRGVPYI------------------------------------------------------------------------------------------------------------------------
196245474|Chroo|Cyanothece_sp-_PCC_8802				---------------------------------------------------------------------------------------------------------------------------------------------------------------------------------------------------------------------------------------------------------------------------------------------------------------------------------------------------------------------------MTRFKDSLANNNWYIDSFKFSRIIAHQKRIDIPLCPSVNQMIRFYPAY-EFQIRRYLENYYLCIDYTLEVRNIKTLKDVSHYFSSEQLIGRSAVVKWEKWELGKIITFDYEWTTIYLFEFKQEIQVTSNKVIPNLSKKQIEHLL----------------------------KKDNIKFDLSRAIKEHSLSINTNSSRIRAEKTQLIATHLTQEIFPLKI-SEFWCNLKPEPTPLYRQNKFFNGLQVLT------------------VPEPD-------VEF----------------SDHRKSK-------DIRDSII--------RFGVYS------------------NVEKIVEIIPICVT-NLRD----PMTK-----LIER---LKTGKY--------------------------------------------KYRG-----SERTFGTR-------------------------------FTYPYVITTTSDHN----ILAECQRLLQEHPEWV--------GNPSLERIFL-----VHIPE----KNYSLDDE-------------------------------------------------------------QSPYYAVKRLLLEKGI-----PCQ---MIDTG-----------------TLLNPDWKDL---------NLALNIVAKCG-VTP---WVLPGA----IPDAD----FFLGL----SYTQSHRNNF-------DRLMGY------------------ANVFD---------QYGKWQFYSGNINTF------------PYHEKIKYFRSLIKQTL-ERLS-------LSDTPSIYFHY-SAKF------SREDRTA-IL---EAARQIRP---------QGKYS------FIWINSHHNV--RLYDNRPETDG------------------SLSRGSYVIT-----SPNQI-------YLSTTGNNPYRKA--------------LGTPLMLEINVRSEYPLGTPNSPPDLR-----AIATQILS--LTKLNWGST--E-SLCGEPITIKYAANIAYLT--------------------------------SAFLRQGNHF----------CLHPVLEKTPWFI-----------------------------------------------------------------------------------------------------------------------
20094747|Metha|Methanopyrus_kandleri_AV19			---------------------------------------------------------------------------------------------------------------------------------------------------------------------------------------------------------------------------------------------------------------------------------------------------------------------------------------------------------MPWRSNAVRVRMDFEVLRREDYHDRGAARGAVKDHLREREFAFQVDTVVYSAGDRGERVSWDDLSPTARAYAVRAALRLGLEGLGFELDTGYSLLCDRDFFEVCYGGRFDGERIPGVYALGNWREVRDRVLRTLGREYGPVEVRLGLEVRARALGDGTVLLS-------------------------------VDPRARAISRVRLKDLVRDRGVGWAERVLPGTYVIPTDGGLTGRRLKVVDAVPADEWEGEDGWDLERLREH---------------WSGYGVEVDPE-------VVV-------------TVKVGGGVLH-------YPDDVLR--------WQVPVH----------PVTEYFRLGVADRVSVGRYLLD-RGLG----EFRR-----RFPD---VAVEVR-------EHPGSTDTRRVRPPAVV-----------------AGGEKRGKRTELNDLLWNYG---------------PYEGAGELDGEAVHLVADRELPGRAGISER---DLERLLELVVGRLRRLL-------GHDVEAGDVRVADA--VDLPD----LVGDADGPVLVGV--------------------------------------------------------LSDDDRTYARVKRRDP-----LVQ---CFTER----------------VLSDGKTVKYAAT-------VLAVGIHCKHA-GQP---YAVRAT---SGPKDV----AVVGV----DVSRKVEGGR-----VVEGRACC-------------------SCFV---------VDEDGLIEHGRTFTV------------PVGERGETSGRTAEIVL-ETAR--------EYSDRVVYLR-DGTV------PGEELEA-VR---EVGREL-----------GLDVT------VVEVIKSDP---TVYAIEGEG------------------W-RAPRGAYVRL-----DGSTV-------HLCCSPYTPRRRGDKK-----------PGTPRPIALRR---RDDKLDG-----------DLIGLVHD--LTASNWGNP--SGTWSRLPAPVLYADRASRLA---------------------------------RYGVS---V----------GPGDPVSERPWPV-----------------------------------------------------------------------------------------------------------------------
229871910|Bacte|Spirosoma_linguale_DSM_74			-------------------------------------------------------------------------------------------------------------------------------------------------------------------------------------------------------------------------------------------------------------------------------------------------------------------------------------------------------------------------------------------------------MKEILLSFIELQESDFQFEIYRKLYDGAPKTDKELKVYKLPEKEGANYQQYYVSLNERQGFNAFQCYASTNRDLTKRLLIEILHKRSTQLELPHTVNLNSFLNTIEISTEAHAKGN------------------------RVIVFIPHYLQHRNKFGFLVDIRFRPKDVF---EKPDVETLKLSFSLDRSGGMNRNFYADKYNNLVQHLRVLIPNLNALNWGSLELSLKSSFVRMPTTSLLKKQ-------YIF----------------KDGNSES-------NQYQGIR--------RHHPYT------------------LIKEDCTYIFIMED---------RFRD-----FANK---LFLSLI------------GKQ--------------------------NPGTFPG---M--KQVFGID----------------------------ISKENVQRVRIDNTSQD-------ELAKAVQAVKQIR--------DKETATKKIA-----IFIEE----NSNIDEEGV------------------------------------------------------------SDTYYYLKYHLTKLGV-----PLQ---VLSHE-------------------KINVEKTLKWSTS----NIGLALFSKLG-GIP---WVV--K---PSTADC----LILGI----GSAHQSNAQN-----EIERFFAY------------------SVCVD---------SSGLYKKLEVLADDQ------------SEVSYLDALKRNLVSLI-QAPE-------FACYTKCALHI-PFKI------KQKEIKA-IQ---AAIGE------------IRHID------FKVIKINTKN--KYFGYSEHNTR------------------TPYESSLVKL-----NGSEY-------LVWFEGLRMGEEILN------------DRISPPVHIEF---L-NSEATSKDPVD-----SYLQDIIN--LTGTNWRGF----NAKVKPISIYYSTIIARYC---------------------------------QAFEIYPDF----------RKEMLSLDIPWFL-----------------------------------------------------------------------------------------------------------------------
229204037|Bacte|Pedobacter_heparinus_DSM_2366			-----------------------------------------------------------------------------------------------------------------------------------------------------------------------------------------------------------------------------------------------------------------------------------------------------------------------------------------------------------------------------------------------MRNILLNFLKFENQDFGTTVFRKEAEAG-VFKDGFSYYDFEVDGRNVKYEISDTALEGYTSFTLPSYLNVGLVSKKLYEKIIDASNQVNGRFILHPEKEYNRRIHFEIEPHPKGRKCVWVEPYF---------------------------LKSKQVWGLLIGFQFIVSQNVLSGGYKVDRDIQIASGSLNARGLSNLDF-YLFKYNHITTFIKNILPGINLNLNNAI------NSSLF--PVESYLLDAKQ-------YMF----------------KDNRIDN-------SSYFGLS--------KYAPLQ------------------PVSKETTFYFIYRK-SDRG----IAVN-----LLKG---LRGES------------------------------------------HPNTFSG---I--QKFFKIP----------------------------FTNDHIKGFALDDYNEP---NISKVVEDIKAEVNNVL--------------PVII--------------TNSKKEESD------------------------------------------------------------DKLYFSLKHRFTNEGI-----PCQ---VVTKD----------------LIINDNALKFSLG-------NIALQMFAKAG-GIP---WKMKPA---TTEYLI----IGIGQ----SYNIEITEDG----NKVEKNITY------------------SVLTD---------SSGIFKDLQVLSEGV--------------ATDDSYYTQLVNNIA-GIIN-------NGKYKKIAVHT-PFRL------SKDKVLDKVV---KLIDH------------NIELS------VLVINDKTDF--FGFDASNNGL-------------------VPFESTFLKL-----SSQEY-------LVWFEGIQPSNPKIT------------KRFGNPLSIKF---WYTNNPQFFQDID--YKESLLQDCIN--LSGANWRGF----KAKQLPVSVFYCQRISEFI---------------------------------GKFRQ-YEL----------SHIDINNLKPWFL-----------------------------------------------------------------------------------------------------------------------
91203428|Planc|Candidatus_Kuenenia_stuttgartiensis		------------------------------------------------------------------------------------------------------------------------------------------------------------------------------------------------------------------------------------------------------------------------------------------------------------------------------------------------------------MSTLLLNRTNLRFHLDKQWFVNIKNKEGFVITAKESQWLRNKIKNDEAKNNFNEWLKKNNIKD-EDPVEIEFSLDRDNNSYFISSDNFDIKSLKRLIIKQELTNYFLDKGFYVDLNPTAFDLSVYKRKEDFKTDWEIYIRYDLVYKSFNEELSISVGSE----------------FTLISRKEIFQIDGIRKVVNIGNKLICKYEQILSGDSFKVIADKQMRSGIEGANRVIPCS-YKTEYKNILDFLKSGLKDFESVFFNIDKTGFK-TVLDK--DRQRIILKDNL-------MVF----------------GGENKTV-------NAVIGMR--------EYGPYK----------------KIDNANDIKILFIYNE-RDDA---NKVYQ-----YLRN--------------------------------------------------GLKQFPG---L--LTYVGIP-----------------------------VVLDKEKSLYYSSTGE---LSTKLQEFLAAQF-----------PDNDYYNYAAV-----IIGPF----SKYESDEEE------------------------------------------------------------EKTYYEIKKLLLDKGI-----TSQ---FIANK-----------------TVRSGNFNYCLP-------NIAIAILAKLG-GIP---WKL--N---TKKYND----LVIGY----NYKKLQDQKW----------IGS------------------AVFFD---------NEGRLGRIYGFSEER---------------AGED-LISHLKIAI-DDYS-KS----IGSPDRLTIHY-YKPP------RKDEIKN-FE---QVIYNK--------LNLDIPFA------LTEVNDTKSKSDICFDTEYDMG-------------------MPESGTYVKI-----GKDEY-------LLFNNNRYEKEPV--------------RKVKDELPIKVKIFHADVGGF---SHR-----EILSQVYE--FSRLNWKGL----MQTSQPVTTKYSKMIADFS---------------------------------LHFNG--EI----------SENKISQKTPWFI-----------------------------------------------------------------------------------------------------------------------
110639330|Bacte|Cytophaga_hutchinsonii_ATCC_33406		-------------------------------------------------------------------------------------------------------------------------------------------------------------------------------------------------------------------------------------------------------------------------------------------------------------------------------------------MTDLAMTGLFVNFFECKLSKSKFNIYEMPYVSYNTKEKYTALRKENPDYKFYKVANTIYYWSITALPSTTLTGKSITVNT-AEHPKVISKIIEESILAFFRTNYSAVYKKQQCHYWDIVSNKELLNPSIKGLSVKNQTHFNTYFFRTGENISYGFLLSTSLRLNITYTRQDFEKNN----------------IAHNDLLGKDNIVFANTKALKRLLSATGQQENYDSQVAKLNANSESFKLISATYEWLNNN-RSKIFLPDNNSIASISKKYLPLENNKIYSEKLNSPTRY--YFGGTTCPMTE-------VDV----------------RGNKTFI-------SYDEQVK--------RKKPYS---------------YGGFSGEEVLISILCPK-TYEG----ILEG-----FWNK---LEATLK----------------------------------------------------------------------------------------GKLHLEKLRFNKIVLSGT---AVENYESEFY--------------NQDLLKSHLAI-----VIVDE----HHKTLPVK-------------------------------------------------------------KSPYHTCKAKLIGSGI-----PTQ---DIQVV-----------------NLKNANQFTIN--------NIALNIYAKIG-GTA---WTIEKE---DKRMEE----LVIGV----GSSLSSDGKL---------VLGI------------------AQIFH---------SDGRYLVGDCTPLST-------------FDNYAKNLEDYLYSAISNEIDRSLN---KTKEFRLIFHLFKSAS------FQYEIKA-VE---NLMKRF------SDTDLTFKYA------FVHLAYGHNF--RMFNNDGNK--------------------DVDKGTLVHI-----SSHCK-------LLHFT----------------------ASSSIPLEILI---D---GRSTFVDPY-----YLSKQVYW--FSHLSHRTF----TPSKKTVTILYPALMSRLM---------------------------------EKLKEIEDWDTKRP-----AKDSKIINTLWFI-----------------------------------------------------------------------------------------------------------------------
225874783|Acido|Acidobacterium_capsulatum_ATCC_51196		----------------------------------------------------------------------------------------------------------------------------------------------------------------------------------------------------------------------------------------------------------------------------------------------------MHLNYLPLRFTADIFKGGALTFPEGSEKNWTSDDPISKELSKLREKHGDSHVFHRMGNKIACIPVVENAIAIGTETDFNIISDFQLANALARSALHRYFKAAGRETVIGFRPVTLLLEK-HNLASNRKDVFGIFPEYTLDVRPLAPHEGDIASGVLIGFGIKYVFLQNVAELQAQGVSAAGMYAVRLVDESEHQFDRAYLGRIDRFTKDNVTLVD----------------SDYAEYP----ADQCYFEGSRTNIEAVGRSLLGKDYDAFSSSLLQESYKVTGAPNQTQRL-HQLGAWLEAKSPIPCAVGLGVRIAKKPHECSRGNDAGY--SRF---FDSPK-------CVL-------------RPGGSLTVPW-------PVDKQID--------LNGPYD---------------AESFPNKRVRIAVICPQ-EFTG----DAEE-----FLRK---LKEGLP--------------------------------------------NAPD------GSPFRKG---------------------------FVRKYHLSSCDFTFHEVK---RSSNSDDIYKDASLEAL----------KQKPDMAI-----AIIRS----QYRGLPDA-------------------------------------------------------------SNPYYTTKARLMAQGV-----PVQ---LLNIE-----------------TIRRKSLDYILN-------NIGLAMYAKLG-GIP---WTLTQN---SDMAHE----IIVGI----GSARLNESRR----GAGERVIGI------------------TTVFS---------GDGQYLL-----ANN--------TQEVPSEEYVDALTQSLSETV-SELR-SRFGWRPKDRVRFIFHQKFKKY------KDAEAEA-VD---RFARSL------KDF--DVQYA------FVHVSDSHNW--MLLDPASRGVKFGDTM----KGV----A-VPQRGQCVPL-----GPNAA-------LLTLSGPFQVKTPL-------------QGCPHPVLVSI---H---EKSTFKSVD-----YIARQIFN--LSFISWRGF----NPSTLPVSISYSDMIVDLL---------------------------------GHLRR-------VKNWNPETLSTALKERRWFL-----------------------------------------------------------------------------------------------------------------------
21225132|Actin|Streptomyces_coelicolor_A3-2-			---------------------------------------------------------------------------------------------------------------------------------------------------------------------------------------------------------------------------------------------------------------------------------------------------------------------------------------------------------------------------MRLVQEALLRSVLGWGYKLRRRVPPVFVSRLPGKDLLEPSVRGRRQGA-LGKLHVYPEFRLDSRAIGPSNHPGVIVGVKSRYEIDMTVEELIHHGVDVRGLYVLSEDVTVEADPTMDRHAARRAVGAIDHIDG-------TDLV----------------LRDAPGITRVAAGHAWLESRRETFNDVLSTLAGADSGQILRELEQATFDLLGAFGRYEGA-VRIGTRLGRNGALPVADDLSVTIDPPVG-----SSNGR--KVTGTRYESPT-------FQF--------------DQAGDKTSR-------SADRGLD--------EFGPFD---------------VEFFARKRPRIAVVTPR-AHKG----VVEN-----FLTK--------------------------------------------------FLYGIQG------ARVFGLG---------------------------FIRKYHLSGCDIAMHAFD---GTATDAGAYREACRAAL---------SSGDIDLAI-----VITSE----AQAHLTGD-------------------------------------------------------------SSPYLVAKSAFMGQGV-----PVQ---EVRIE-----------------TVRQSKLAYPLN-------SIALACYAKLG-GIP---FVIAAP---RTLAHE----LVIGI----GSAHVKESRL----TEPERVVGI------------------TTVFS---------ADGNYLLWNTSREAD-------------YDDYPRELLLSLRDCI-DTIK-NRNAWQAGDELRLVFHV-FKPL------KDVEATA-VKKLVEGLTQ-------TYA--KVEFA------FVHVSTDHDW--VMFDRTSAGIRGWGADSRT-KGH----Y-VPERGHAVPM-----GKREL-------LVAVGGPMDLKSAL-------------HGVPKPLLLKL---H---PQSTFTDIE-----YLGRQAFR--FTSMSWRNM----YPSRNPVTISYSDLIAELL---------------------------------GHLRH-------VRNWNADAVTTKLRSSRWFL-----------------------------------------------------------------------------------------------------------------------
84702443|Alpha|Parvularcula_bermudensis_HTCC2503		-------------------------------------------------------------------------------------------------------------------------------------------------------------------------------------------------------------------------------------------------------------------------------------------------------MAPTSLLLNFLPVSLSGDTRIRVGYRPYNEDVLRELRGEFGESHVFKRDYKENTITEIPVISGAEPLADKSTEEDLAEAWWLWKPLLNAALLRLFSGSREITSDYPVSVLGSPKNN-FISHADLPDWVRILPLLEFESRTLFGGKSGAQFGLVCNARTRHQILAPCDHLIERGISPIGRYVQIDQPQGDSRLAPRGFTVGKVSSIDGETLIL----------------EDHREGYERVKASDARLTGNRGDFDWCVNALLQGQGQATLSRARDAMSALNQGPGRLKMI-NQTAEYLRTANLEAVPGVAFEIGEWMS------STDAR--FPMTETIDRPT-------LVF-------------HPSGRPNDTW--------NERGIK--------DNGPHD---------------QRTFTPKQLNIAVICQG-RFEG----QVDR-----FMGK---FLDGIP-----------------------------------------DFQLRNG------RKPYDDG---------------------------FLSRFRLERANVQTFRAN--SASRAAYEAACEDALKHA-------ADNGFGWDLAI-----VQIEE----DFKALPGP-------------------------------------------------------------QNPYYATKAMLLRNNV-----AVQ---NVRIE---------------TMSEPDKSLVYTMN-------QVSLACYAKLG-GRP---WLLAAQ---QSVAHE----LVIGL----GSHTEQKSRF----DQSVRYVGI------------------TTVFS---------SDGGYHLSERTGVVL-------------FEDYATELTDTLTRTI-ERVR-REDNWKNTDRVRLVFHA-FKQI------KDIEAEA-IK---QAVEAL------DLE--NVIFA------FVHIAEQHPF--LIFDQNQEGLPHWEKDRSKRKGV----L-GPSRGVHIKL-----ADSES-------LVVFAGASELKQAA-------------HGMPRACLLKL---H---RNSTFRDMT-----YLARQAFD--FTAHSWRVM----TPEPFPITIKYSDLIAERL---------------------------------AGLKQIETWDDDA------VRFRNIGKAPWFL-----------------------------------------------------------------------------------------------------------------------
222110533|Betap|Diaphorobacter_sp-_TPSY				--------------------------------------------------------------------------------------------------------------------------------------------------------------------------------------------------------------------------------------------------------------------------------------------------------MGRQLQLNFTPLYVRGDAVRLQTLPFKDAQQFRNLRDEYRTHYAVTRRADQIVALPLALGTAPIGEEKVVSVVEYASLIRPLLEQRLVTLLSSNRRLVARYNPITTVGRTLPTGFSEADKHLHLQSRVLIAIRSLKLPDSEPLGLLWDIEIQKTCATSLAVLHEHGVRLDGLTVERMVPVEDARMLPYRRLVGRVGAIADGNARMSERFQN---------------------VDESLPLDELYLEASPENLRHLLQHFTRNASGRVLGKIDEIVFENSRGRARMEHIARISDWLRGLGEIELQEGLSVGIGNLL-------SEKDAPNFPRFTEATTPT-------YVF--------------DAGTLKSES-------RAAVGLS--------KFGPYS---------------RHVFTPTRPNVCVICDR-ARRG----QFEL-----FLRK---FRDGLS--------VDGKSLP--------------------------FGRGFLG--------IYGLQ------------------------------DITLTFVEADAFTAD-------AYHAAASKAVRMA--------AEGAPWHLAL-----VQTER----DSRQLAPQ-------------------------------------------------------------KNPYLVAKAAFLSNQI-----PTQ---FIAFE---------------TFSMAPASLAYTLS-------NLALAVYAKLG-GIP---WLIKSD---KGIAHE----VVIGL----GSAAIGESRF----SRKERIVGI------------------TSVFR---------GDGGYLLSNLSNA-------------VPMSKYGEALTESLQGTL-QRVR-SEMNWIKGDSVRVIVHA-FKPM------RNTEVES-VK---AALKEF------SEF--DLRFA------FLHVKQDHPY--LLFDDDSIGTKG--------RGE----K-TPIRGLFAEV-----GHNET-------LLTLTGPQQLKRPT-------------DGLPKPLLLSL---H---RDSTFTDII-----YLTKQVYW--FSNHSWRSF----LPAAMPVTIYYSDLVAGLL---------------------------------GRLDR---LGSRWSPS---VMLGKIGTTRWFL-----------------------------------------------------------------------------------------------------------------------
147677058|Clost|Pelotomaculum_thermopropionicum_SI		-----------------------------------------------------------------------------------------------------------------------------------------------------------------------------------------------------------------------------------------------------------------------------------------------MKRYNQSKIRLNVVPVKVDPDTTIRIGAQPYRNKEQLEELWSGNRDTHFFKRKGDKVFSISLSEECDPIGEEIIEVKIAEQPEFIASLVLNSLKQYFCNIDRTITSNKPLRILSSRKEDNLLAMSVPKEVNLPSWLEIRVSYTFDTRVLYIPKKLPVVILSCDVRVCNRINASCRELIKAGIPIEGRYVERLEQTRDPKLAPKRRLVGKIKAIKGDLLVL----------------NDHQDGFETIPVTDAYLEPRYENLTHCISHLLKTSAPHVLQQLDRILASLRSGPERLRYI-EAVFKHLRLKHLKLTPTVEFTLGETLS------QSENLHLFPRFEIIPKPI-------LVF-------------DPSGTRTDTW--------NERGLD--------QHGPYS---------------QRRFTPAQPKIAVICQK-SEQG----KVEQ-----FIKK---FLEGMP----------------N------------------------VSVQSKG---FQ-RAPYGKG---------------------------FIRRFALDDVQIKFFLVE-----NSEANAYIEACKRAI----SHSSNYNEDWNLVI-----VQTEK----DFRQLFGN-------------------------------------------------------------KNPYLVTKCFFLQQQV-----PVQ---EVEIE---------------NIVKDDRQLIYILN-------NISLASYAKMG-GTP---WLLKAD---SPIAHE----LVFGL----GSCQVSRSRL----GSKERVVGI------------------TTVFT---------GDGNYLLTNKSAAV-------------PFKEYPKALLRSLRKTV-ATVK-EDQNWLPNDSVRLIFHL-FKPF------KDIEVTA-IK---TVMQEL--------GHNDTQYA------FIHFVDNHPF--HVFDENNKGVKDYLTRQF--KGQ----F-APPRGAFLTL-----SKWEA-------LLSFKGSGEVKRLQ-------------DGIPQPVLLRL---H---RDSTFTDLT-----YLARQAFD--FSCHSWRSF----SPAPLPITILYSALIAKLL---------------------------------KSLSS---V-SGWNPD---VILGRIGRTRWFL-----------------------------------------------------------------------------------------------------------------------
116749911|delta|Syntrophobacter_fumaroxidans_MPOB		-----------------------------------------------------------------------------------------------------------------------------------------------------------------------------------------------------------------------------------------------------------------------------------------------------MSVLLNFSPIEFEDTEIEPGFFPYGTDGEQVLKELRQQYRATHVFRRDGPDQIIAVPVVADAQRLGEKPKKIRLKENLGLTASLIRNSLINYLVGLPRIVTNYDAIRFIAQEDILHSS-LPPGVTCPDWIGVRLLYEMAVRPIYFFRQEPFIAAVIDVRTTRILDRTVGELLENGFSPVGHYVATRVSKYQDPRIAPRAELLGKVEAVEANTLA-----------------LVDSKDHLQSVDANEVWLEKRAFSACLAHAFQGKDQLIGSDLEKARADLRSGPTKLRRI-NSIVEFFASKQYFLAPGISFKFTPLLSD-----DSKRQ--FPPLELAPKPT-------YIF-------------DQTGSKTSTW--------NDGGLD--------QHGPYT---------------AKVFTPNRPKLCVICQR-EQKG----RVEQ-----FLHK---FINGIV--------LPT------------------------------AVPSYRG---RQKRNYFEKG---------------------------LLRKYALQDVTYEFFLAE--DRQPRSYKEACRQALEQH--------GAGMKWDLAL-----VQIEE----SFHQLPVS-------------------------------------------------------------QNPYFITKGSFLAHQI-----PVQ---EFEIE---------------TAQKNDRELQYSLN-------NMALATYAKMN-GIP---WLLKAN---PTIAHE----LIIGL----GSANIADGRL----GDSERYVGI------------------TTVFS---------GDGNYHLTNVSRAVT-------------IDCYQKAFLEALRKAV-SKVQ-QDMNWQPKDHVRLVFHASFKRF------RQDEVNS-VKLLMSELGNY-----------EVEYA------FLQLSEQHPY--LLFDKSQSGVVDFETKRT--KGV----F-APKRASTLQL-----SKRAV-------LLCLTGPSEVKRPE-------------DGVPSPLLLEL---H---RDSSFTDMT-----YLSRQVFA--FSCHSWRTF----LPASVPVTIQYSDLIARTL---------------------------------GHLSL---F-EKWDPD---VMLGRIGKTRWFL-----------------------------------------------------------------------------------------------------------------------
218248696|Chroo|Cyanothece_sp-_PCC_8801				---------------------------------------------------------------------------------------------------------------------------------------------------------------------------------------------------------------------------------------------------------------------------------------------------------MSILLNGFKIELSAPTFTAYVEQMPNNKNIESIREKHQDDCFIYWHEGQLFVIPKTPESKISIGEKTTLQCEENLKLLVARVNHLLPTIVPDYNPVRFQPVQFLAKKTELVKMI-IEKQNLTNYSQILENFKIIPKYTLEARLIELRPNEVFISIFLCLGTNWKITASLSNLQAQGVNLRDLYVVRRQCKTGERRLVGKIDSLTHGIINL----------------SESYNNLSQIHEDEIWLEGSKASFSHCLKALLGNKYYSFEREREREEGNLLIGTGQYEAL-KKIKDYLKKSPLFLTPDLQGNLKEQIEI-----NNDEN--YTTMTSTSTVE-------YCF-----------DSARTKKHKIAW----------YGIR--------DYGPFS---------------REVFSKKSPNILVFFPD-TIQG----KVEI-----FLKS---FQEGIS---------IKEGQFE-------------------------KSSYSGG---F--AKIFCLT----------------------------NPKFTLERIAWHENKDQ---SPAKVYKAYRKTIEQIL-------SKMQEDIDAAI-----VIILD----EHSNLPDS-------------------------------------------------------------INPYLHSKSLLLTHGI-----PVQ---EIRYS---------------NIQKDKKSLQYILQ-------NFSLAMYAKLT-GQP---WTVDQD---QTISDE----LVIGI----GTSELSNSRF----ETRQRFVGI------------------TTVFR---------GDGNYLLSSLSKECS-------------YDEYPDVLRESTISIL-QEFK-RRNGWQPGDTVRLIFHS-ARPL------KKVNIAKIIS---ECVEEVG-------KEQIVEFA------FLTVSEEHPF--IVLDTSQQGYKG--------KGI----Y-APERGKIIQI-----GKYNR-------LLSTNSPHLIKKET-------------SPIPRPLLIRL---H---QQSNYRDLT-----YLSEQVLK--FTALSWRST----FPAPKPVSIYYSELIANLL---------------------------------GRLKN-------IEGWSSIILNTKLRASKWFL-----------------------------------------------------------------------------------------------------------------------
146279708|Alpha|Rhodobacter_sphaeroides_ATCC_17025		------------------------------------------------------------------------------------------------------------------------------------------------------------------------------------------------------------------------------------------------------------------------------------------MAPVQAADEMYDSNPHPDRRQLVSNGFEVNLPDQVEVIVRDLPDPSKVKEERTRLMGYWFVHWFDGKLFHLRIKAGGPNVDGEHRAIRTAEHPWLLRARLDDALEEALPKYAAVKKRPFTFLAQKDELI-DAAATAAGLSHRLLNSFKVIPRFALSPKIYEPVDGTTRVGVFVTIGMRYDIEASLRDLLEAGIDLRGMYVVRRKRQPGERGLLGRVRAISDDMVQ----------------LFEETDLASVNVNDAKLEGSKENFTRCLSALLGHNYKKLLNALDDQEAGYRTGPRFDDAV-RRMGEFLAKKPIRLADNINAQVGDRIVFSNEGQARNVR--L-----APKVE-------YVF--------------DRTGAKSAE-------YAWRGLS--------QFGPFD---------------RPSFANRSPRILVVYPS-STQG----KVEN-----FLSA---FRDGMG-------------------------------------------SNYSG---F--SKGFVDL--------------------------MGLTKVEFVMCPVEVSSADRNGAHTKYNSAIEDKL------------AGAGEVHAGI-----VVLFE----DHARLPDD-------------------------------------------------------------RNPYIHTKSLLLTLGV-----PTQ---QVRMP---------------TVLLEPKSLQYTLQ-------NFSIATYAKLN-GTP---WTVNHD---KAINDE----LVVGM----GLAELSGSRT----EKRQRFVGI------------------TTVFA---------GDGSYLLGNVSKECE-------------YEGYSDAIRESMTGIL-RELK-KRNNWRPGDTVRVVFHA-HRPL------KRVDVASIVF---ECTREIG-------SDQNIQMA------FVTVSHDHPF---VLIDRSERGLEAYKGSTARKGV----F-APPRGAISRV-----GRLTR-------LLAVNSPQLIKRAN-------------TPLPTPLLVSL---H-PDSTF--KDVD-----YLAEQALK--FTSLSWRST----LPAATPVTIFYSERIAELL---------------------------------GRLKS---I-PNWSSANL-N--IKLKWSRWFL-----------------------------------------------------------------------------------------------------------------------
119493538|Oscil|Lyngbya_sp-_PCC_8106				-----------------------------------------------------------------------------------------------------------------------------------------------------------------------------------------------------------------------------------------------------------------------------MNTTSQAPQNSTSSSIYLSEIFPLTILKPNLICFRLTPEVDREVGNRLSWRFSQKFAEIVVIWENKYFWVLAKPTQKMPSPEQWRQALGEILEQLKEDIGDHYYSIQWVRDPQVTASTLAQLAVRVLKIRKPFSPDIIFSENQVQVQSEVDFWPETIELAN-TLTPAITLTLKSRFLYRGTLAEFYANHPYRNKPKELLVGLKVRDRETNSSATIVEIAAIDEDRRKELIEKATGAVS-------------------RQALEEAPDDQPLVSVRFGKNQKLFDYPMEALCPSITKETASKFDVNYGDLIKQTKP-PYQERQNHLTQSKQKAEESLAVYGFQIDKSINNLDYPSLFQTLQFNLEDTE-------LLF--------------GKDSSGKHF--VSKRGSVLKGLS--------QGGVYR------------RHQDYENYSTPIRISLLNLC-NS------KVGK-----FVSQ---VEERLK------------------------------------------------------QYKFETI---------------------------RFEKDSLDRRKEIKVDNLDSAEARVAVEKALDELMVIP-------------TNIVL-----TFLPE----SDRHTDDTED-----------------------------------------------------------GSFYSFVSSRLLRRGI-----SSQ---VIYED----------------TLKNPNNYSYILN-------QVIPGILAKLG-NLP---FILAK----PLEIAD----YFIGL----DISRTPKKRK----SGSLNVCAS------------------VRLYG---------KYGEFIRYRLEDALT---------------QGEEIDKRTLERFL------PAA---DLSGKTVLIYR-DGRF------CGDEIKH-LR---ERAKAM-----------GSKFI------LVECIKSGIP--RLYEVQELTVKDKKKPI----------LKAPPKGLALRL-----SSHEV-------MLVTTEVKSEK----------------MGLPNPLRLKV-----IPEEGQQVSLE-----SLVEATLK--LTLLHHGSL----KEPRLPIPLYGSDIIAY-----------------------------------RRLQG---I----------SPGELDGDRQFWL-----------------------------------------------------------------------------------------------------------------------
159027320|Chroo|Microcystis_aeruginosa_PCC_7806			--------------------------------------------------------------------------------------------------------------------------------------------------------------------------------------------------------------------------------------------------------------------------------MNYTETKTANSPIFLSEISSLTLNNNCLNCFKLNHQVTRKIGNRFSWQFSRKFPAVVVIFEDNCFWVLAKDEKLLPSPQQWKEALSDIQEVLREDIGDHYYSIHWLKDFQITALVTAQLAVRILKIFGKFSYPIVFPKD-SQISENQVQVRREVNFWAEIINDTDPAICLTLESSIVYSGDLEQFYENHPYRQDAAKLLVGLKVKTIETNGTAKIIRIAGTIGERREELLTKATG----------------SISRRKLEEAHLGQPVVAVQFGKNSQEYIYPLAALKPCMTDKDESLFQVNYGELLKETKIFYAERQERLKLYKQEAQNTLNNFGFRLGEKSINSREYPELFWNPSISLEQTP-------ILF--------------GKGERGEKI-------KTLKGLS--------KGGVYK------------RHREYLDPARKIRLAILKPANLKVG----DFRE-----QLEK---RLELYK-----------------------------------------FETILPA------ENQINFS------------------------------------VEGVGFEKR---------ARLEEAVDQLI--------RGEIPVDIAL-----VFLPQ----EDRNADNTEE-----------------------------------------------------------GSLYSWIKKKFLERRV-----MTQ---MIYEK----------------TLNDKSNYKNILN-------QVVPGILAKLG-NLP---YVLAE----SLEIAD----YFIGL----DVGRMPKKNL----PGSLNVCAS------------------VRLYG---------KQGEFVRCRVEDSLT---------------EGEEIPQRILENCL------PQA---ELKNQTVLIYR-DGKF------QGKEVDN-LL---ARARAI-----------NAKFI------LVECYKTGIP--RLYNFEQKQIN------------------APSKGLAFAL-----SKREV-------ILITSQVSEQ-----------------IGVPRPLRLKV---H-ELGDQ--VNLK-----QLVDTTLK--LTLLHYGSL----KEPRLPIPLYGADAIAY-----------------------------------RRLQG---I----------CPSLLEDDCQFWL-----------------------------------------------------------------------------------------------------------------------
166364682|Chroo|Microcystis_aeruginosa_NIES-843			--------------------------------------------------------------------------------------------------------------------------------------------------------------------------------------------------------------------------------------------------------------------------------MNYTAANTANSPIFLSEISSLTLKNSCLNCFQLNHQVTRKIGNRFSWQFSRKFPDVVVIFEDNCFWVLAKDEKSIPSLQQWKEALSDIQEVLREDIGDHYYSIHWLKDFQITALVTAQLAVRILKIFGKFSDPIVFPKD-SQISENQVQVRREVNFWAEIINDTDPAICLTVDSSIVYSGDLEQFYENHPYRQDAVKLLVGLKVKDRETNGTAKIIRIAGRIGERREDLLTKATG----------------SISRRKLEEAHLGQPVVAVQFGKNPQEYIYPLAALKPWVTDEDESLFQVNYGNLLKATKIFYAERQELLKLYKQEAQKALNNFGFQLREKSINSQEYPELFWTPSISIEQTP-------ILF--------------GQGERGEKR-------EIIKGLS--------KGGVYK------------RHREYVDPARKIRLAILKPANLKVG----DFRE-----QLEK---RLKLYK-----------------------------------------FETILPP------ENQINFS------------------------------------VEGLGFEKR---------ARLEEAVDRLI--------GVEIPVDIAL-----VFLPQ----EDRNADNTEE-----------------------------------------------------------GSLYSWIKRKFLGRGV-----ITQ---MIYEK----------------TLNDKSNYKNILN-------QVVPGILAKLG-NLP---YVLAE----PLEIAD----YFIGL----DVGRMPKKNL----PGSLNVCAS------------------VRLYG---------KQGEFVRCRVEDSLT---------------EGEEIPQRILENCL------PQA---ELKNQTVLIYR-DGKF------QGKEVEN-LL---ARARAI-----------NAKFI------LVECYKTGIP--RLYNLQQKQIN------------------APSKGLALAL-----SNREV-------ILITSQVSEQ-----------------IGVPRPLRLKV---H-ELGEQ--RNLK-----QLVDTTLK--LTLLHYGSL----KDPRLPIPLYGADIIAY-----------------------------------RRLQG---I----------YPSLLEDDCQFWL-----------------------------------------------------------------------------------------------------------------------
222476126|Halob|Halorubrum_lacusprofundi_ATCC_49239		-------------------------------------------------------------------------------------------------------------------------------------------------------------------------------------------------------------------------------------------------------------------------------------------------------------------------------------------------------------------------------MSIFANSFEIEVPTLPAEIYKIDPQPSESDPWRALDSYEESIER-TCRGSAHRIKNSGDWAILSIAATDSQDELQGPDGTRLVRTSETTVGGENGRYQSAVKQALRNSLEWFVTNHLDFWERGNSQAFYEWDPSNTVGMY----------------DAYHGYKATIDYNDGYYLTVDSTVKFISSKSINEYLSELGRDVVKTRFFDRYCTLMSDSR-PSVELVSLAEDLTVSDKTMNFGGKEMSVIDYIKSDDKY--SQEAFDAIDPD-------EPL----------------ARVRFPW-----SDDPVDTAP-------SLLHPLP----------------NGIEPKMTGYAARSAD-ERWR----DTER-----FAKR---IDYVQVFDEQCNVSDEPRRGG--------------------------SVHDYPS-LKFGGTEVLNLG---------------------------QQNPLNTDQTVNRQNWRY-------LVRDFLEEYGPAV---------RQRGAAQID-----VVHPD----GRSDMAAELF-----------------------------------------------------------ANLSKYLENFV---GI-----------TVRDQ--------------PGIVSHSDYQKLREWRERHAEDSDGILVLQEDG-SDR---YLDIVAELEGNPTQG----ITVG-----TYESSLRSSG---FDDSMYNIACGLATKMGVRPFLLDQPLNADLFLGMSVTGDEVNNATAVLVSGEDGDLIGQTQTNLATGSSTVTGKDVAARIVRQQI-SAAI-DRNQ--LGYVGSLTIHR-NGQF------GDGELEG-IR---EGIAEL------QSS--GDLNE-ELTWQAIEISDGSSH--RLYTD------------D--SGS------MVQTGSVMPL-----DDKSV-------TVVTFGS-PHIH---------------QATPDPLYCTI---ADGEGET---DIN-----LIGTDILS--LSFLNWGSP--M-MKMKQPLTTYLPAEMHDIL---------------------------------STGTQ-----------------LNHPPF---------------------------------------------------------------------------------------------------------------------------
170077638|Chroo|Synechococcus_sp-_PCC_7002			-------------------------------------------------------------------------------------------------------------------------------------------------------------------------------------------------------------------------------------------------------------------------------------------------------------------------------------------------------------------------------------------------------------------------------------------------------------------------------MICWQKTEADIRSDVSGWEIYRGFKLDIFVSSQGNVFLEVDEHY---------------------KLFSAWTLTQWLEWYPDFSAKILRNTYDGRTWKLQKITNEDPNNIDSGTGQTLATYHKNHQKPATDQEINSSKVIYVKPYNSKKEES---------YPHLSSRVKPC-------LFL---------DTLSELASQGDRKV-------KEVFNLI--------KPSIED------------RFSRATEIAKQLAVEIYNIDEEISD----DIKV-----VQVQ---AQQSSQDKSILLAHSSKRIDK--------------------------VFKSLDQGCFRVGEIKFGCI-------------------NLLDKNQDGWSKFILQKLQKLATIHN-----INIDANLVKAAVDIP-------EKDFEIDQFWE-----SWVEQ----DIKTILVISEWLD--------------------------------------------------------NKYKTKLTRDALEHGI-----TLQFMLPLKEN----VRRIESNKGVESKITCFTSDQYRAN-------NILLGLLAKAG-------WQAVGL---PLLNNEYAADLVIGF----DAGRNETLSY-----GTSSFAVL--------------------------------ADGQILGWELPEAQK-----------GEILDPDH-VRRTVRRII-SQFQ-KMNG--KQSPKRILLMR-DGLI------QQQEFSL-IT---EALEE---------G--EIKYD------LISVRKSGAG--RIGRRNSDGT-----------------YVDAPKGTVIFS-----GNDKF-------KIVTSE-----AKA-------------GGSARPLFVVR---E-Q-GDT---PIE-----IIAEQFYR--LTQLHPVSG--S-FTSRLPMPLNYADKLAKKI---------------------------------QSLGS--VG----------ILQNLDRKKLFFV-----------------------------------------------------------------------------------------------------------------------
86610170|Chroo|Synechococcus_sp-_JA-2-3B-a-2-13-		---------------------------------------------------------------------------------------------------------------------------------------------------------------------------------------------------------------------------------------------------------------------------------------------------------------------------------MNLLQKKVEVTLNRFFVKELTQEELTFYEYSCRPNPLPDLGEEQRALSKICNQLGVMAVRLGNRIITREKVPASKLKTEEWELEELGSKALDCTDPTERQALETFERKKLDWSLRSKYKRTEIERSTGGGLIWWVTGLEGVERIEDSEGVKPLCGDGWEVHRGRELDVVIRQDKKLYLEIDIRYHF----------------------YSPWTLHEWLENYPDVSIEIVRNTYRTKNNKYPTWEYRGIISNQSPREVWLAELNTSLADYHVQKYGATPEEVDGSLVVQVVSR-----------ERNFRQKAEPI-------LHL-------------SRRLSPVLTL-------EMLASIE--------DQRWTG-------------KKVSSLVSEHIRKSLEERLKESKE----TAKT-----IIENVYNISDFQA--------DPLKAEG--------------------------YIMPSPR------LLGFGHR-------------QVQNPARVRYQGCARVGETKFGLLNLDDNKREYPTEVRKCLLEVAKKSGARVEIDFYATRQDLPEGDLAQ-----QRFWQ----SWADKGIKTVLVVMPLSP---------------------------------------------------NEHKQKIRLQALRAGI-----ATQ---FMIPG----------------------ADPYKAL-------NVVLGLLCKAA-------WQPVLL---EPLDHPECSELTIGF----DVGTNRE----------LYYGTS------------------AFAVL---------ANGQSLGWELPDIQR-----------GETFSGEA-IYQTVSKLV-NRFY-NKF---HRYPRKVLLMR-DGLV------QRGEFDK-TI---EELRKE-----------KIAVD------IVGVRKSGTV--RMGREE--------------KGS----YRDAAMGTVIFD----HERRSF-------MLVTSQPIKKSSVP-------------IGSARPLRVVH---E-H-GNT---PLE-----VLAIQTYH--LSQLHPASG--F-QACRLPWVLHFADKSSKEF---------------------------------QRIGNSIFS----------VLQNINREKLIAV-----------------------------------------------------------------------------------------------------------------------
86606806|Chroo|Synechococcus_sp-_JA-3-3Ab			----------------------------------------------------------------------------------------------------------------------------------------------------------------------------------------------------------------------------------------------------------------------------------------------------------------------------------------------------------------------------MPMRMLQQEVPVILNRFLVKELTQEDLTFYEYDCRPNPPPELGEEQRAIARVCNRLDVIAARLGSRIITQERVSPSQLKTPEWELEERGLRVLTCANAQERSALESFERKRIGLRLKSQYKKTEVEWIGGGLLWWVTAQKGVE------------LSGEGWEIHRGRMIDVAVEPDGKLYLEVDIHYRFYTPWTLHEWLESYPDVPIEIVRNTYFDANG-KRLTWKYLGILSNQSPREIR--------------------------LPEQN-------ISL----------AEYHLQKYNALVE-------EVESSWVVEVASKERRYPHLS-----------------RRLSPALTLEMLASL-EDNRSPGGKVSAAVIECIRKS---LKERFE-----------------------------------------ESEETAR---TIIKEVYKLS---------------PEEIKPLKTQGYILPKPKLLGSGRRPVENPARVRYRGCAKVGETKFACLN----LYDDKREYPSEVLN-----CLLEV----AQKSGAEIEVDFYATQQDLPKGDLARKRFWQTWAEQGIKTVLVVMPWSP--------------------NERKQRIRMEALEAGI-----ATQ---FMIPG----------------------ADPYKAL-------NVVLGLLCKAA-------WQPVLL---EPLDDPVGPELIIGF----DVGTNRR----------LYYGAS------------------AFAVL---------ADGQSLGWELPAVQR-----------GETFSGDA-IYQTVSKLV-DRFY-DKL---SRYPSKVLLMR-DGLV------QGGEFSR-TI---EELEKE-----------KIAVD------IVGIRKSGTG--RMGIEEGKGK-----------------YKDAKIGTVVFD----YSRKSF-------TLITSQPIRKGGNS-------------LGSARPLRAIH---E-H-GKT---PLE-----VLALQTYH--LSQLHPASG--F-QACRLPWVLHFADKSGKEF---------------------------------QRLGDNIFS----------ILQNIDRQKLIAV-----------------------------------------------------------------------------------------------------------------------
22298491|Chroo|Thermosynechococcus_elongatus_BP-1		---------------------------------------------------------------------------------------------------------------------------------------------------------------------------------------------------------------------------------------------------------------------------------------------------------------------------------------------------------------------------------------------MPRETCYDKRTTPSQYGWLPIDSLSVMPTQ-FQEVEVILNRFFVKKLSRPDLTFHEYQCQFTQVPEQGSEQKAISSVCYKLGVTAVRLGSCIITREPIDPERMRTKDWQLQLIGCRELSCQNYRER----------------QALETFERKILEEKLKETFKKTIIEKDYELGLI------------WWISGEEGLEKTGHG-WEVHRGRQIDLKIETDEKLYL---EIDIHHRFYTPFKL--EWWLSEYPNIQ-------IKY------------VRNTYKDKKKW--------ILENFA--------DKSPNEIQIEALGISLAEYHRQEGATQQEIDESRVVIV-KKIS----DYKAKPVYHLSQR---LSPILTMETLAQIAEQGREKKEIQGVFD-------------------YIRKNIGTRLQESQKIAQVI-------------FKNVYNLSSQPEIMKVNGFVMPRAKLLARNNKEVNQTARIKSFGCAKIGETKFGCLNLFDNKPEYPEEVHK----CLLAI----ARSSGVQIKIDSYFTGSDYPKDDLAQQRFWQQWAAQGIKTVLVVMPWSP--------------------HEEKTRLRIQALKAGI-----ATQ---FMIPT--------------------PQDNPYKAL-------NVALGLLCKAK-------WQPVYL---KPLDDPQAADLIIGF----DTSTNRR----------LYYGTS------------------AFAIL---------ANGQSLGWELPDIQR-----------GETFSGQS-IWQVVSKLV-LKFQ-DNY---DSYPKKILLMR-DGLV------QDGEFEQ-TI---RELTHQ-----------GIDVD------ILSVRKSGSG--RMGRELTSGNTAIT-------------YDDAEVGTVIFY----SATDSF-------ILQTTEVIKTKTGP-------------LGSARPLRVVR---H-Y-GNT---PLE-----LLALQTYH--LTQLHPASG--F-RSCRLPWVLHLADRSSKEF---------------------------------QRIGQ--IS----------LLQNVDREKLIAV-----------------------------------------------------------------------------------------------------------------------
56752529|Chroo|Synechococcus_elongatus_PCC_6301			----------------------------------------------------------------------------------------------------------------------------------------------------------------------------------------------------------------------------------------------------------------------------------------------------------------------------------------------------------------------------MDLLSNLRRSSIVLNRFYVKSLSQSDLTAYEYRCIFKKTPELGDEKRLLASICYKLGAIAVRIGSNIITKEAVRPEKLQGHDWQLVQMGTKQLDCRNDAHRCALETFERKFLERDLSASSQTEVRKAAEGGLIWWVVGAKGIE------------KSGNGWEVHRGRRIDVSLDAEGNLYLEIDIHHRFYTPWTVHQWLEQYPEIPLSYVRNNYLDERHGFINWQYGRFTQERPQDILLDCLGMSLAEYHLNKGATEEEVQQSYVVYVKP--------ISW----------------RKGKLTA-------HLSRRLS-----------PSL---------------TMEMLAKVAEDSTVCDR-EKRE-----IRA-----VFKS---IKQSIN--------QRLQEAQ--------------------------KTASWIL------TKTYGIS----------------SPAIALSCDGYLLPAAKLLAANKQPVSKTADIRNKGCAKIGETSFGYLN----LYNNQLQYPLEVHK-----CLLEI----ANKNNLQLSLDQRRVLSDYPQDDLDQQMFWQTWSSQGIKTVLVVMPWDS--------------------HHDKQKIRIQAIQAGI-----ATQ---FMVPL--------------------PKADKYKAL-------NVTLGLLCKAG-------WQPIQL---ESVDHPEVADLIIGF----DTGTNRE----------LYYGTS------------------AFAVL---------ADGQSLGWELPAVQG-----------GETFSGQA-IWQTVSKLI-IKFY-QIC---QRYPQKLLLMR-DGLV------QEGEFQQ-TI---ELLKER-----------KIAVD------VISVRKSGAG--RMGQEIYENGQLV--------------YRDAAIGSVILQ----PAERSF-------IMVTSQPV---SKT-------------IGSIRPLRIVH---E-Y-GST---DLE-----LLALQTYH--LTQLHPASG--F-RSCRLPWVLHLADRSSKEF---------------------------------QRIGQ--IS----------VLQNISRDKLIAV-----------------------------------------------------------------------------------------------------------------------
81300343|Chroo|Synechococcus_elongatus_PCC_7942			----------------------------------------------------------------------------------------------------------------------------------------------------------------------------------------------------------------------------------------------------------------------------------------------------------------------------------------------------------------------------MDLLSNLRRSSIVLNRFYVKSLSQSDLTAYEYRCIFKKTPELGDEKRLLASICYKLGAIAVRIGSNIITKEAVRPEKLQGHDWQLVQMGTKQLDCRNDAHRCALETFERKFLERDLSASSQTEVRKAAEGGLIWWVVGAKGIE------------KSGNGWEVHRGRRIDVSLDAEGNLYLEIDIHHRFYTPWTVHQWLEQYPEIPLSYVRNNYLDERHGFINWQYGRFTQERPQDILLDCLGMSLAEYHLNKGATEEEVQQSYVVYVKP--------ISW----------------RKGKLTA-------HLSRRLS-----------PSL---------------TMEMLAKVAEDSTVCDR-EKRE-----IRA-----VFKS---IKQSIN--------QRLQEAQ--------------------------KTASWIL------TKTYGIS----------------SPAIALSCDGYLLPAAKLLAANKQPVSKTADIRNKGCAKIGETSFGYLN----LYNNQLQYPLEVHK-----CLLEI----ANKNNLQLSLDQRRVLSDYPQDDLDQQMFWQTWSSQGIKTVLVVMPWDS--------------------HHDKQKIRIQAIQAGI-----ATQ---FMVPL--------------------PKADKYKAL-------NVTLGLLCKAG-------WQPIQL---ESVDHPEVADLIIGF----DTGTNRE----------LYYGTS------------------AFAVL---------ADGQSLGWELPAVQR-----------GETFSGQA-IWQTVSKLI-IKFY-QIC---QRYPQKLLLMR-DGLV------QEGEFQQ-TI---ELLKER-----------KIAVD------VISVRKSGAG--RMGQEIYENGQLV--------------YRDAAIGSVILQ----PAERSF-------IMVTSQPVSKT----------------IGSIRPLRIVH---E-Y-GST---DLE-----LLALQTYH--LTQLHPASG--F-RSCRLPWVLHLADRSSKEF---------------------------------QRIGQ------------ISVLQNISRDKLIAV-----------------------------------------------------------------------------------------------------------------------
55978251|Deino|Thermus_thermophilus_HB8				-------------------------------------------------------------------------------------------------------------------------------------------------------------------------------------------------------------------------------------------------------------------------------------------------------------------------------------------------------------------------------------------------------------------------------------------------MNHLGKTEVFLNRFALRPLNPEELRPWRLEVVLDPPPGREEVYPLLAQVARRAGGVTVRMGDGLASWSPPEVLV--------------------------------------------------------------------LEGTLARMGQNYAYRLYPKGRRPLDPKDPGERSVLSALARRLLQERL--RRLEGVWVEGL-------AVY-------------RREHARGPGW-------RVLGGAV--------LDLWVS-------------DSGAFLLEVDPAYRILCEM---------SLEA-----WLAQGHPLPKRVR--------NAYDRRTWELLRLGEEDP---------------KELPLPGGLSLLDYHAFKGR------------------LQGREGGRVAWVADPKDPRKPIPHLTGLLVPVLTLEDLHEEEGSLALSLPWEERRRRTREIASWIGRRLGLGTPEAVRAQAYRLSIPKLMGRRAVSKPADALRVGFYRAQETALALLRLDGAQGWPEFLR------------------RALLRAFGASGASLRL-----HTL---HAHPSQGLAFREALRKAKEEGVQAVLVLTPPMAWEDR----NRLKALLLREG--LPSQILNVPLREEERHRWEN----ALLGLLAKAGLQVVALSGAYPAELAVGFDAGG------------------RESFRFGGAACAVGGDGGHLLWTLPEAQA-----------GERIPQEV-VWDLLEETL-WAFR-RKA---GRLPSRVLLLR-DGRV------PQDEFAL-AL---EALARE-----------GIAYD------LVSVRKSGGG--RVYPVQG----------------------RLADGLYVPL-----EDKTF-------LLLTVHRDF------------------RGTPRPLKLVH---E-A-GDT---PLE-----ALAHQIFH--LTRLYPASG--F-AFPRLPAPLHLADRLVKEV---------------------------------GRLGI---R----------HLKEVDREKLFFV-----------------------------------------------------------------------------------------------------------------------
46255097|Deino|Thermus_thermophilus_HB27			-----------------------------------------------------------------------------------------------------------------------------------------------------------------------------------------------------------------------------------------------------------------------------------------------------------------------------------------------------------------------------------------------------------------MNHLGKTEVFLNRFALRPLNPEELRPWRLEVVLDPPPGREEVYPLLAQVARRAGGVTVRMGDGLASWSPPEVLVLEGTLARMGQTYAYRLYPKGRRPLDPKDPGER---------------------------------SVLSALARRLLQERLRRLEGVWVEGLAVYRREHARGPGWRVLGGAVLDLWVSDSGAFLLEVDPAYRILCEMSLEAWLAQGHPLPKRVRNAYDRRT-------WEL------------LRLGEEDPKEL-------PLPGGLS--------LLDYHA-------------SKGRLQGREGGRVAWVADP-KDPRKPIPHLTG-----LLVPVLTLEDLHEEEGSLALSLPWEERRRRTR----------------------EIASWIG-------RRLGLG-----------------TPEAVRAQAYRLSIPKLMGRRAVSKPAD---ALRVGFYRAQETALALL---------RLDGAQGWP-----EFLRR----ALLRAFGASGASLR-------------------------------------------------------LHTLHAHPSQGLAFRE-----ALR---KAKEE---------------GVQAVLVLTPPMAWEDR----NRLKALLLREG--LPSQILNVPLREEERHRWEN----ALLGLLAKAGLQVVALSGAYPAELAVGFDAGG------------------RESFRFGGAACAVGGDGGHLLWTLPEAQA-----------GERIPQEV-VWDLLEETL-WAFR-RKA---GRLPSRVLLLR-DGRV------PQDEFAL-AL---EALARE-----------GIAYD------LVSVRKSGGG--RVYPVQG----------------------RLADGLYVPL-----EDKTF-------LLLTVHRDF------------------RGTPRPLKLVH---E-A-GDT---PLE-----ALAHQIFH--LTRLYPASG--F-AFPRLPAPLHLADRLVKEV---------------------------------GRLGI---R----------HLKEVDREKLFFV-----------------------------------------------------------------------------------------------------------------------

11498916|Archa|Archaeoglobus_fulgidus_DSM_4304			--------------------------------------------------------------------------------------------------------------------------------------------------------------------------------------------------------------------------------------------------------------------------------------------------------------------------------------------------------------------------------------------------------------------------------------------------------------------------------------------------------------------------------------------------------------------------------------------------------MMEYK-----------------------------------------IVENG-------LTY--------------RIGNGASVP--ISNTGELIKGLR--------NYGPYE-----------------VPSLKYNQIALIHNN---------QFSS-----LINQ---LKSQIS---------------------------------------------------SKIDEVWHIH------------------------------NINISEFIYDSPHFD---SIKSQVDNAIDT-----------------GVDGIM-----LVLPE------YN-----------------------------------------------------------------TPLYYKLKSYLIN-SI-----PSQ---FMRYD-----------------ILSNRNLTFYVD-------NLLVQFVSKLG-GKP---WILNVD---PEKGSD----IIIGT----GATRIDNVNL----------FCF------------------AMVFK---------KDGTMLWNEISPIVT----------SSEYLTY---LKSTIKKVV-YGFK-KSNPDWDVEKLTLHVSGKRPKM------KDGETKI-LK---ETVEELKKQEMVSRD--VKYA-------ILHLNETHPF--WVMGDPNNR------------------F-HPYEGTKVKL-----SSKRY-------LLTLLQPYLK-----------RNGLEMVTPIKPLSVEIVSDN-WTSEEYYHNVH-----EILDEIYY--LSKMNWRGF----RSRNLPVTVNYPKLVAGII---------------------------------ANVNRYGGYPINP------EGNRSLQTNPWFL-----------------------------------------------------------------------------------------------------------------------
15922263|Therm|Sulfolobus_tokodaii_str-_7			--------------------------------------------------------------------------------------------------------------------------------------------------------------------------------------------------------------------------------------------------------------------------------------------------------------------------------------------------------------------------------------------------------------------------------------------------------------------------------------------------------------------------------------------------------------------------------------------------------MEILYN----------------------------------------LYENCK------VYY-------------RMGSSGTNLV-------DSRYYII--------RFGPYS---------KASPTDPNINVDHYKKVLIICNR-KDKR----LCDN-----LKND---LEKGLP-----------------------------------------NNLIFKP---F--NEIFGTK-------------------------------LDFQVVEYDSDRYD------------EEKIMKVY-------EDEYEPRTFPL-----VITPK----LAKSQI---------------------------------------------------------------DSIYYRVKASFLDSGLEERATPTQ---IVTVD--------------LLKQRDENKNTNYSW-SLL---PIAVQMFTKMG-GIP---YALKQS---CINIGSEFNVHFIGL----GLTSDPRNKL--------KRVGF------------------VTIFN---------DNGSLSYMDSNILED-----------NKTESYGRIIYNAINRIV-NLSN-TNK---SSNYNILVVHYSGKSL------SKDDDQL-IR---NAIQIA--------LSKKRNIEV-----YVAKVSKSNI--FLIDTDSKTTDKQGSLT----------Y-HPRIGIVLKL------KDNL-------YLMNMGGAITDRKINLPT---------GGFPSTLLISI---HKELSSGESLDDD-----DLVKSVFI--MSRVSYSNL--SNPVLSEPITIKYSRSIAYLT------------------------------LRLSYLNE--KI----------ELPEHIKKVMWFI-----------------------------------------------------------------------------------------------------------------------
229579410|Therm|Sulfolobus_islandicus_Y-G-57-14			-----------------------------------------------------------------------------------------------------------------------------------------------------------------------------------------------------------------------------------------------------------------------------------------------------------------------------------------------------------------------------------------------------------------------------------------------------------------------------------------------------------------------------------------------------------------------------------------------MSDYATILQENKIN-----------------------------------------------------VIF----------------RSNNKH--------YVPEFIT--------TLKPYE--------------------GRDINLQVLVV--NGDN----EVCD-----LVKL---LFYEIY--------GKNDTKYHWP-----------------------YTNTIGG---I--SRVFEIR-----------------------------YNFDPSTISRININSE---------NDFINNIYNQL---------DTNRFNVAV-----IIANR----KLT------------------------------------------------------------------NEIHDEIKAALIGNRL-----RTQ---FVTFT-------------TLKRLKNIEYKATIPL-------TIAVQLIAKAG-GTP---WIVDSSIYNDLSKNASSNGMLMGI----AFARPRKDKI-------TYSVGY------------------FTTLN-----------NYYQRFDVQPINE--SIPINDNTEGLYVPKEA-MIRTLESGI-SWYK-NIM---RTTPPLLIIFK-TSPM------HKDEKEA-IE---TVVGK------------DTKWV------FIHAQYNTPV--RLFGDKSSD------------------Y-YVNRGTVIIKKRNRWNPNNGDYLHSEIIITATGKYKKPSTSNVSK---SEENYILGTPRPITLSV---Y---SSFDVNPIG------IAELALS--QIKADWEHP--D-IRSRRIAVLKYANRMAKLV---------------------------------HYINS--------------LGSIPSIDVRDVL-----------------------------------------------------------------------------------------------------------------------
229584954|Therm|Sulfolobus_islandicus_M-16-27			------------------------------------------------------------------------------------------------------------------------------------------------------------------------------------------------------------------------------------------------------------------------------------------------------------------------------------------------------------------------------------------------------------------------------------------------------------------------------------------------------------------------------------------------------------------------------------------------MSEYATI-----------------------------------------------LPENKIN-----VIF-----------------RSNNKY-------HVPEFIT--------VFKPYE--------------------GRDINLQVLVV--NGDN----EIYD-----LTKL---LFYEIY--------VRDDTKYPWP-----------------------YTKTRGG---I--SRVFGIR-----------------------------YNFDPSTISRININSE---------NDFISSISNQL---------DMNRFNVAV-----IIANR----KLT------------------------------------------------------------------KEFHDKTKAALIGSRI-----RTQ---FVTFT-------------TLKRLKNRKYKATIPL-------PLAVQLIAKAG-GTP---WIVDSSIYNDLSKNVSSNGMLMGI----AFARTRKDKI-------TYSVGY------------------FTTLN-----------NYYQRFDVQPINE--SAPITDSTEGLYVPKEA-MVKTLESGI-GWYK-NII---GITPPLLIIFK-TSPM------HKDEKEA-IE---AVLGK------------DIKWV------FIHAQYNTPV--RIFGNKEDD------------------Y-KVNRGTVIIKKRKRWNPNNGDYLHSEIVITATGKYRKPSTKNPSE---TEERYISGTPRPITLNV---Y---SSFDVNPIG------VAELTLS--QIKADWEHP--D-IRKRKITVLKYANRMAKII---------------------------------QYINN--------------LSSVPSVDVRDVL-----------------------------------------------------------------------------------------------------------------------
168702707|Planc|Gemmata_obscuriglobus_UQM_2246			---------------------------------------------------------------------------------------------------------------------------------------------------------------------------------------------------------------------------------------------------------------------------------------------------------------------------------------------------------------------------------------------------------------------------------------------------------------------------------------------------------------------------------------------------------------MLTSIEQATANFRQGGQLLDRLSSVREHFAKTPLPLPQGVTCAIDYFLATAAKNDPHP-----------------------FPKIHRARSPV-------YLF------------DPATTSKACEW-------PVDAGIT--------RYGPYS---------------SRGFTPNRPKVCVLCHK-AKKG----QVEQ-----FLVK---FKDGVA--------AGGDGIQP-------------------------FEQGFLD--------KYHLG------------------------------GIDFEFFVTENNSAA---AYRKAARSAISSLGP-----------GGQKWDICF-----VQIEE----RFRNLPNA-------------------------------------------------------------ENPYLICKSELLTHQV-----PVQ---AFTVE---------------TMELSTYSIQFALN-------NLSLACYAKMN-GTP---WLLKSD---QPLLQE----MVVGL----GSARIGDSRL----GSGQRVVGI------------------TTVFT---------GDGNYCLSNLSRAAL-------------FETYQEELLDTLRLAV-RQVR-TDTGWQRARPVRLVFHA-FKPF------RDAEITA-VK---EVMQEL------GEF--NAEFA------FVHVVEDHPY--RLFDLNQRGKLDKKTRST--KGV----L-GPNRGLFMLL-----SEREV-------LLTLTGFKEVKRPE-------------DGVPRPVLLRI---H---EDSTFTDPV-----YLARQVYA--FAGHSWQGF----FPCDMPVTIEYSAMIAKLL---------------------------------GNLAT---L-PGWNPA---ALIGNIGWTRWFL-----------------------------------------------------------------------------------------------------------------------
223489681|Clost|Carboxydibrachium_pacificum_DSM_12653		----------------------------------------------------------------------------------------------------------------------------------------------------------------------------------------------------------------------------------------------------------------------------------------------------------------------------------------------------------------------------------------------------------------------------------------------------------------------------------------------------------------------------------------------------------------------------------------------------MDG-FFFT---------------------------------------GEQLQLPQ-------LRF-------------SASSLQARHQ-------DARKGLK--------LYGPYD---------------ALRLGKNKIRCALIYPK-SLID----IKQT-----IVRG---LTNGVE--------------------------------------------AFMG---F--QSLFRVP---------------------------------LEFIGEREIQNE---DVCKVEKEIKATI-------------LYENPDIVI-----MTTTV----RN-------------------------------------------------------------------ELIYAKVKSLLLGNGI-----PSQ---VVTAE-------------------KLRNTKGLPWILE----NIALQIYAKIG-GTP---WTVMS----SSPKGE----LVIGV----SRAIDKRRNY---------IIGF------------------ITLFS---------YDGDYLLFYSLAPRP-----------IEWQKLDE-YRNALSQLIVDAYR--EYERYHGKPSSLVIHLCKRPG------RFREIAA-VE---QALQEI--------GFDLPFA-------LIHLNDDTNY--RLFDTGHPT------------------Y-VPQTGIKVDI-----NPYTA-------LLLLDGRVPDGTG--------QEVRRKRGVPKVLEVYM---D-KRSTFPLDEFP-----RLVQQVFE--FARVNWRGF----NAQTIPATLNYSYLVARLV---------------------------------SEI-G---I-DDWNHIIS-A--GALRDKAWFL-----------------------------------------------------------------------------------------------------------------------
188992493|Gamma|Xanthomonas_campestris_pv-_campestris_str-_B100	-----------------------------------------------------------------------------------------------------------------------------------------------------------------------------------------------------------------------------------------------------------------------------------------------------------------------------------------------------------------------------------------------------------------------------------------------------------------------------------------------------------------------------------------------------------------------------------------------MVDVSRSQLPPLSL-----------------------------------------LSEPE-------LAF-------------SPEQSGGRDV-------HPLRGLA--------HYGLFS-------------SQTFSQFTPTVRIATVGPE-SAFK----TRGV-----LMAS---LKQQHA---------ASDRSG--------------------------YAPDFPG---F--ASVFGVD-----------------LASSDKANHIRWPDSIDDLPGSGTLQHR-------LVAAFEAALSQLS--------TRHEQFDVVL-----VHLPE----AWLPYTSGDG-----------------------------------------------------------FDAHDVLKALGAKHGI-----PTQ---VVNDR-----------------TFSFSNKAQLAW-------RLSIALYVKAG-GIP---WKL--APLVGVPADT----AYIGL----AYALKRVNDE------THFVTCC------------------SQVFD---------MDGGGMQFVAFEAKD-PVKDVREARRNPFLSRED-MRAVIARSL-SIYQ-QRNG--GILPRRMVIHK-SNAF------KEDEVLG-AR---DALTA------------VPEVE------CIEISSRPTW--RGVWLVKSSGGTAPTQ----PAR----Y-PVPRGTFVPR-----SGTSA-------LLWAAGNVPDVSSKSD-Y---YQGG--KSIPRPLLLTR---H-A-GSG---PLE-----TIAHETLA--LTKMDWNND--A-LYDPVPVSIRYSQKLARTI---------------------------------SNVQD---------------LPGNSYPYRLFM-----------------------------------------------------------------------------------------------------------------------
146283523|Gamma|Pseudomonas_stutzeri_A1501			----------------------------------------------------------------------------------------------------------------------------------------------------------------------------------------------------------------------------------------------------------------------------------------------------------------------------------------------------------------------------------------------------------------------------------------------------------------------------------------------------------------------------------------------------------------------------------------------MNTAYGTSKLPPFSL-----------------------------------------LEEPL-------LTF--------------NTEDTLLDV-------NPLRGIV--------QHGAYS-------------SSVFPTYTPELRIATMGPA-GGWN----NLRT-----LVNT---LRSSHA---------PSDRKQ--------------------------YVPAFRG---F--EHTFNVP--------------------LVAAKTGEAHIKLPDDIGSLGPEGP---PHARLIHALRTGMQRLA--------LVRDHFDVVL-----VHLPD----AWQIAFRAPG-----------------------------------------------------------FDAHDALKAIGAGHGI-----PTQ---VINDR-----------------VFTFGYKASLAW-------RLSIALYVKAG-GIP---WKL--APLKGVPENT----AYIGL----AYALRGNPQE------AHYVTCC------------------SQVFD---------ADGGGMQFVAFEARD-PVKDVEEARRNPFLSRSD-MRAVLARSL-TLYQ-SRNG--GLLPRRLVVHK-TTSF------KPEELEG-AL---DALSA------------IREVE------CVEVASNAGW--RGVWLQESRNPTPERRSE--PDG----Y-PVPRGAMLQR-----SGKSA-------LVWVAGNAPRAASRGD-Y---YQGG--KSIPRPINIVR---Y-A-GVG---PIE-----LTAFEALA--LTKMDWNND--A-LYDPVPVTIRYSQRLARTI---------------------------------ANVST---------------LPGNAYAYRLFM-----------------------------------------------------------------------------------------------------------------------
192359261|Gamma|Cellvibrio_japonicus_Ueda107			-----------------------------------------------------------------------------------------------------------------------------------------------------------------------------------------------------------------------------------------------------------------------------------------------------------------------------------------------------------------------------------------------------------------------------------------------------------------------------------------------------------------------------------------------------------------------------------------------MNIYDTSKLPPFSL-----------------------------------------LDEPL-------LTF--------------NPEDTSLDV-------NPLRGLD--------RYGGYS-------------SAVFSTYTPELRIATIGPA-SGWE----HLRG-----LVNI---LRTTHA---------PSDRKQ--------------------------YVPEFRG---F--EHTFGVP--------------------LVAAKTSDAHIRLPDDIESLEPEGP---PSTRLLNALSTGMQHLS--------LIRDQFDVVL-----VHLPD----AWQIGFRAFG-----------------------------------------------------------FDAHDTLKAIGASHGI-----PTQ---VINDR-----------------VFKFPYKASLAW-------RLSIALYVKAG-GIP---WKL--APLKGVPDNT----AYIGL----AYALRGDPKT------AHYVTCC------------------SQVFD---------ADGGGMQFVAFEARD-PVKDVDEARRNPFLSRSD-MRAVLARSL-NLYQ-SRNG--GLLPRRLVVHK-TTSF------KPEELEG-AL---DALS----------A--IQEVE------CVEVSSYAGW--RGVWLQHSRNPTPQQKSE--PDG----H-CCPIVLLIRR-----ASFEA-------RFF----------------------------------------YDSAG---PVS-----GCFLDSYA--QTNL-----------TELPS----------------------------------------------------------------------------------------------------------------------------------------------------------------------------------------------------
39996463|delta|Geobacter_sulfurreducens_PCA			-----------------------------------------------------------------------------------------------------------------------------------------------------------------------------------------------------------------------------------------------------------------------------------------------------------------------------------------------------------------------------------------------------------------------------------------------------------------------------------------------------------------------------------------------------------------------------------------------MADNLSQL-AAHST-----------------------------------------IPEPL-------LLF----------------KDNRTDT-------HPLRGLS--------QYGPYS---------------ACFNLPGQVRLAYLAPT-EHMR----KLDA-----IVRE---LQNPAT---------PKEATN--------------------------YYVEYGG---F--EKVFKVP--------------LVMPQE-------HLRCLALDECHGVAANGN----GLALADKIVQSMSGLF--------RQKHAFDVLL-----VYLPA----SWKKCFEYDG-----------------------------------------------------------FDLHDRIKAKVAPLNL-----PIQ---IINDT-----------------ALTRQCRANVMW-------GVSVALYAKAG-GIP---WKL--A---DWDKDE----AYIGL----SYAIKKNAEG------QEYTTCC------------------SQVFD---------PDGTGFEFVAYDTRE----FITDRKGNPYLSYQE-MQSVLSKSL-HLYQ-SSHN--GRMPRKIFIHK-TTHF------TEDEIQG-AF---DSFSS------------STEIE------LVQIIQSTNW--YGLKVDGKKGDKPVAPAS---------Y-PVDRGLYQPL-----TESEC-------LLWTQGSVMGVNQQNP-GQPVFKEAALTPLPNPIMLRR---F-S-GNG---GWH-----ATCSSILA--LTKVDWNNN--T-LYKKLPVTLVYSQVFADVV---------------------------------KQTPE---------------IVNEIYDYRFFM-----------------------------------------------------------------------------------------------------------------------
189499316|Chlor|Chlorobium_phaeobacteroides_BS1			-----------------------------------------------------------------------------------------------------------------------------------------------------------------------------------------------------------------------------------------------------------------------------------------------------------------------------------------------------------------------------------------------------------------------------------------------------------------------------------------------------------------------------------------------------------------------------------------------MDSFSTQL-SGHFA-----------------------------------------LPEPL-------LLF----------------AKGRRDL-------HPLRGLL--------EAGPYG---------------IDLGFPNQLRLAYLAPS-DLLP----RLDS-----FVLE---LSKPAQ---------PKEALN--------------------------YYPEYPG---F--EPLFQIS--------------LVQPAE-------NLKCSTSPDCLGLAQRRS----GPELVDLILDSMVSLI--------RQKQSFNVVI-----LYLPS----SWKTCFEYEG-----------------------------------------------------------FNLHDCLKAKLAPLNI-----PVQ---IVNDA-----------------MFERRCRANVMW-------GISVALYAKAG-GIP---WKL--A---DCDKDE----AYIGL----SYAIKKHADG------NEYSTCC------------------SQVFD---------PDGTGFEFVAYDTRE----FILDRKGNPYLSYQE-MQSVLSRSL-LLYQ-NSHS--GRVPKKLFVHK-TSHF------TEKEIQG-AY---DAIG----------T--ATEIE------LIQVIKGSRW--YGLKLDGPKSSQ----CKPQPAP----Y-PIERGIYLPI-----SDNEC-------LLWTQGSVANINQQKS-YQPVFKEAALRPLPGPIMLRR---F-S-GDG---GWH-----STCASVLG--LTKVDWNNN--T-LYKTLPATLVYSKVFADVV---------------------------------KFSPT---------------IANDIYDYRFFM-----------------------------------------------------------------------------------------------------------------------
84701997|Alpha|Parvularcula_bermudensis_HTCC2503		----------------------------------------------------------------------------------------------------------------------------------------------------------------------------------------------------------------------------------------------------------------------------------------------------------------------------------------------------------------------------------------------------------------------------------------------------------------------------------------------------------------------------------------------------------------------------------------------MSDKRPFGL-TAHER-----------------------------------------LREPL-------LRF-------------GSTADNDVDV-------HPLRGLL--------RYGPYS-------------RNWIAGVPDQIRIAMIGQQ-GMIG----KMRG-----LVSE---LEATLR---------PRDAAA--------------------------YRPDYQG---M--SKTFGVR--------------------PVGAGSASEIILPDTLTDDVRRARK---PYVVLAEALQRAITQLK--------ATRNDFDVVF-----IGIDA----AWEPAFVERDEED--------------------------------------------------------FDLHDYLKAVGASMGV-----SVQ---LIRSD----------------KALDYHCRASVMW-------RLSIALYTKAG-GVP---WVL--E---DIHPQT----AFIGI----DYAMRRVQDD-----GPRFAICC------------------AQVFD---------AEGSGLEFIAYKADG-----VSVYGDNPYLNHAQ-MLKIIARSL-TIYQ-RKHY--GDLPKRVVIHK-NTPF------RDEEVDG-CL---NALSS------------VDAVE------LIQVQQDTGW--RGYRVDAAQ-----KVAG---------Y-PVERGSLMPI-----GAHEA-------LLWSRGDLPDVALRGAHY---FKEG--KGTPEPLLITR---H-A-GRG---DFG-----DVCSDTLG--LTKMDWNND--G-PYDGMPVTLNYAGRLAQIV---------------------------------KRMPD---------------LQPHPYPVRLFM-----------------------------------------------------------------------------------------------------------------------
146337912|Alpha|Bradyrhizobium_sp-_ORS278			--------------------------------------------------------------------------------------------------------------------------------------------------------------------------------------------------------------------------------------------------------------------------------------------------------------------------------------------------------------------------------------------------------------------------------------------------------------------------------------------------------------------------------------------------------------------------------------------------MTSEI-SPHLF-----------------------------------------FPEAR-------LAF-------------HPDRASDVHL-------HPLRGLL--------RFGPYS----------------SGLVPDPIRIATIAPA-RQGN----RLYG-----FMKE---LASQYR---------PTERKD--------------------------YLPPWPG---F--RKVFNVE--------------------MRGAVKDCHIELDDRLEGEMKDSAA---PHVLLAERLLRAIQSLE--------ARRDAFDIVF-----IYIPL----SWAAGFSGAEGDD--------------------------------------------------------FDLHDHLKAATAARRI-----PIQ---LVRED----------------RALAYPDRASVMW-------RIGLAIYAKAG-GVP---WKL--A---DSDPEA----AYIGL----SYALRPTESD-----RPRFVTCC------------------SQVFD---------AEGAGLEFVAYDAHE-----IDVQRDNPFMSRTE-MFRVMGRSL-DLYR-RRHS--GRSPRRVTVHK-TTEF------KKDEIDG-CM---EALHL------------CEAVD------LVQVVEDIGW--RGVRIDRDQQSGRGKPTG---------Y-PVDRGTLIPL-----GDREC-------LLWMHGDVKGVADR-S-Y---YQGS--RSTPRPIRLVR---H-A-GQG---PWD-----ETARSALA--LAKMDWNND--A-LYDMLPVTMAYAKTLARVV---------------------------------KRMDG---------------LGSAPYQFRFFM-----------------------------------------------------------------------------------------------------------------------
148266051|delta|Geobacter_uraniireducens_Rf4			--------------------------------------------------------------------------------------------------------------------------------------------------------------------------------------------------------------------------------------------------------------------------------------------------------------------------------------------------------------------------------------------------------------------------------------------------------------------------------------------------------------------------------------------------------------------------------------------------MSSEI-STHIW-----------------------------------------LPEPK-------LAF-------------HPDRQSDQDI-------HPLRGLL--------RFGPHS----------------SGLVPDPIRVATIAPA-GESR----HLYG-----FMKE---LNSVVK---------ATERAE--------------------------YLPEWPG---F--HSVFGLH--------------------MRGAGAGCHIELDTEFEAEFHASST---PHIVLADRLIRKIQALE--------AHRDKFDVLF-----IYIPQ----RWTPGYTGSHGED--------------------------------------------------------FDLHDHLKAATAARRL-----PVQ---FVRED----------------KALAYPHRASVMW-------RIGLALYAKAG-GVP---WKL--A---ETDAET----AYIGI----SYAVRPPDSG-----RSRFVTCC------------------SQVFD---------AEGSGLEFVAYDAHE-----VEVQRENPFLSRTE-MFRVMTRSV-DLYR-RRHA--GRSPRRVMVHK-TTEF------KQDEIDG-CM---EALHL------------CEAVD------LVQIVEDVGW--RGIRIDLDKETKKGKPAS---------F-PVSRGTLIGL-----GSREA-------LLWTHGDVRGISDRGA-Y---FQGA--RSTPRPLRLVR---H-A-GHG---SWD-----EAALAILA--LTKMNWNND--A-LYDPLPVTIGYSKVLARVV---------------------------------KRMSG---------------LGSAPYQFRFFM-----------------------------------------------------------------------------------------------------------------------
229540345|Planc|Planctomyces_limnophilus_DSM_3776		---------------------------------------------------------------------------------------------------------------------------------------------------------------------------------------------------------------------------------------------------------------------------------------------------------------------------------------------------------------------------------------------------------------------------------------------------------------------------------------------------------------------------------------------------------------------------------------------------------------------------------------------------------------------------------------------------------------------------------------------------------------------------MKQ---LNSSHQ---------PIERRE--------------------------YLPEWPG---F--HRVFGLH--------------------MKGAGGACHVELDSSVEGEFQDSST---PQIVLADRLVRAVQALE--------TRRPDFDVLF-----IYLPQ----RWEAGFVGKAGDD--------------------------------------------------------FDLHDHLKAATAARRL-----PIQ---IVRED----------------KALSYPCRASVMW-------RVGLALYAKAG-GVP---WKL--A---DVDPET----AYIGI----SYAQRPVESD-----RPRFVTCC------------------SQVFD---------AEGSGLEFVAYDAHE-----FDLQRDNPFLSRTE-MFRVMTRSM-DLYR-RRHA--GRTPRRVMVHK-TTEF------KREEVDG-CM---EALHL------------CEAVD------LVQIVESVGW--RGVRIDPQGGATRGAAAG---------Y-PVARGTLVGL-----SPREC-------LLWTHGDVRGISDRGA-Y---FQGS--RSTPVPLRLVR---H-A-GHG---TWD-----DAARAVLA--LSKMDWNND--A-LYDPLPVTLGYSKVLARVV---------------------------------KRMRG---------------LGSAPYQFRFFM-----------------------------------------------------------------------------------------------------------------------
218130589|Bacte|Bacteroides_eggerthii_DSM_20697			---------MESHNILEYGEFISSVRQNRDSKFGFLLGAGTSLSSGVQSASDCIWDWKREIYCRYNESHRINFPDARSKFAKSQIQKWLDAQGGYPALGAEEEYVFYAEKAHPIASDRVRYFNSLIHDKVPYVGYRLLCLLNKYSIVESVWTTNFDGMTERAAHQMNITPKVITLDNQQDIYRTISNTELMCISLHGDYKYSTLKNTSSELDNQSEVFCQVMTYYFTTRHLVVLGYSGRDNSLMSALK---NTFTTSGAGRLYWCGIEESPSSKVLSLIQDIRNSGREAFYIQVESFDKTMISLSLALSDGNREMYDVVMSEMAKYRESVKLEPFKVKGHCARYLLRDNLYPIKLPDSLLKVDLK----SGANIVDIRKVVKNKPIFIAEQKGTLYAIASYSDLESELKEYFTGDIVRTPISLKDISANGAFKSIFLKAILYGLSKLTCLNCSFGKRLIWGDKVFKNVNGMPVLYALSIGLNFIEDKEYATLSLRPELFFTDKDM-----------------------------PKEQRQEFSRQYFSKLWNKKYDETLKEWESIIFKSNHLKFCIPKGNERFQFQISNNSSLSLLLGKDHDPAIIIPQQLSNRI---------LFRGGIIPEPL-------LCF-----------PSINAERDNFDW-------NQMRGLV--------RNKPTD-------------YWKDEKFSIGVSLSVIAPI-EKSG----RFAS-----FISN---LSRNLS---------PVKKDHD-------------------------YLVDYPG---F--NSAYHTQ--------------------------LFIPSPGTDKWQYSKLYYT---SAFEIASDITLKINRLA----------INGQSVIL-----IFIPK----EWEKFKTLNHKGEK-------------------------------------------------------IDLHNYIKAYCASRGI-----TTQ---LIEEK-----------------TLTDIMLCEKIW-------WLSLAIYVKSL-RTP---WTL--A---SLDENT----AYAGI----GYSILSKVNN-----EQHVVMGC------------------SHIYN---------RFGEGLKYKLQKVNN----PIFDRKNNPYMSYEE-AYKFGTMIQ-NLFL-ESM---DKLPTRVVIHK-RTHF------RNDEING-IK---DSLKAA--------G--IETVE------LLTIEFECERKELPYDINRYGVGIHN-------------Y-PIKRGAYIVI-----SDNTF-------LLWTHGVVPSIRNESLSY---YPGG--IGIPAPLKITR---Y-S-GSS---TVQ-----TIATEILG--FTKMNWNSF--N-LYTKLPATIDTSNTLAQVS---------------------------------HLLRH---------------KSEQTFDYRLFI-----------------------------------------------------------------------------------------------------------------------
154490797|Bacte|Parabacteroides_merdae_ATCC_43184		------------------------------------------------------------------------------------------------------------------------------------------------------------------------------------------------------------------------------------------------------------------------------------------------------------------------------------------------------------------------------------------------------------------------------------------------------------------MLITSVLCYIKKDIYANKNNVTIHEAIECGLSFVQQKKYVLFSITPTVYFISNGQIK----------------------------KEIKQQYSHEYLDKMRNQQYEKKLQEWCNIMFNGKRLCFEIPVNSRSG-FIFKISNNRGYAEIHHYGQGNITIYSPKGYNINQT-----LYHGIHINEPK-------LEF-----------INPYVNKPAYDD-------NPMRGLS--------KYRPFD-------------ANYFDVFPKDVCIGSICPT-SYSL----KFSE-----FLKR---LNSTVS----------ADKLSD-------------------------YVHHYTG---F--SNIYNCR--------------------------LDIPEIHSEKWVSINDNPK---SAINLAKTICTEGQKLS---------EQFPGIVLL-----IFVPN----SWSNYRQFNYHGET-------------------------------------------------------FDLHNYIKAFAAQHRF-----TTQ---FIEEK-----------------TLYNKMVCKISW-------WLSLALFVKAL-RTP---WTL--A---DLDQNT----AYAGI----GYSIKKQYSG-----KAEVVLGC------------------SHIYN---------AQGQGLRYKLSKVEH----PQFDKKKNPYLNFEE-AYKFGMDIL-ALFQ-DAM---EKLPQRVVVHK-RTPF------KNDEIKG-IT---NALKQA--------G--ISEID------LITITQEYDL--KFIAEKIMYGQFL-------EDG----Y-PVDRGTCIKL-----SSRNA-------LLWTHGVVPSIQSNR-RY---YQGG--RCIPAPLKITK---Y-Y-GHG---DLE-----TIAKEILG--FTKMNWNSF--N-LYTKLPATIDTSNTLAQVG---------------------------------NLLRQ---------------YNGVTYDYRFFI-----------------------------------------------------------------------------------------------------------------------
229435559|Bacte|Bacteroides_sp-_D4				-------------------------------------------------------------------SSIPPFIDPKSDTCKDIIQKWLNSQGKFLPAGDLKEYSFYAEAALPIEGDRVKYFEHLAQGKQPYIGYKLLCLLNKYGIVRSVWSTNFDGLVERAAQQANITPICINLDCADRIYRTESTSELLYIALHGDYKYTSLKNTSKELDNQHPTFVAALKRYFNDKNLIVIGYSGRDKSLMSALT---EAFSEKGSGRIYWCGYGSHISPEVESLLRTAREANRDAYYIDTDGFDKTMFSLVINCFQADIEKKKEIMSILESAPEDNDTSPFSIHITRTDKYLKSNLYPIIFPKELFQF-EIEYHEGERPWTLLREITKDQNIIAVPYKQKVYALSTSSAINNVFGSRLKSDIERIPVSVDDIERKSSYRELFLRATLQSIAIIRGLNVDIRHNTLWRSDIFRNDNGTLIHEAIECSLVFVPQQKYALLSLRPTIYIENSHTVS----------------------------KEKKQEYARIYLDKMWNKAYSTKLAQWESIIFGDTRLAFEVPQNSGNG-FKFLISHNCGFSEIQYQDNTERGYSSKSYDNKRT------IYRGLQLKEPE-------LEF-----------VNTFADRPFLDS-------NPMRGLS--------NHRPYD-------------SWQKDVLLQNVRLGVICPN-THTD----RFHS-----FLQQ---LNTTIQ---------ANDDSD--------------------------YIQSYTG---F--HSIYKTL--------------------------LEIPDNGTDKWINIEDTPK---DTISLAQSICHQANRLA---------DKYPGIVVV-----IFIPA----FWSIHRQFKHNGES-------------------------------------------------------FDLHNYIKAYAAQHSF-----TTQ---IIEEK-----------------TLRDHMVCEICW-------WLSLALFVKAM-RIP---WAL--A---NLDSDT----AYAGI----GYSVKTNSKG-----NVDIVLGC------------------SHIYN---------AKGQGLRYKLSKVEQ----PQFDGKKNPYLTYEE-AFKFGITIR-ELFV-KSM---DRLPRRVVIHK-RTPF------KKEEIEG-IT---HALTQA--------G--IKDID------LITINYEYDA--KFIAQKVYYDNIS-------DDS----Y-PVSRGTCIKL-----SSRNA-------LLWTHGVVPSIRERR-RY---YPGG--RCIPAPLKITK---Y-Y-GKG---DLP-----TIASEIIG--FTKMNWNSF--N-LYTKLPATIDTSNTLAQVG---------------------------------NLLHQ---------------YNGATYDYRYFI-----------------------------------------------------------------------------------------------------------------------
167754324|Bacte|Alistipes_putredinis_DSM_17216			--------------------------------------------------------------------------------------------------------------------------------------------------------------------------------------------------------------------------------------------------------------------------------------------------------------------------------------------------------------------------------------------------------------------------------------------------------------MRGLNVDVKHNTLWCSDIFRNDNGTLLHEAIECSLIFVPQQKYALLSLRPTIYIENPRSVS----------------------------KEKKQEYARIYLDKMWNQAYSNKLIQWENIVFGNARLIFEFPQNSGSG-FKFQISNNSGFSEIQYQDSTERGYFSRSY----DNRRT--IYWGLQLKEPE-------LEF-----------VNTFADRPFLDS-------NPMRGLS--------NHKPYD-------------SWQKDVLPQNVRLGVICPN-AHTN----SLKS-----FLQR---LNTTIQ---------ANDNSD--------------------------YIQPYTG---F--HSIYKTL--------------------------LEIPDSDTDKWIKTEDTPR---DTISLAQSICHKAGSLA---------EKYPGIVVV-----IYIPT----SWSLHKQFKHDGES-------------------------------------------------------FDLHNYIKAYAAQHSF-----TTQ---IIEEK-----------------TLKDPMVCEICW-------WLSLALFVKAM-RIP---WAL--A---SLDSDT----AYAGI----GYSVKTNGKG-----KVDIVLGC------------------SHIYN---------AKGQGLRYKLSKVEQ----PQFDGKKNPYLTYEE-AFKFGITIR-ELFV-KSM---DKLPRRVVIHK-RTPF------RNEEIEG-IT---HALSQA--------G--IKDID------LITINYEYNA--KFIAQRVYDNNIS-------DDS----Y-PVSRGTCIKL-----SSRNA-------LLWTHGVVPSIRGGR-RY---YPGG--RCIPAPLKITK---Y-Y-GKG---DLS-----TIASEIIG--FTKMNWNSF--N-LYTKLPATIDTSNTLAQVG---------------------------------NLLHQ---------------YNGATYDYRYFI-----------------------------------------------------------------------------------------------------------------------
91783256|Betap|Burkholderia_xenovorans_LB400			MHIHAALQTGSSVRRLGVDALVRSLAVSQDRPLMLFLGAGASMTSGMPSANQCIWEWKRDIFLSNNPGIEEQFSELSLPSVRDRIQTWLDRQRCYPVAGHPDEYGAYIEACFSRSDDRRRYFERWVKQSTPHTGYRLLAELAASGLIQTVWTTNFDGLIARAAVATNLTSIEIGIDSQQRLYRAPGKDELACVSMHGDYRYDRLKNSPGELAQVEVQLRDSLIEALRTHTVVVAGYSGRDESVMQAFRQYAASGPARTDLPLFWTQYGEDPPLDTVSAFLSTNDDEPSRFIVPGVSFDDLMRRLALYLSKGPARDRVNKILDEHATTPVNQLTAFGLPPLPPTGLIKSNAIPLTPPQELLEFDLHQWPASGTVWATLRELGDKHNFVAAPFRSKIYAIAIAESLRLAFGEN------LKGEIKRVPLNDDDLRYEDGVINQLVRRATVLALSAKANCPSDGESLIWTSEKVENLRLDRVDWKVHQAVLVQIRPLGTEMALVLKPTLY------------------VTDKSGAIAPKDTERLVKQRVLGYQHNKEFNDATEAWRRRLVPQRDFHVRFPDHEDGIDLTFSGRPLFARITDERERTVSLSSAQELAA----------RQAGLQLAEPR-------LKF-----------ARKSAAGLAFDT-------HPVRGLI--------NNRPFD------------SSLTTTGIASSIRVGIIAPA-QDAT----RVHQ-----YLSQ---LHVAAQ---------PGKDAD--------------------------YLPPFPG---F--ASAYQCP--------------------LEIPAVGEQSFVQLDEPDSMTPSSA-----RALAGAITRSIASLS---------ASQRPDVTI-----IYVPD----RWAPLRNYMIDDEE-------------------------------------------------------FDLHDFVKAAAIPKGC-----ATQ---FVEED----------------TLRNTQQQCRVRW-------WLSLALYVKSM-RTP---WTL--E---GLSEKS----AYVGL----GFSVKRKTTQ---NAGAHVVLGC------------------SHLYS---------PNGIGLQFRLSKIED-----PIMRNKNPFMSFDD-ARRLGEGIR-ELFF-AAQ---LRLPERVVIHK-QTPF------LREERSG-LQ---AGLE----------G--VACVE------LLQIFVDDTL--RYVASHPTSDGKFE------TDN----Y-PIRRGTTVVI-----DDHTA-------LLWVHGAS-TALNPRRHY---FQGK--RRIPAPLVIRR---H-A-GTT---DLM-----TIADEVLG--LSKMNFNSF--D-LYGQLPATIETSRRVAKIG---------------------------------ALLDR---------------FSEHSYDYRLFM-----------------------------------------------------------------------------------------------------------------------
170696578|Betap|Burkholderia_graminis_C4D1M			---------------------------------MLFLGAGASMTSGMPSANQCIWEWKRDIFLSNNPGIEEQFSELSLPSVRDRIQTWLDRQRCYPVAGHPDEYGAYIEACFSRSDDRRRYFERWVKQSTPHTGYRLLAELAASGLIQTVWTTNFDGLIARAAAATNLTPIEIGVDSQQRLYRAPGKGELACVSMHGDYRYDRLKNSSGELAQVEVQLRDSLIEALRTHTVVVAGYSGRDESVMQAFHQYAISGPVRTDLPLFWTQYGEAPPLDTVNALLSTNHGEPSRFLVPGVSFDDLMRRLALYLSKGPARDRVNKILDEHATTPVNQLTAFGLPPLPPTGLIKSNAIPLTPPQELLEFDLLQWPASGTVWATLRELGDRHNFVAAPFRSKIYAIAMAESLRVAFGEN-LKGEIKR-----VPLNDDDLRYEDGVINQLVRRATVLALSAKANCPSDGESLIWTSEKVEDLRLDRVDWKVHQAVLVQIRPLGSELALVLKPTLY------------------VTDRSGAIAPKDTERLVKQRVLGYQHNKEFNGATEAWRRRLVPQRDFRVRFPDHENGIDLTFSGRPLFARITDERERTVSLSAA--------QESAA--RQAGLQLAEPR-------LKF-----------ARKSAAGLAFDT-------HPVRGLI--------NNRPFD------------SSLTTTGIASSIRVGIIAPA-RDAT----RVHQ-----YLSQ---LHVAAQ---------PGKDAD--------------------------YLPPFPG---F--ASAYQCP--------------IEIPSVG------EQSFVQLDEPDSMTPSSA-----RALAGAITRSIASLS---------ASQRPDVTI-----IYVPD----RWAPLRNYMIDDEE-------------------------------------------------------FDLHDFVKAAAIPKGC-----ATQ---FVEED----------------TLRNTQQQCRVRW-------WLSLALYVKSM-RTP---WTL--E---GLSEKS----AYVGL----GFSVKRKTTQ---NAGAHVVLGC------------------SHLYS---------PNGIGLQFRLSKIED-----PIMRNKNPFMSFDD-ARRLGEGIR-ELFF-AAH---LRLPERVVIHK-QTPF------LREERSG-LQ---AGLEG------------VACVE------LLQIFVDDTL--RYVASHPTSDGKFEIDN----------Y-PIRRGTTVVI-----DDHTA-------LLWVHGAS-TALNPGRHY---FQGK--RRIPAPLVIRR---H-A-GTT---DLM-----TIADEVLG--LSKMNFNSF--D-LYGQLPATIETSRRVARIG---------------------------------ALLDR---------------FSDHSYDYRLFM-----------------------------------------------------------------------------------------------------------------------
114777173|Zetap|Mariprofundus_ferrooxydans_PV-1			-----------------------------------------------------------------------------------------------------------------------------------------------------------------------MVTVEVGVDCSQRAIQPYVQGELRTVSLHGDFRYDELKNTEDELKKQESNLEQALERELENCSLIVAGYSGRDESLMAVLRH--AFTNNKSSSRIYWCGYGESPSEKVVSFLQEIKASGREALYVNTDGFDDMISRLSLRYLEGDLLNNAKALLQVLGSEQTVTKPFVVPASPPSSLFKSNAYPVSLPLSALKINLKYPDGAKPRDW--------LNEKLDPINVSGVVFGNDGALVLGNAEEIIDALGSAVKGKIKSVELSIYELSRDGRIRSLMQRALVCAVAKQLGFSSNLTNRLWEPLPYDRKLYQGKRFQIHKAVSIKLINLQGKIVSVLTPEVI------------------ITNNEGSIADFESSKVIKNEVYGYQHNKEFDDDLRHFTDKLTNIDIQAWSHGVFRITK-ASWYAGLIEKNKPPLTLEYRRVA-----------------KQHGFILPDVP-------LVF-----------ASKDGGSECRDA-------NPLKGLL--------YNRPWD------------YSLTTEGLSPNVEVSVLCPR-QDTQ----RFSS-----FLSS---LHARFK---------PSRTEQD-------------------------YLLEYPG---F--ANAFGTP--------------LSIPSHSDP----TWMNLDDSSLPSNSLEAA-----KTLGRRICNELNVIR---------SLNPGSVVV-----IFVPS----RWRELNIVRTDIEH-------------------------------------------------------FNLHDYIKAFAARMGL-----STQ---FIREE-----------------TMAGGQKCRIYW-------WLSLALYVKAL-RSP---WRL--D---CIDDQT----AYVGI----GYSIDQEASI-----GNHVLLGC------------------SHLYS---------ARGEGLQFRLGRIEN-----PIYRGKNPFMSEDD-ARRTGETIR-QLFF-DAK---MRLPDRVVIHK-KTYF------TQEEKRG-LT---QGLE----------G--ISNIE------LIEINIEPSL--KYLSSKLISGRLG-------IDS----F-PVPRGTSIVL-----DKHSA-------LLWVHGAAPNVLNPNWKY---YQGK--RRIPSPLLIRR---H-L-GQS---DLE-----QVASEILG--LSKMDWNNF--D-YYSQLPVTLTSASAIARVG---------------------------------TYLSG---------------FGAAPYDYRLLI-----------------------------------------------------------------------------------------------------------------------
209515879|Betap|Burkholderia_sp-_H160				----------------------------------------------MPSAQRCIWEWKRDIFVTKNPTLRESVDELSLPGTRRIVQGWIDQQAQYPEDGSADEYSFYAEECYPTSHDRRAFFHRFIAEARPHIGYKLVAQLAEAGFLRTIWTTNFDGLVSRACTAANVVCVEVGMDTPHRASRPQGDDEVRLVSLHGDFRYDLLKNTANELREQDLALREELLHELKDYDLVVIGYSGRDDSLMQVLS---AAYSDRASCRLYWCGFGAEPAPEVRHLIKSIDPARESAFYVDTAGFDDVMSRLALRRLSGESLERAQKLIESVTPVAGKKMAFSVPPLAPSALVKGNAYRLTCPANVLKLDIELPEHGSWRDW--------LSERMTPERGQAVVFEKGALVLADMAVTA-KVFDGFLRVSPTRVEISDENIIADGRIASLYRRALVSSAAKALQIQTDHRRRIWEPVHYDTRQLDDVTYRVHRAVSLTIVGIEGVPHVVLMPEVV------------------ASTLAGDLAPVDSQKTLRNAIYGFQHNDKFDADLSYWTHRLVEKELASSGEGVFVLSK-VPLYAGLAQKGKAPLPHR---------------FARHA--KQHGIIVPDAP-------LVF-----------SAKVGSGEVRNP-------NPLHGLV--------QNRPWD------------HSLTASGLCPSTDASVICPA-DAAP----RFER-----FLQS---MQEVAR---------PSQSERD-------------------------YLHDFPG---F--PAAFGLP--------------LRMPVRGDA----NWITIDDGVSTDALTGAK------QLAHRVCQALDHLR---------RARPSDTAI-----VFVPR----RWEPYKVVDTQHER-------------------------------------------------------FNFHDYIKAYAARHSQ-----STQ---FVREE-----------------TIQSQYVCRVRW-------WLSLALYVKAM-RTP---WRL--D---ALDENT----AFVGI----GYSLDAEAGR-----GNHVLLGC------------------SHLYS---------ARGEGLQFRLGRIEN-----PVVRGRNPFMSEDD-ARRTGDTIR-QLFY-DSK---MHIPTRVVIHK-RTRF------TDEEQRG-LV---QGLD----------G--VRNIE------LIEINQEESL--RYLSSQMKDGRFE-------IDK----F-PLFRGTTIVE-----SDDTA-------LLWVHGATPSAVNKYWRY---YQGK--RRIPAPLRIRR---F-L-GQS---DVV-----QIATEILG--LSKMNWNTL--D-YYSRMPATLDSAGSIAKFG---------------------------------SYLDG---------------FTSAPYDYRLLI-----------------------------------------------------------------------------------------------------------------------
171321418|Betap|Burkholderia_ambifaria_MEX-5			MSDVVEKVQWAAIPQMSIDAFVRSIAVNQNRPVCLLLGAGASITSGMPSAQRCIWEWKRDIFITKNPTLRDSLDELSLPGTRRIIQSWLDLQARYPVEGSPDEYSFYAEECYPTSLDRRTFFHRFISEAKPHIGYKLTALLAEAGCVRTIWTTNFDGLVARACTAADVVCVEVGIDTAHRASRAQNDNELRLVSLHGDFRYDALKNTADELREQDAALRKEFLHELKDYDLIVIGYSGRDESLMRVLS---AAYADRSSCRLYWCGYGAEPGTEVQRLISSIDPSRESAFYINTKGFDDVISRLAVRRLSGKQLAFAHELIETMAPTVGQRMAFAVPPLSPSALVKGNAYRLSYPGNALKLDIELPELGSWREW--------LAERMPPTLGQSVVFENGALCLADTAVAS-RVFDEALRRPPRRIEISDENIVTDGRITSLFRRAIVKAAAKTLNVRTDFRRRIWEPIHYQTRELDNVRYLIHRALSMNIVGIDGIPHVVLTPEIV------------------ATMEDGGVAPFEPQKALRVAIYGFQHNDKFDGDLSYWTRQLVEKALDADGGGAFTISK-IPLYAGLAQKGKPPLPPT---------------LAKHA--KQSGIIVPDAP-------LVF-----------SAKVGTSEVRNP-------NPLHGLV--------LNRPWD------------HSLTATGLCPSTETAVICPA-DAST----RFER-----FLRG---LQEVAR---------PEQSERD-------------------------YLHDFPG---F--PAAFGLP--------------LKIPVRGDS----TWMTIDDSVSTDALTGAK------QLAHRICEGLDHLR---------RARPSDTVV-----IFVPK----RWEPFKVVDTQHER-------------------------------------------------------FNLHDYIKAYAARHSQ-----STQ---FVREE-----------------TVLNSYTCRVRW-------WLSLALYVKAM-RTP---WRL--D---ALDENT----AFVGI----GYSLDSEAER-----GNHVLLGC------------------SHIYS---------ARGEGLQFRLGRIEN-----PVMRGRNPFMSEDD-ARRTGDTIR-QLFY-DSK---MHLPTRVVIHK-RTHF------TDEERRG-LV---QGLD----------G--VKNIE------LIEINVEDSL--RYLSSKFKDGKLD-------IDT----F-PVYRGTTIVE-----SDDTA-------LLWVHGATPSAQNKYWRY---YQGK--RRIPAPLRIRR---F-L-GQS---DVV-----QCATEILG--LSKMNWNTL--D-YYSRMPATLDSASSIAKFG---------------------------------TYLDG---------------FSSAPYDYRLLI-----------------------------------------------------------------------------------------------------------------------
194365751|Gamma|Stenotrophomonas_maltophilia_R551-3		-----------------------------------------------------------------------------------------------------------------------------------------------------------------------------------------------------------------------------------------------------------------------------------------------------------------------------------------------------------------------------------------------------------------------------------------------------------------------------------------------------------------------------------------------------------------------------------------------------MT-EAFHY-----------------------------------------LGEPA-------LLF----------------GNGQTAE-------DPHDGLA--------LFGPAE------------------PCSQLPQHVVMGTP-EGLA----LWKN-----WCDD---LNSSAA--------CVDEERHR-------------------------AWPPYPG---F--DVAFGVR--------------WPSPVRSY-----DVDPQALSEASRKSDRHE---RSYAVASLFMQAIERTT--------KLDAKPALAI-----CIVPD----EVYENCHPSSSVALDQRSDTQRTRKEKMFLDQALSDRKRGQTRMFDDADDNVAATISSIDAYEQALGLSPDFRRQLKARMMAHDL-----PVQ---IIREA------TLRVSDQVRNGEKGTNPLSDRLW-------NFSTALYYKCG-AKP---WKT--P---WAREGV----CYVGL----AYKITE---D-----G-RQACCA------------------AQMFL---------DSGDGVVFVGEFGPW-----YSKERGEFHLPPEK-AEALLRGTI-ATYT-QEH---GLPLKEIFLHA-HSGI------DADEYQG-FL---KACPP---------G--VKLTA------IRVRQDSQGL--RLYRYDAHPDA-----TK--RGQ----Q-PVQRGVFWQR-----SPSHG-------LLFTNGFKARIAT--------YDG---FEVPVPLEITL---Q-H-GEG---NIL-----EIAKDILG--LTKLNYNAC--Q-LGEGRPITIKYSDRVGEIL---------------------------------LANRG---V----------SSDKWKPNFKYYI-----------------------------------------------------------------------------------------------------------------------
224023924|Bacte|Bacteroides_coprophilus_DSM_18228		---------------------------------------------------------------------------------------------------------------------------------------------------------------------------------------------------------------------------------------------------------------------------------------------------------------------------------------------------------------------------------------------------------------------------------------------------------------------------------------------------------------------------------------------------------------------------------------------------MIID-PEILY-----------------------------------------LPEPK-------LTF----------------GFNQKAI-------DPRDGLL--------LYGPFD----------------SKRILGPITIGIIGPK-YLRD----QFKI-----YLKK---LHAPIT-----------NEDF--------------------------ARPNFPG---L--ESAFGIS--------------INFESIVEI----DIKEDDLETYKKYVDSHQ---RIHNWTNLYVDRLRQFV-------IEEDRNVPIWF-----VAIPE----YIYQYGRPQS----------RIPKDSSNILTTLKKKDRNTLQLSLFFQEEEDLLREAYKFE--------MNFHNQLKAKVLDDRI-----VTQ---IIRES--------KITLPNLEDSNIIKLESAKAW-------NLSTTLYYKLG-GLP---WKL--G---DVRNNV----CYLGL----VYKKTEESNQ------SKNACCA------------------AQMFL---------DSGDGMVFRGNVGPW-----WNPKTKEFHLSKQD-ALSMVSQSL-DAFY-TRF---NYYPEEIFIHA-RTYF------NDDEWDG-FT---EATLGK-----------SRIIG-------VRIREVNNF--KLYRDRP--------------------Y-CVPRGLMLKY-----DTHRA-------YLWTKGFIPRFKS--------QIG---LEVPSPLDISI---T-R-GDG---DIL-----VVCKDILG--LSKLNYNTC--I-YGDGVPVTLKFADSIGEIL---------------------------------TATRD--------------LHCGILP-FKHYI-----------------------------------------------------------------------------------------------------------------------
148553128|Alpha|Sphingomonas_wittichii_RW1			-----------------------------------------------------------------------------------------------------------------------------------------------------------------------------------------------------------------------------------------------------------------------------------------------------------------------------------------------------------------------------------------------------------------------------------------------------------------------------------------------------------------------------------------------------------------------------------------------MIEFPEKS-APVLY-----------------------------------------IPEPP-------LGF----------------GHGQTSD-------HPKDGLT--------LYGPAS-----------------APDRPQITIGAVGTK-HGLG----FLRR-----WLEA---INTPVA--------IPPRGKRDKEFRL--------------------HLSDFPG---L--EEAFGIR------------------TDPAALITYELETTEIEAAIAIENHHE---AVAATTKLFIDPIDRHA-------KNEERTVDVWI-----FVVPE----AVFETCRPVAGQRRKVELVKGELSKRQKGRADLPLLAGIIDNTLEAVFDDI------------------PDFHRQIKAKLLKQGM-----TSQ---LIRET---TLAPYEFVNKAGYPKRGTQDSATVAW-------NLATGLFYKTQAEPP---WKI--A---GMRPGV----CYVGL----VFKLLPNHPD-------NHACCA------------------AQMFL---------SEGDGVVFRGANGPW------QTENREFHLNDLA-AGKLIKTVL-DTYK-QRF---GAYPKELFIHG-RTKF------NDAEWDA-FS---KAAPDS-----------TNIVG------VRIQSTHGET--KFFRD----------------GD----Y-PCLRGTAIRL-----GDKDA-------FLWTTGYAPRIDT--------YIG---PETPNPLFVTV-----LRASGEFPAVE-----VVLTDILG--LTKINYNAC--N-FSDGLPVTIRFADKVGEVL---------------------------------TMGSA---------------AGAERQPFKFYI-----------------------------------------------------------------------------------------------------------------------
225872323|Acido|Acidobacterium_capsulatum_ATCC_51196		------------------------------------------------------------------------------------------------------------------------------------------------------------------------------------------------------------------------------------------------------------------------------------------------------------------------------------------------------------------------------------------------------------------------------------------------------------------------------------------------------------------------------------------------------------------------------------------------MDLSKKS-LKTIH-----------------------------------------IEEPE-------LSF----------------GHGQTCD-------HPKDGLF--------LYGPHS----------------GPTRTREVSVGVIGTK-DGLS----YFRT-----WAIA---AGGFVP--------VPPRKKTDKENRL--------------------HLSNFPG---L--EEAFGIM------------------VSPGDFVQRTVDYTVLDDATRTVNQHE---AVRKAVDLYVGEIERYD-------NNEEKTVDVWM-----FILPE----IIFERCKPLSRRTGLGLTKGEFAKSQKERIDLPLFKDVIDQSGEDIFDDV-------------------PDFHRQVKARLLKLGR-----TSQ---LIRET---TLAPDKFLNNAGYPKRGLQDPATVAW-------NLATGLYYKTQPLPP---WKL--A---HVRPGV----CYIGL----VFKMIPNDPK-------EHACCA------------------AQMFL---------NESDAVVFRGANGPW------KTDDFEFHLQPKE-AQSLIAKVL-KTFE-EKH---GVPPKEFFIHG-CTTF------NEDEWKA-FK---KATPK---------G--TNLVG------VRIKETKGES--KLFRD----------------GD----Y-PVMRGTAIIL-----DHRNA-------LLWTNGFVPRLDT--------YIG---PETPNPLLITV---L-R-STGRRPNIR-----TVLADIMG--LTKINYNAC--N-YNDGLPVTIRFASKVGDVL---------------------------------TMGSA---------------RDADKQPLKFYV-----------------------------------------------------------------------------------------------------------------------
162145849|Alpha|Gluconacetobacter_diazotrophicus_PAl_5		------------------------------------------------------------------------------------------------------------------------------------------------------------------------------------------------------------------------------------------------------------------------------------------------------------------------------------------------------------------------------------------------------------------------------------------------------------------------------------------------------------------------------------------------------------------------------------------------MKFPETS-LIVDH-----------------------------------------IHEPD-------LEF----------------AFGQLSP-------HPKDGLF--------LYGPHA----------------RSKKMREIRVGVVGTT-EGIG----HFRS-----WSRK---IQQVVS--------VPPPGKGEKQDRL--------------------HLANFPG---L--EEAFGIS---------------FEPDEISTL---SIPAADIEKATSIVNLHE---AVDKVAKLFIDRVRKHL-------RNEEQAVDVWV-----LALPE----IIYDRCRPESRRSGVTMAPGEFARRQKAKKVLPLLVAAGVIDQTDEDIFADV-----------------PDFHRRIKAEFLNIA------PTQ---LVRET---TLAPEAFKNKAGYPLRKTQDAATVAW-------NLATGLYYKTQPKPP---WRL--A---TIRPGV----CYIGM----VYKSLPHDPD-------GHACCA------------------AQMFL---------NEGDGVVFRGANGPW------KTGDYEYHLKPDA-AKRLLSLVL-ETYQ-ELY---NEPPLELFIHG-QTYF------NDEEWNA-FC---AAAPK---------G--TNVVG------VRIRTTGGET--KLFRD----------------GD----Y-PVLRGTALLL-----DQQTA-------YLWTTGYVPQLDT--------YIG---PETPNPLHITI---M-R-SKYATPEIR-----SVLEDIMG--LTKINYNSC--N-FNDGLPVTVRFARMVGDIL---------------------------------TMGSA---------------KGQEKQPFKYYV-----------------------------------------------------------------------------------------------------------------------
150378394|Alpha|Sinorhizobium_medicae_WSM419			------------------------------------------------------------------------------------------------------------------------------------------------------------------------------------------------------------------------------------------------------------------------------------------------------------------------------------------------------------------------------------------------------------------------------------------------------------------------------------------------------------------------------------------------------------------------------------------------MKFLERS-LEVDH-----------------------------------------IHEPE-------LEF----------------AFGQKSA-------HPKDGLH--------LYGPHL----------------KGKKAKEIRVGVIGTS-EGIG----HFRT-----WSRE---LQSIVN--------VPPPGKGEKANRL--------------------HLANFPG---L--EETFGIF---------------YDPDELSAL---SIPLADIDRATRVTNQHE---AVDKVAKLYIERVNKHL-------HNEERAVDIWV-----LVLPE----IVYDRCRPNSKRTGLSTEKGEFAKKQKKRESLPLLAGIIDQSGETIFDDV-------------------PDFHRRIKADFLTIA------PTQ---LIRET---TLAPGAFLNTAGYPTRKTQDRATVAW-------NLGTGLYYKTQPRPP---WRL--S---TIRPGV----CYLGM----VYKSLPNDPD-------GHACCA------------------AQMFL---------NEGDGVVFRGANGPW------KTGDYDYHLKAPA-AKDLLKLVL-DSYV-DTH---GEAPKELFIHG-QTYF------NDEEWAA-FA---DAAPK---------G--TNVVG------VRIRPTGGEM--KLFRD----------------GD----Y-PVLRGTALIL-----DAQTA-------YIWTTGYVPQLDT--------YIG---PETPNPLHVTV---T-R-CKDAKPEIR-----DVLSDIMG--LTKINYNSC--N-FNDGLPVTVRFARMVGDVL---------------------------------TMGSA--------------VKGGKKQPFKFYI-----------------------------------------------------------------------------------------------------------------------
16519675|Alpha|Rhizobium_sp-_NGR234				------------------------------------------------------------------------------------------------------------------------------------------------------------------------------------------------------------------------------------------------------------------------------------------------------------------------------------------------------------------------------------------------------------------------------------------------------------------------------------------------------------------------------------------------------------------------------------------------MKFLERS-LEVDH-----------------------------------------IHEPE-------LEF----------------AFGQKSA-------HPKDGLH--------LYGPHL----------------KGKKAKEIRVGVIGTS-EGIG----HFRT-----WSRE---LQSIVK--------VPPPGKGEKANRL--------------------HLANFPG---L--EETFGIS---------------YDPDELSAL---SIPLADIDRATRVTNQHE---AVDKVAKLYIERVNKHL-------HNEERAVDIWV-----LVLPE----IVYERCRPNSKRTGLPTEKGDFAKKQKKRESLPLLAGIIDQSGETIFDDV-------------------PDFHRRIKADFLNIA------PTQ---LIRET---TLAPGAFLNTAGYPTRKTQDRATVAW-------NLGTGLYYKTQPRPP---WRL--S---TIRPGV----CYLGM----VYKSLPNDPD-------GHACCA------------------AQMFL---------NEGDGVVFRGANGPW------KTGDYDYHLKAPA-AKDLLKLVL-DSYV-DTH---GEAPKELFIHG-QTYF------NDEEWAA-FA---DAAPK---------G--TNVVG------VRIRPTGGEM--KLFRD----------------GD----Y-PVLRGTALIL-----DAQTA-------YIWTTGYVPQLDT--------YIG---PETPNPLHVTV---T-R-SKDAKPEIR-----DVLSDIMG--LTKINYNSC--N-FNDGLPVTVRFARMVGDVL---------------------------------TMGSA--------------IKGEKKQPFKFYI-----------------------------------------------------------------------------------------------------------------------
91978096|Alpha|Rhodopseudomonas_palustris_BisB5			---------------------------------------------------------------------------------------------------------------------------------------------------------------------------------------------------------------------------------------------------------------------------------------------------------------------------------------------------------------------------------------------------------------------------------------------------------------------------------------------------------------------------------------------------------------------------------------------------MTAG-WSAIH-----------------------------------------IDEPL-------LSF----------------GHDQSAE-------HPKDGLF--------LFGPVA----------------SGQNPARMDVGVIATP-AGLE----KYSK-----WVAS---IEKFID--------VPPQDPDRKRNGA--------------------NMFVWPG---F--EAVYGAA--------------WPSRPFATC----IIDAAELSRRILGADRHQ---AIYSAVALYEEALRKYL-------REEEARPQLWF-----AVVSD----EIYKYGRPKSSVPTKLRTPGTRKLGMKTARSILKQGSMFAEEMQAAAVYEYE-----------------LNFHNQLKARLMDTGQ-----VIQ---VAKEA---------TLDPSDADQARMQDPATVAW-------NLSTTSFYKIG-GRP---WRL--A---DLRDGV----CYVGL----VFKRIDRPSG------TDNACCG------------------AQMFL---------GSGDGLVFRGAVGPW-----YSETKDTFHLDRDQ-AAKLMKMIV-QAYQ-DNH---GVPPTELFIHG-KTNF------DANEWAG-FS---SAVPTS-----------TKLVG-------VQIRDNADI--KAFRYGAN---------------------AVLRGTAVVT-----SEVSG-------YVWTRGYIPRLRT--------YPG---REVPNPLTVEI-----RRGSA---DIE-----QVMRDVMS--LTKLNFNGA--E-FCDGLPVTLRFADLVGEIL---------------------------------TAGPI---------------AEHLPLPFKFYI-----------------------------------------------------------------------------------------------------------------------
190893999|Alpha|Rhizobium_etli_CIAT_652				--------------------------------------------------------------------------------------------------------------------------------------------------------------------------------------------------------------------------------------------------------------------------------------------------------------------------------------------------------------------------------------------------------------------------------------------------------------------------------------------------------------------------------------------------------------------------------------------------------MRAIH-----------------------------------------VLEPM-------LEF----------------RYGQRMV-------YPRDGLF--------LFGPGD------------------GGRAPINFGVIGTP-AGVA----RFRQ-----WMGS---VGNVID---------AANDDP--------------------------QHVPFPG---Y--GAAFASA--------------WPDKPRHIID---SIDPAAVSRALRLENRNE---AIKSTVDLYVDPLVAAA-------DRLEAPPNFWF-----VVIPE----EIYKLGRPQSSVPKADRIRGSVKLSKSAARDLMLEPTFFPEDLEAAEIYQYA-----------------THFRRQLKARLLRDRI-----VTQ---IVRET---TLAPNDFLNKIGKPLRRLEDPATIAW-------KILTGAYYKDG-GRP---WQL--A---DVRPGV----CYVGL----AYKRQDNSSD-----D-RFACCA------------------AQMFL---------SSGEGVVFRGALGPW-----FHSESKQFHLSEDA-ASSLVEMVI-GEYQ-QMHD--GQPPAELFIHA-KSSF------ADPEWKG-FK---AAAP----------G--TNVVG------VQISDAKDRM--KLYRP----------------GR----Y-PVIRGTALIL-----HERRA-------FLWTSGFAPRLDT--------SQG---PETPNPIEVRI---H-R-GDC---ELE-----TVLGDVMG--LTKINFNSC--L-HNDRLPVTIRFADAVGDVI---------------------------------LAAPR---------------TGEPKLPFKYYI-----------------------------------------------------------------------------------------------------------------------
20089856|Metha|Methanosarcina_acetivorans_C2A			----------------------------------------------------------------------------------------------------------------------------------------------------------------------------------------------------------------------------------------------------------------------------------------------------------------------------------------------------------------------------------------------------------------------------------------------------------------------------------------------------------------------------------------------------------------------------------------------------MKG-FKVDY-----------------------------------------IKEPK-------LLF----------------NSGGTSL-------NPCIGLT--------KYGPRF-------------SGSKNNDFREFKVGIIGSS-KSIA----LTKE-----LFET---LQYKIL---------PLGEIKP-------------------------WKIPFPG---LNSNSKLKFR--------------FVFNPEWES----IIEPTDLDKLQAANSSSE------AALNLIKRKLKLIY--------EKETPPDIIL-----ISFPQ----EFYTICECSETDKPLIKVGI-------------------------------------------------DDFRNRIKLLAMQQKI-----PSQ---IVRPE--------------TLLLDGTQERCIVAW-------NLVVGMLYKCQKGHP---WKL--T---HLEENT----CYVGI----SFFNEKGKET--------RRASL------------------AQIFL---------DTGESFVLRGDSFNW----TNMKHPKSPHLSKDD-AYNLMNYVL-EHYR-SIR---RQNPNRVVVHK-SSNF------WNDELEG-FR---EATKN------------VPQKD------FITILESSL---KLFTQ----------------GR----Y-PILRGTLLSL----EDDTSG-------FLFSTGFVPSLNT--------YPG---FSIPRALEIRP-----FNLDT---SLV-----QVCKEILS--FTKLDWNNT--F-VYSRMPVTISVSRKVGQVM---------------------------------SETEA---Q----------KFSELDSHYYFYM-----------------------------------------------------------------------------------------------------------------------
55376414|Halob|Haloarcula_marismortui_ATCC_43049		-------------------------------------------------------------------------------------------------------------------------------------------------------------------------------------------------------------------------------------------------------------------------------------------------------------------------------------------------------------------------------------------------------------------------------------------------------------------------------------------------------------------------------------------------------------------------------------------------MTPQDTPFTLRH-----------------------------------------LEEPE-------IQF-----------------EGGTET-------SPKRGLI--------RYGPRL----------------YEEGHHTIKLGIIGDR-DSIR----RLTE-----LLHD---MEVGIH---------PGTSDNP-------------------------WQVPYPG---LGKSSPLNLS--------------INAKKGWRR----QIRRRDIQSVTSKSTPRD---RMERFLKLVQKDIEIIE--------RDSVQPNAII-----VCIPQ----EVMDACTPENQDHARIQSEG-------------------------------------------------SDLRNRIKLIGMEARI-----PTQ---LIKPS--------------TLAIRTDRQRASRAW-------NLTVGLLYKSQRGHP---WKT--R---QIEDGH----CYAGL----SFYRERDEGD-----D-VIRAAL------------------AHVFH---------GR-DHIILQSDPLPD----ITEDENGSPHLSYEA-ARQVGEQIL-EYYE-AQK---GTRPSRFVLHK-PSVF------WEEEREG-LL---DATD----------G--VRDLD------LVWVRRRPKV--RLFPP----------------TD----Y-PAMRGTLLSV----PDDDVH-------YLYTSGYVPEETT--------YQG---SGVPSPIEIRP---D-EICET---PSL-----EICKEILF--FTKLDWNTS--D-YAIRMPATVSVAKRVGTIL---------------------------------SEVDT---E----------SISEVRPQYFYYM-----------------------------------------------------------------------------------------------------------------------
222481225|Halob|Halorubrum_lacusprofundi_ATCC_49239		-----------------------------------------------------------------------------------------------------------------------------------------------------------------------------------------------------------------------------------------------------------------------------------------------------------------------------------------------------------------------------------------------------------------------------------------------------------------------------------------------------------------------------------------------------------------------------------------------MTDFDAKW-----------------------------------------------LGEPS-------LKF----------------GDGEAK--------DPRAGLL--------QYGPWS--------------PGDGNSSTDIYVGFLGTS-QSIS----AVKS-----LFKQ---METSIP--------REAEEPER-------------------------NKPPFPG---LGANSPFEAS--------------FVMLDRWKW----EIPQTDVDLIVDEPTTDG---SVQMLLDLMEKYIKNLA--------EDDPPPNVIV-----ISLPP----EIVDACTHPDKSRPKMKAGN-------------------------------------------------TDFHDRIKTFGLEYDV-----PTQ---LIRPS-----------SLRFGKNDDGQEKAEVAW-------NLAVAMLYKSKEGHP---WKL--G---HLENDT----CYAGI----SFYKERHGDR------SRTHASL------------------AQVFL---------GTGESFVLRGDPAVK------DDGSGNNHLTRDS-AKDIVEQIL-EQYRFKRR---GAEPSRFVLHK-TSRF------DPEEREG-FK---EGAGD------------IDKLD------FVTIREGDPI--RLYAS----------------GN----Y-PPLRGTVMTP----RGEDKH-------FLYTQGYTPAVQT--------YPG---PRIPTPITVEP---DPEECHS---SYE-----EICKEILS--FTKLDWNTS--D-FAKKKPVTIKVARAVGAIL---------------------------------AEAEK--------------RNIKVKPQYYYYM-----------------------------------------------------------------------------------------------------------------------
149175030|Planc|Planctomyces_maris_DSM_8797			-----------------------------------------------------------------------------------------------------------------------------------------------------------------------------------------------------------------------------------------------------------------------------------------------------------------------------------------------------------------------------------------------------------------------------------------------------------------------------------------------------------------------------------------------------------------------------------------------------MS-ISIEY-----------------------------------------LKEPK-------LQF----------------GKYFEHQ-------DTKTGLA--------EFGPFG-------------KNIAGLHPSEIKMGFIGTR-ETIA----GAKE-----WLEE---CGTEIESENSKVIKAKIREVDNLPSLFGQDIFEDEHIHEPIVRLYKILNRDFIG---FSKDSEFESC--------------FQMNDRWDR----TIRQNEINKTLGIEEKQR---RIWELVELFNGHIKSLA--------ETSPAPDIIVL----ALTPE----IIDEAYTVQVTGNFF------------------------------------------------------LNFRRAIKAKAMQWGV-----PIQ---LIQRS-------TILGKKPKGRKTPLQEKATRAW-------NFCTALYYKAE-GIP---W--CPV---TVEKDT----CFIGV----DFYVAQEGKD-----SLTMRTSV------------------AQAFD---------YLGQGLVLRGDPFEW----NSDANGKSPHMSCEG-ASRLVSATL-KEYI-NVR---GTPPKRVVVHK-PSRFWGHDHGEYNELDG-FI---EGIQSV------FPG--CD-YD------LVTLTRS-RI--RFFRE----------------GQ----Y-PPARGSYFCI-----EDEAH-------FLYTMGFIPYLET--------FPG---SYVPEPWQILE---R-H-GSS---APK-----DLFREVLE--LTKMNVNNC--S-FADGTPITLSFSQKIGEIM---------------------------------KHVSD---E----------D--LVQTSYRFYM-----------------------------------------------------------------------------------------------------------------------
84686687|Alpha|Rhodobacterales_bacterium_HTCC2654		-----------------------------------------------------------------------------------------------------------------------------------------------------------------------------------------------------------------------------------------------------------------------------------------------------------------------------------------------------------------------------------------------------------------------------------------------------------------------------------------------------------------------------------------------------------------------------------------------MSDFKTKI-----------------------------------------------FPEPE-------LEF----------------GDQHHHP-------DPRLGLL--------QAGPLQ-----------------TNLGDTIKVGVVGSA-LTVE----KSGE-----FLNA---IEDGFE--------GKTEKHPN-------------------------LHPDFPG---LRNQNPYRCR------------------FEMVAAEDGVLTKGQIEKIAKEPSDAR---AVEIAVDAVMAQLEKLE--------AHHERPDVVM-----VSLPV----KLIERVWRNERARDDEGIEGEAADAKAGRETS-------------------------------------PNFRGLLKARAMDLRF-----SIQ---IVWED-VINPDAKIPRKIKENSDRQTQDRADLAW-------NLMTTLYYKGSGKVP---WRRLPE---EGEFTA----CYIGI----SFFKDAETDE--------IWTSA------------------AQMFD---------ERGRGFILRGGPAQS------ESRGRHPFLTIDE-AHKLTESAL-AAYK-SVH---RTMPARVIVMK-TSRF------REDEAEG-VG---KALDEA--------G--VELRD------LVWIHESYSV--KVLRD----------------GD----F-PVLRGTFVEL------DGNG-------LLYTNGSIPYYGT--------YPG---LYVPNPLLLCP---H-PQSES---TIE-----QIAKEVFS--LTKVNWNST--Q-MNQRLPIPIRAARKVGDVL---------------------------------KYVPS---------------GQKVSSDYRKYI-----------------------------------------------------------------------------------------------------------------------
182676905|Alpha|Beijerinckia_indica_subsp-_indica_ATCC_9039	------------------------------------------------------------------------------------------------------------------------------------------------------------------------------------------------------------------------------------------------------------------------------------------------------------------------------------------------------------------------------------------------------------------------------------------------------------------------------------------------------------------------------------------------------------------------------------------------MKFESQI-----------------------------------------------FDEPL-------LEF----------------GDQHSHP-------DPRLGLT--------EAGPLQ-----------------VPLGDKIRVGVVGDA-RTVG----SAKQ-----FLAK---AADGIE--------STADSHPN-------------------------MNPHFPG---LQNNNPFRCQ--------------FVIEDEATA----TLSKAQIDKIRKEPNHAK---AVEMAVDAVVDLLQVLD--------DSGDRPDVALVALPVALIER----VWNAKIDAEGTTEKDDSGGSDA-----------------------------------------------PNFRGLLKAKAMSLNF-----PIQ---ILWED-VIDEKAKIPRKVKVSSERKIQDEAGRSW-------NLLTTLYYKGSGRIP---WRRLPK---EGEFRA----CYIGI----SFYRDVSGQQ--------LWTSA------------------AQMFD---------ERGRGFILKGKRAQT------ESRGRHPYMTEED-AYELVKGAL-KAYR-DHH---KHSPARVIILK-TSRF------RDDEADG-IL---RALEEA--------E--TELRD------LVWVQESYDA--KILRD----------------GD----Y-PVLRGTFVDL------DGKG-------LLYTNGSIPYYGT--------YPG---LYVPRPLLLCP---H-PSSDS---TAA-----QIAEEVFS--LTKINWNST--Q-MNQRLPVPIRAARKVGEVL---------------------------------KYIPD---------------GQSISSDYRRYI-----------------------------------------------------------------------------------------------------------------------
13475183|Alpha|Mesorhizobium_loti_MAFF303099			---------------------------------------------------------------------------------------------------------------------------------------------------------------------------------------------------------------------------------------------------------------------------------------------------------------------------------------------------------------------------------------------------------------------------------------------------------------------------------------------------------------------------------------------------------------------------MGDAEEVERGRRSQPRAAEVRMKFETKI-----------------------------------------------FDEPL-------LEF----------------GNQHYHP-------DPRLGLF--------EAGPLQ-----------------TPLGDVINIAVVGSA-KTVK----DSRD-----FLQA---AAVGFA--------GKSEKHPN-------------------------LHPPFPG---LGNQNPFRCR--------------FEIPDGAVT----AIPQARIERIRKEPHHGK---AVEMAVDEIIEQLQTID--------EGSSRPDVAIIALPVELIER----VWNAKVDSDATLEEEDSSGSDA-----------------------------------------------PNFRGMLKAKAMHFRF-----PIQ---IVWED-VLDERAVIPLKIKESSARQIQDQASRTW-------NLLTTLYYKGSGRVP---WRRAPQ---EGEFSA----CYIGV----SFYREAGGQQ--------LFTSA------------------AQMFD---------ERGRGFILKGKGAQT------ESRGRHPYLTQDD-AKTLIADAL-AAYK-KHH---MNYPARVIVLK-TSRF------RDEEADG-IF---EALDEV--------G--TELRD------LVWVQESSFV--KVFRDGN--------------------Y-PVMRGTFVKL------DGKG-------LLYTNGSIPYYGT--------YPG---MYDPKPLLICP---Y-KTSDS---TVA-----QIANEIFG--LTKINWNST--Q-MNQKLPIPIRAARKVGEVL---------------------------------KYITD----------------EKVSSDYRRYI-----------------------------------------------------------------------------------------------------------------------
83954752|Alpha|Sulfitobacter_sp-_NAS-14-1			------------------------------------------------------------------------------------------------------------------------------------------------------------------------------------------------------------------------------------------------------------------------------------------------------------------------------------------------------------------------------------------------------------------------------------------------------------------------------------------------------------------------------------------------------------------------------------------------MTFKATV-----------------------------------------------FDEPE-------LQF----------------GDGQKHV-------DPREGLR--------RLGPLQ-----------------LHAGEVVTVGVIGSS-ETAE----GFTQ-----FLTE---SQQGVE--------AASNTLPN-------------------------LNPDFPG---LGNANPFGCR--------------FVVPNTGQR----ALSKRQIKKIVQASSTQE---AINLLLDAVEAEARVLQ--------ESSAKPDVVV-----FSMPI----DLIEKVVMARSENGEPDDDGGPDV---------------------------------------------LNFRDMMKAKMMELGV-----ATQ---IVWPD-VFDPDAKIPQKIKRQKDRKIQSPATRTW-------NLLNGLFYKAG-KVP---WRLYE----PRDYTT----NFLGI----GFHRSLDGQQ--------LWTST------------------AQMFD---------ETGHGLILRGARAQT------ETRGRRPYLTRAD-MKALVLDAL-RSYK-EHH---KALPARLVVLK-TSHF------RDEEADG-VD---DALEEL--------D--VSMCD------MVWVQESSPI--SLLRN----------------GS----Y-PVLRGTFVEL------DGKG-------LLYTRGSVPYYST--------YPG---MRVPNPLLLCP---H-KQTDR---SIT-----QIAEEILA--LTKVNWNST--Q-FDQKLPAPIRASREVGRVL---------------------------------KHVAQ---------------SGMVRADFRFYT-----------------------------------------------------------------------------------------------------------------------
154244391|Alpha|Xanthobacter_autotrophicus_Py2			-----------------------------------------------------------------------------------------------------------------------------------------------------------------------------------------------------------------------------------------------------------------------------------------------------------------------------------------------------------------------------------------------------------------------------------------------------------------------------------------------------------------------------------------------------------------------------------------------------MT-FKAHV-----------------------------------------FDEPM-------LEF----------------GDGGQHC-------DPRQGLR--------EHGPLQ-----------------PRSGDVIRVGVIGTD-DTVA----GFTE-----FLAE---TGRGIE--------SGNKQLIN-------------------------LNPDFPG---LGNQNPFRCK--------------FEVPD-GATV---TISRRQVNDITGIGRHDE---AVRHAVELISSQLSALV--------EGSAKPDVIV-----LALPI----PLIEKLVNAKSEGEDSDDDVDGGDM--------------------------------------------LNFRDLLKAKTLHLPV-----PTQ---IVWPDT-WDDAAKIPRKIKRDSNRQTQVKATRAW-------NLLNALFYKAG-KVP---WRLLPD---QAEYRT----SFLGI----GFYRDLDGQQ--------LWTST------------------AQMFD---------ERGRGLILRGARAQT------ETRGRHPYLTAKD-AEDLVVQSI-AAYK-AHH---RHVPARLVVLK-TSRF------RSEEAEG-ID---AALGKS--------G--IEMSD------LVWVQESSPI--AIFRD----------------GN----Y-PVLRGTFVDL------DGKG-------LLYTRGSVPFYGT--------FPG---LRVPRPLLLVP---H-ENSDS---TIL-----TLAKDVLA--LTKVNWNTT--Q-FDQKLPAPIKAAREVGRIL---------------------------------KHVEF---------------GTAVSSDFRRYT-----------------------------------------------------------------------------------------------------------------------
117922288|Gamma|Shewanella_sp-_ANA-3				--------------------------------------------------------------------------------------------------------------------------------------------------------------------------------------------------------------------------------------------------------------------------------------------------------------------------------------------------------------------------------------------------------------------------------------------------------------------------------------------------------------------------------------------------------------------------------------------------------MQIKI-----------------------------------------LEEPK-------LEF-----------------ANGTHI-------CPKAGIE--------TLGVYD--------------KNDEFRQSELRLGIVGRG-EGVD----LLDL-----WIAK---CQEGIE---------GKESKYSN------------------------LFRGFGG---FTLHHGFYAK--------------FLYGPTLTR----TIQKSELNKTLKIQSREE---RVKVCVDLYFDQIRFLA---------EHRPVDVII-----CVIPN----DMFDALTKEKGKDEDPENYDGDSNDDKSKNSLE------------------------------------HNFRRLLKAKTMHLGK-----PLQ---LVLEK----------SLSIDTGNKGQQDDATRAW-------NFCTALYYKGNKTIP---WRLVEE---THKPKT----CYVGI----GFYKSRDNET--------VSTSL------------------AQVFD---------EFGHGVILRGAPVQL------DKRDRRPYMNEEQ-AFELLMNAL-NEYD-HAL---MQMPARIVIHK-SSNF------REEEIRG-FT---RAIESK--------G--IRMKD------FVTVMESKV---RLYSYEQ--------------------Y-PPVRGTLLSL-----SESKA-------ILYTKGAVNFYKT--------YPG---MYVPSPLEIRA-----FEHDS---SLE-----NLCEEVLG--LTKMNWNNT--Q-FDGRYPITLECSRKVGEIM---------------------------------KYVEV---------------NQKPQVSYSFYM-----------------------------------------------------------------------------------------------------------------------
223987888|Gamma|Providencia_rettgeri_DSM_1131			-----------------------------------------------------------------------------------------------------------------------------------------------------------------------------------------------------------------------------------------------------------------------------------------------------------------------------------------------------------------------------------------------------------------------------------------------------------------------------------------------------------------------------------------------------------------------------------------------MKKWRIVL-MKVKV-----------------------------------------LAEPT-------LEF-----------------GKGTHI-------CPRSGIE--------RLGVYD--------------KKDEFRKSELRLGIVGRG-EGVD----KLDI-----WLEK---CRAGIL---------PKESNLAN------------------------LFKGFGG---FADSHGFHSK--------------LLSSPAYTR----SIQKSSLNKIASIIKRED---RVNAAVELFYDQIRFLT---------ENRAVDVIV-----CVIPD----DLFESVTKNTGKSTDDNAQLEVYME--------------------------------------------HNFRRMIKAKTMHLGV-----PLQ---LVIEN----------TIDDSKASRGQQDDATKAW-------NFSTALYYKGNRTVP---WRLVEN---TYKPRS----CYVGI----GFYKSRDGET--------ISTSL------------------AQVFD---------EFGHGVILRGSPVAL------DKTDRRPYMSKEQ-AFELLSSAL-SEYD-KAL---MQMPARVVIHK-SSQF------RVCEIEG-FN---EALDAK--------L--IRSRD------YVSITESDI---RLFSE----------------TN----Y-PPKRGTLLSI-----SESEG-------LLYTRGFVDFYKT--------YPG---MYIPSPLRVIA-----HENDS---SLE-----ELCEEILG--LTKMNWNNT--Q-LDGRLPITIECAKKVGEIM---------------------------------KYVDK---------------NEKPQVSYSFYM-----------------------------------------------------------------------------------------------------------------------
229219623|Gamma|Citrobacter_youngae_ATCC_29220			--------------------------------------------------------------------------------------------------------------------------------------------------------------------------------------------------------------------------------------------------------------------------------------------------------------------------------------------------------------------------------------------------------------------------------------------------------------------------------------------------------------------------------------------------------------------------------------------------------------------------------------------------------------------------------------------------------------------------------------------------------------------------------------------------------------------------------------------------------------------------------MQKSELNKILRLTNRDE---RVRAAVNLFYEQIRFLA---------ENRVVDVVV-----CVIPG----DMFDLLTQSSASDDNLEDELE------------------------------------------------HNFRRLLKATSMHLGV-----PLQ---LVLEK-----------TINQDKIASQQDDATKAW-------NFITALYYKGNRTVP---WRLVEE---KYKPRS----CYVGI----GFYKSRDGDT--------VSTSL------------------AQVFD---------EFGHGVILRGTPAAL------DKDDRRPYMNEQM-AYELLCAAL-SEYD-SAL---MHMPARVVIHK-SSGF------RDTEIQG-FN---RALDER--------S--IRSRD------YVSITDVDI---RLFND----------------SN----Y-PPKRGTLLTF-----SENDG-------VLYTRGYIDYYKT--------YPG---MYIPNPIRVMA-----YENDS---SLE-----ELCEEILG--LTKMNWNNT--Q-LDGRLPITLECARKVGEIM---------------------------------KYVDP---------------QQKPQVSFSFYM-----------------------------------------------------------------------------------------------------------------------
124262648|Betap|Methylibium_petroleiphilum_PM1			--------------------------------------------------------------------------------------------------------------------------------------------------------------------------------------------------------------------------------------------------------------------------------------------------------------------------------------------------------------------------------------------------------------------------------------------------------------------------------------------------------------------------------------------------------------------------------------------------------MKLEH-----------------------------------------IPEPR-------LRF-----------------ASGEHI-------CPRRGIA--------AYGVFD--------------RSMDSRRTDVMIGGVGTA-TCIE----ALGR-----WVER---CSSEIP--------APETAKQPN------------------------LRVPFPG---VGRGHAFDAK--------------LVFGSDLAR----TLKKSEVDEIVAIGDRTT---RLSKAIDLYYEHIKFLA---------QNRQIDAVV-----CVIPD----ALYKVVATEESNPLEETLDASVEVASE------------------------------------------LNFRRALKAKAMHLGK-----PLQ---LIRAF------------SLESNKKGQQDDATKAW-------NFCTALYYKAGPRVP---WKLSAD---DRRPSS----CAVGI----AFYRSRDRQV--------LNTSL------------------AQIFD---------ELGNGLILRGTPIDM------TRDDRVPHLNAQQ-AYDLLTAAL-NEYR-VAL---RNFPARIVVHK-SSNF------SAEEIDG-LS---EAASDL--------R--IDTVD------LVTVMDSRL---RLFRE----------------GN----Y-PPYRGTRIEM-----DDRRH-------VLYSRGSVWYYKT--------YTG---LYIPEPIELRI-----VRSEE---SPS-----FIAREILG--LTKMNWNNT--Q-FDGKYPVTLGCARKVGEIM---------------------------------KYLSD---------------RDDPQIRYGFYM-----------------------------------------------------------------------------------------------------------------------
84702495|Alpha|Parvularcula_bermudensis_HTCC2503		--------------------------------------------------------------------------------------------------------------------------------------------------------------------------------------------------------------------------------------------------------------------------------------------------------------------------------------------------------------------------------------------------------------------------------------------------------------------------------------------------------------------------------------------------------------------------------------------------------MKLDF-----------------------------------------LPEPR-------LIF-----------------ANGEHI-------CPRRGIA--------TYGVFD--------------QTQDTRRSEVHVGGVGSS-ECME----MLGD-----WLER---CKAGIE--------APKDAKQER------------------------LKLPFCG---FNKNAGFGAD--------------LKYSESLTR----SIRNSDIAEIVAIASRTE---RVKAAVDLYLENIKFLA---------QNRHVDVII-----CVIPE----KLYKVISTEGGGAEDTLEDADQSEE--------------------------------------------LNFRRSLKARAMPLGK-----PLQ---LIRQV-----------NIDKTKSAGQQDDATKAW-------NFCTALYYKSGPTIP---WKLEQE---SSRGTS----CAVGI----AFYRSRDRQT--------LCTSL------------------AQIFD---------ELGNGLILRGTPVDI------DKDDLSPRLSTQQ-AYDLIKAAL-TEYR-VAM---RNFPARLVIHK-SSNF------TAEELDG-IE---SAARDL--------H--IDAVD------FVTILDSRL---RLFRD----------------GN----Y-PPFRGTLARV-----EDNRL-------LLYSRGSVWYYQT--------YPG---MYVPQPIELRV---V-K-SEE---SPL-----LIAREILG--LTKMNWNNT--Q-FDGKYPVTLGCARKVGEIM---------------------------------KYLSE---A----------D--VPQIRYGYYM-----------------------------------------------------------------------------------------------------------------------
223934405|Verru|bacterium_Ellin514				--------------------------------------------------------------------------------------------------------------------------------------------------------------------------------------------------------------------------------------------------------------------------------------------------------------------------------------------------------------------------------------------------------------------------------------------------------------------------------------------------------------------------------------------------------------------------------------------------------MNVQL-----------------------------------------LDEPE-------LEF----------------GHKGRHV-------DIRFGIK--------AHGPVS--------------IDDPQAPKEIKLGFVGTA-TSIE----KLTA-----WLEE---CRNPIE---------AKQSKKPN------------------------LFPSFPG---FGQDRCFYCD--------------WISSEKLKR----KIAPRELKEILEGMERNA---AVKKVADRFIDECRYLT---------EYTNADVLV-----CAPPL----DMFEKFDLPVGISDDDETRETDTPEYK------------------------------------------IDFHDYLKARSLNLAK-----PIQ---FVRPP---TYDPDAKHIRSTGNPRSLQDPATRAW-------NFHTALYYKAR-GVP---WRLLRR---TSDLDS----AYIGI----SFYLSPDKEH--------IHTSV------------------AQVFN---------ERGEGMVVRGGEAER------SEEDRQVHLSRTA-TYDLVISVL-AEYK-SHH---HNLPARIVIHK-TSSF------NQDEKDG-CN---EALKTL--------G--VDSHD------FLVIRDSMV---RLYRN----------------GE----Y-PPLRGTFMEL-----DSDHW-------FLYTRGSVDFYMA--------YPG---MYVPKSLEITP-----VETDE---SPR-----KIAEEILG--LTKMNWNNT--Q-FDNMQPITIKAARQVGGIL---------------------------------KYATD---------------LPKIEASYAYYM-----------------------------------------------------------------------------------------------------------------------
119855142|Actin|Mycobacterium_sp-_KMS				--------------------------------------------------------------------------------------------------------------------------------------------------------------------------------------------------------------------------------------------------------------------------------------------------------------------------------------------------------------------------------------------------------------------------------------------------------------------------------------------------------------------------------------------------------------------------------------------------------MKIAI-----------------------------------------LDEPQ-------LEF----------------GGGSRHI-------DPRSGIT--------NYGPAD---------------AADTKVRTIRAAIIGTQ-EAIE----GVRG-----WLDR---CREPIA--------AKLSHLSH-------------------------YYVPFPG---FDTSVGYRSA--------------IVINSRLER----RINRRALNEIIELKPADA----IRRSVELYDVELAALN---------EEPQCDVVI-----VCKPE----ALPERGEPIADPKRPWKEPRPAPLG--------------------------------------------FDFHELLKARSLRTTR-----PIQ---IVKRE----TWDPTYKPKDRDDRRPQQDEATKAW-------NLHTALYYKAG-GVP---WRMTRD---NKDLTN----CFVGV----SFYRSIDGQ--------SLQTSV------------------AQVFN---------ERGDGVIVRGAQAT------ASRDDRQPHLTADD-AKDLLEASL-ARYR-SEH---RTLPARVMLHK-TSSF------TPEELEG-FH---AAAESE--------H--LDQLE------LLWIPRAEPT--RLFRI----------------GE----Q-PPLRGTMLSL-----NATRH-------VLYTRGAVPFYKT--------YPG---MYVPNALSFRM-----VDVDS---SPE-----KVAAELLA--LTKMNWNAT--Q-LDGKQPITVRTADAIGSIL---------------------------------KHLGP---------------TERPAPRYAFYM-----------------------------------------------------------------------------------------------------------------------
94311099|Betap|Ralstonia_metallidurans_CH34			------------------------------------------------------------------------------------------------------------------------------------------------------------------------------------------------------------------------------------------------------------------------------------------------------------------------------------------------------------------------------------------------------------------------------------------------------------------------------------------------------------------------------------------------------------------------------------------------------M-MKLDF-----------------------------------------LKEPE-------LEF----------------GGHHRHV-------DMRQGIA--------LFGPLD---------------SIEGQPRRIRLGVVGTQ-QTVD----GILQ-----WLER---SKAGIK---------AKASRQPH------------------------LFPDFPG---FGADSPFRAD--------------FNIDAS-------SVRTLSSRELSRITAQSE-LMAVADGQSMLADEVQAIS---------ESGRPDVVI-----VGVPQ----ELVALEDNDANEATAEFNPKQDALEYGST----------------------------------------FDLRNMLKAKVMRMNQ-----PIQ---LVLPQ--TYDETAKGKKSKKGEKRALQDEATRAW-------NFHTALYYKAN-YRP---WRIVRD---PSEFQA----CFVGI----SFYRSLDQAT--------LVTSM------------------AQVYD---------ERGEGVIVRGKAVEL------LKDDRQPHLSRND-AYLLLTTAL-KEYR-REH---RHLPARVVVHK-SSKY------SKDELEG-FN---GAVDDQ--------G--LETAD------FMVVTKSFT---RLFRE----------------GT----Y-PPLRGTMLSL-----DEANH-------LLYTRGSVPYYAT--------YPG---MYVPRPLKFQI---A-Q-ADT---SPR-----KLAEEILA--LTKLNWNNT--Q-FDGAEPITMRVAQQVGKVL---------------------------------KYVPE---G----------D--VVQPRYSFYM-----------------------------------------------------------------------------------------------------------------------
