# Supplementary material for: Prokaryotic homologs of Argonaute proteins are predicted to function as key components of a novel system of defense against mobile genetic elements
Source: Biol Direct. 2009 Aug 25;4:29. doi: 10.1186/1745-6150-4-29 (PMC2743648; doi:10.1186/1745-6150-4-29)
Supplement: Additional file 3 — Multiple alignment of uncharacterized C-terminal domain of proteins also containing N-terminal nuclease domain and associated with PIWI proteins. The provided alignment shows the previously undetected domain associated with PIWI proteins. [file 1745-6150-4-29-S3.ali]

194365750|Gamma|Stenotrophomonas_maltophilia_R551-3	AERGAQIALRDFLPSQVTIAKPEPVFANVFAM-TVPSSMLDIRL------------------------PRTLTMVERYELSRKWAFYIANELTVIAFDLPPSDS-------PLGDVSGRYSEFSWRDAG--------HIHGHPTINVAKSLLRRTLDVACEA-KGLVFCHDR----RGYHFCRD----GAQECT-------QAITHVDGQKTTVQLTGKRTKGYGERASEFRYQLGPRFRCDQDQQGHWTAVIRLYVRVTTLEGAIF------------------EGKEINRRRKMVTKSWWNKQWLARLLGVVQGLETQPGKVSVGH-GHRAVTM-TTAPMRW----------ECPVGLDVSALADAIE------AGQEMALYREHQDVEDDTDDVGISNSAALGAAL
20089857|Metha|Methanosarcina_acetivorans_C2A		-----------------LVFQPEKLDSNCYLVKSFPESICLAEL------------------------KSQVDLNSYWGNNSSKFHVP-FKGILYSIREIPENLLS-----DYCEINSY-RKINFCDI---------GLESTDKNSLISQLIRTQIIQKASE-QGFRLF-------GKSLYKPH----TDFDC--------AISKIKVENEKLRYLSRIYFKEDGSINFIVHRALKFRTMVLNGH---FFVLFDNYRLFST-DGK--------------------NIITGEHAKRLNYKFPPTKAFNDPEKSKMYFLLKAIGLQISNSNILDFNQFNYKNQFTF-----------ERMIFEMPCKVESGEIFDENFDYEDNYYPKLTDYFEE-----------------
224023923|Bacte|Bacteroides_coprophilus_DSM_18228	SSSFSEWYENEYSSNISIKYNKRLYYSSWWGFRTLPPIFYIFRF------------------RSSEQAKLVRDLNQSIPINLNNNLITSFEPNLIMTIEGRKDLFDNDITPDNVFVCNV-KDLYYCDAFSNS-----FPTYNDSINAFKRLMMSVWNSFLRK-KGLFKYEFSGR--RLAYYKPQIS--NNKNDIRF-----VYPFSNGKRKK------RKSLLGKYKSLLWHYAISANVL-IDPF---FCYLVKSHLVFTS-DGKTPIS----------------DERKMHTYRRDKAKMFFNEEWRDLFLAMIQSLKDQDGKIIFPVTYDNDYIEFKEWPELF----------WSDFDYHDPNIPMSIDCISDYVEDSEILMYNDN----------------------
39995660|delta|Geobacter_sulfurreducens_PCA		----------------GIENLHEIYYDCWWPIPELPESFFVYIF---------------------PNNVVASQVHQRSKYPTGK-----ASNILASFYDTSEFEVEIDGQLERIPFTAK-HEIKVSDVIARTVRLG-FPGTRDVENYFRSLLQRTFHLIMKE-RHLHWYEMANM--KQAYFFSA----KSHPKIKF-----EYPHRATKAGK------SKVIFGKHLSSFWHYALSAK-PIITPQ---LAFGLKSHIVFTT-DGVKLWD----------------DKAKMHTARRRKGRLMFNEEWRDLLFAFLHALCQGGTTVNIML-NPTFELALKPWTNTY----------HSDFGYIEPKGQDRHDILAAEYEYQDREDIDPDEVANV-----------------
91978097|Alpha|Rhodopseudomonas_palustris_BisB5		GAEFDRWRKVSVRSDVVVERGEEPLLTSILPVLSFPDDISFYEY--------------------DGEKGAFEDAVRSLPHPSAM-----HHRLMVSFAAADEIQARLP---PGLTVALR-GTAKFRNFLDGAVTDPIGPKRNDANNWAVRMLRESFEAHLAQ-RGLLSYDASA---GTVMFFPK----DLLPEDRV-----RYVNAKGKRTYK-----QVVGFSKVLNAHWHLGMRA-VVRLGDV---PTVRLRPYVVFSR-DGRHPLQ----------------DADEMTKLRRRFCKSWFNHVWRPLWQAFFEFFGNGADAVQIAL-GGDRHWSVAGGGLKL----------VAAMGMPLDLAVSDDEALPEEPDEIEDDVEYSDNGDDA-----------------
190894000|Alpha|Rhizobium_etli_CIAT_652			SERSRIWREISLRDGQSVVETGEKLISNWLRVKALPRDLRIYDF------------------AGGISIGAKDRAIKSCPLPVVP-----LGRGFLTFASPPALHEHFG---DSLPMSIA-GIVETEEFLTRGAPGY-RIDANDARRHVVDLMRQGFDRRLGQ-AGLQATEMAS---GRYMWWPD----KNAAGVEQKAF--SWKDGLSGRR-------QLVGQSKARNVFWHYGVSA-WPATAPF---RHFRLSGHVIFTV-DGRSTVG----------------DAKRMHTMRRTMCKSWRNDRWRDLMLAYLGWLVGDATELSIDM-GGDAFMALEVPPVQF----------DVSFGLEAEATAAEEHEDEETGDILASSDDEAGFDDENDFDIPGDEE--------
148553127|Alpha|Sphingomonas_wittichii_RW1		GVIQPEWYAYLRRHAVEIEGAPEVLTSNWLRIMRMPDKLNHLVP------------------RNRANEAVLRKLGASFEFPMAE-----FGDGFLTFASPPDLEEYFE---QVGPFRTE-RDFDILGFLENGSADA-GIEGRDAKSIMVNLFRQAWEKHCVR-QGFLAHTFSNG--LSFHVGEE----KFGLKKRM-----SWGRQGERR--------SSMLRGVARKKIWEYGVSV-VPSLFPY---PHMRLKGRVLFSDIGDRNKAIVIP-------------DTKTQFRLRRSVCSSWRNKAWHGRVMAFMELLAGDSPYVDLAV-GSGGSITLDAMPIQF----------TAPVTARQTNRLGEDA------EDPDTSTLGGHFEDEDA----------------
225872322|Acido|Acidobacterium_capsulatum_ATCC_51196	PAINPNWENYRKRLATKVDKKPEVLTSNWLRIASLPDTIRYYYP------------------PGPINFELMEKACRENTVPTEA-----YHRGFFSFALPEEVARDFA---DVAPFEIQ-SEFKVLDFIESGGKSP-DIEPREAKNLVYSMFRRAWENFCRS-KGLYEYLFATQ--TAFHVGEA----LTPLGKRI-----SWGRQGKRR--------SSMLRNAAGGKVWQYGVSA-TPNFWPY---LHFRLKARVLFSDLTSGKAGAVIG-------------DSDAQHHLRRTICKGWRNKQWHGRLMAYLELLSGEEPCITVPL-AEACAITLDSRSMPF----------TSPVTTTLPDTME---------DDAEETDDSTLGLFNPEDEE-------------
162145848|Alpha|Gluconacetobacter_diazotrophicus_PAl_5	AIINPNWEIFRRRDAIPLKNEPERLTSNWLRIVEAPDAIHFYEP------------------SGVVDLDRMKRFAANHPFPVAV-----QGGGILTFEREDAIAEAFA---SVGRFKLK-RSIPLDRLVQEGDRKL-RLGKQPAQNLIHVMMKQAWFAFCRE-KGLIEYQFSGG--SGFHASPA----IAAIGQRI-----PWGKQGDRR--------SSMLRNRAKGHIWQFGVTA-LPNFWPF---WHFKLKSRVLFAGDNGTANGLKID-------------DKRKMHKLRRTICKGWRNKQWYGRMLAFLELLSGESAYIRLRL-SASEDVVLEAAPILF----------SSPVSTDLPDSQS---------GDDEETDLSTLGRPESDAEYPA-----------
16519676|Alpha|Rhizobium_sp-_NGR234			TMINPNWEIYRRRGAVPIIEVPERLTSNWLRVAEAPDFIRYFEC------------------SGSINKGRLQGAIDSYGHPCALV----GGSGFLAFGGVPEIEMAFE---AVGRFKLK-HEIPLVEFTEGGFQRL-RIDRQIASNLVVAMLKKAWFNYCKR-NGFIEHGYSNG--IGFHASPE----QAPTGKRI-----PWGNQAEKKR-------SSMLRNSAKGHIWQFGVTA-MPAFWPF---WHFKLKSRVLFAQ-DNDTPAGLVVD------------DPKKLHRLRRSVCKGWRNKQWYGRLLAFLELLSGESAFVRLPL-SETETFVIEASPMLF----------SSPVSTVLPNDLD---------DEDEELDDSTLGRPDSDEEGGE-----------
150378393|Alpha|Sinorhizobium_medicae_WSM419		TMINPYWEIYRRRGAVPIIDVPERLTSNWLLVAEAPDFIRYFEC------------------SGAINKGRLQGAIDSYGHPCALV----GGSGFLAFGGVPEIEMAFE---AVGRFKLK-HEIPLVEFTEGGFQRL-RIDRQTASNLVVAMLKKAWFNYCKR-HGFVEHGYSNG--IGFHASPE----QAPTGKRI-----PWGNQAEKKR-------SSMLRNSAKGHIWQFGVTA-MPAFWPF---WHFKLKSRVLFAQDNGTPAGLVVD-------------DPKKRHRLRRSVCKGWRNKQWYGRLLAFLELLSGESAFVRLPL-SETETFVLEASPMLF----------SSPVSTVLPNDLD---------DEDEELDESTLGRPDSDEEGGE-----------

170696578|Betap|Burkholderia_graminis_C4D1M		------------AFGLPPLPPTGLIKSNAIPL-TPPQELLEFDL------------------LQWPASGTVWATLRELGDRHNFVAAP-FRSKIYAIAMAESLRVAFG---ENLKGEIKRVPLNDDDLR-------------YEDGVINQLVRRATVLALSAKANCPSDGESL----------------------------IWTSEK-----------VEDLRLDRVDWKVHQAVLVQIRPLGSE---LALVLKPTLYVTDRSGAIA------------------PKDTERLVKQRVLGYQHNKEFNGATEAWRRRLVPQRDFR-----------------------------------VRFP-------------DHENGID--------------------------
91783256|Betap|Burkholderia_xenovorans_LB400		------------AFGLPPLPPTGLIKSNAIPL-TPPQELLEFDL------------------HQWPASGTVWATLRELGDKHNFVAAP-FRSKIYAIAIAESLRLAFG---ENLKGEIKRVPLNDDDLR-------------YEDGVINQLVRRATVLALSAKANCPSDGESL----------------------------IWTSEK-----------VENLRLDRVDWKVHQAVLVQIRPLGTE---MALVLKPTLYVTDKSGAIA------------------PKDTERLVKQRVLGYQHNKEFNDATEAWRRRLVP-----------------------------------QRDFHVRFP-------------DHEDGID--------------------------
171321418|Betap|Burkholderia_ambifaria_MEX-5		------------AFAVPPLSPSALVKGNAYRL-SYPGNALKLDI-------------------ELPELGSWREWLAERMPPTLGQSVV-FENGALCLADTAVASRVFD---EALRRPPRRIEISDENIV--------------TDGRITSLFRRAIVKAAAKTLNVRTDFRRR----------------------------IWEPIH-----------YQTRELDNVRYLIHRALSMNIVGIDGI---PHVVLTPEIVATMEDGGVA------------------PFEPQKALRVAIYGFQHNDKFDGDLSYWTRQLVEKALDADGG---------------------------GAFTISKIPL---------------------------------------------
209515879|Betap|Burkholderia_sp-_H160			------------AFSVPPLAPSALVKGNAYRL-TCPANVLKLDI-------------------ELPEHGSWRDWLSERMTPERGQAVV-FEKGALVLADMAVTAKVFD---GFLRVSPTRVEISDENII--------------ADGRIASLYRRALVSSAAKALQIQTDHRRR----------------------------IWEPVH-----------YDTRQLDDVTYRVHRAVSLTIVGIEGV---PHVVLMPEVVASTLAGDLA------------------PVDSQKTLRNAIYGFQHNDKFDADLSYWTHRLVEKELASSGE---------------------------GVFVLSKVPL---------------------------------------------

188992492|Gamma|Xanthomonas_campestris_pv-_campestris	-------------VRTTEARRFPVLRLSALLVESLPTTARRITL------------------GRPSPILEVRELLKSSKCRAAVAM---VGNELAAFGKDAEMLASLH----SLKPVLN-GHWTLDPIQ---------------DSWALGLIYDALLRALAR-RRPLIPRLKRFGHSLMVASAR----EGETDEQ------RHRRESQLSKLRAAYGSELTGTKSGRNY--NEAISVRLEEIEGR---WWCGFDPYTAVEVPRDERAVPLDAAAESDPLAWSSQRRPDPTADWRRERWATKYNSAWANIIDAWANLLTSPRGITFQAF--GIEAQEGVDAAFRI----------SPLTGFSRPGHH----------DKYFDRRQ-------------------------
192360229|Gamma|Cellvibrio_japonicus_Ueda107		-------------LPTREHRSFPVLQCSAIPILSMPQYARRIEI------------------NTAITTARARELVREVRAKAVVAS---IGREIAAFGADAELLKAFA----PVGGRIA-GTIELHP---------------DTDSWALGLLYDALIWALSR-RKPLLPKLRRKGHALIVASGL----PTDSPER------VASRKEQLSCLHQAYSAPLTGQVDGYDYPYNEGVQIRLEHVTDR---WWCAFEPFTYVEL-PHTDSGGDADH-EADNNASSFVHRTNPVMDWQRERWAGRRNREWARIIAEWARLLPSGNKEGVIRA-IDLREDAGPGQDAEF----------QLSPI------------------TAWSRPSHEHSYFQRSGR--------------
146283522|Gamma|Pseudomonas_stutzeri_A1501		-------------LPTQEQRSFPVLQCSAIPVLSMPQQARRIEI------------------NVAITTVRARELVREARARVVVAS---IGREIAAFGSDAELLRAFA----PVGGKIA-GTIDLHP---------------DTDSWALGLLYDALTWAISR-GKPLLPRLRRKGHAIIVACGR----PTDSPER------VASRNEKLSRLRQAYSTPLSGKVAGHDYPFSEGVQIRLDRVADR---WWCAFEPFTYVEL-PRAEAGDGANHDEANDNVASFVQRANPVMDWQRERWAGRRNKEWARIIAGWARLLPGSNDGVVKAI--------GLREDSGP----------GQDAEFRLSS------------VTAWSRPSHGHDYFQRSGR--------------
189499315|Chlor|Chlorobium_phaeobacteroides_BS1		----------------HRGVKYPILRMNALQICDFPETCGSIEC------------------QPALRLSELNEIKRSSRPKAIIT----CAEKTLFWGASEEVSKLFA-------TDRI-KSISSYSLSV-------AIRSNPDSTVLHSFIENALSEALCN-DKPLMLRKK----GRSYFAVV----DHKKVDNP-----RLDALKKAVGSGNSSSIIVGNIPGKANTFWAEALEMKVERRDEK---WWLLIEPDIWVSPLS----------------------EREEFVNFLSHKRLKRYNAQAYNILDAWIQLLCGSVGKGETIF-VS------CYENTNY----------PAQFGVNTR--------------TAYSRREGVNG---------------------
39996462|delta|Geobacter_sulfurreducens_PCA		----------------GPGKSFPALRTNALPVVTQSIRCGVVTL------------------ASPITFSELKERISQKSPKALLT----YTEKVLFLGGEPEIRKIF----SNDEINSI-GQYYIDEIA----------QSVAASTFLKSFVEEAILTALLR-EKPILHRVR----HRTHYAVI----PNASAKDD-----RFLDLRKAVGFKGDLGYITGNVTNAKELSWAEAVSIRLEERGGK---LWIMLKPEIWIKPLD----------------------RREEATDFIRSRRRYRFNQCSYQILDAWIKILFGSIG-------GGGTVNISCFPDAEF----------KAEFEIGTRT------------AFSLGVGYGR-----------------------
84701998|Alpha|Parvularcula_bermudensis_HTCC2503	----------------KRGKKFPVIRTNGFPVTAYPQIARLIGC-------------------EIGNAKEVREVLETSGHKGVATR---IRDGVIAFGDDDDLRAAYS-------DNDI-KEWNTHPIL---------DSRLVRESGERRLLRDALFTAISTASRLELKYRR----GETLVLAE----PSVTPAG------RFRGLGNPN--------VVKGVVAGTRIDWIEVCGLRLDYRDDR---LWLLLNPRTHLVWNDEASPE-----------------DKNKAKDFVRERMARRYNSQSNDLLESWRTILLGAD--------KGEVALTAGPFTKGI----------GASFTINTV--------------SGFSGRSQ------------------------
146337911|Alpha|Bradyrhizobium_sp-_ORS278		----------------TGNRGYPVVRLNALELIETPTLCRRVVC-------------------DAGGVAEVKSTIEASGLPVIGTR---SKAGVLAFGADADVRAVLS-------AYEI-ESFDLHPI---------EARRLRYDSHERGLLREALTRALTREHPMTAARRR----SADLLAPA----SVDDE--------RWLPLRKLTGS------LGGMVPKQPGLRWQEGLGIRLDWADER---LWLLFEPRTVFEGLTQA--------------------NRAAASDFARERSVRRYNPALNVLLEFWSTLLASSQRDLPALG-----ISAGVDAVFKL----------GNVTAFSGRARP-------------------------------------------
229540344|Planc|Planctomyces_limnophilus_DSM_3776	----------------TGRMGWPVVRFNALPI-QTPTVCRRVVC-------------------EIGGHAEVADAVKQVGVNVLVGR---VSSGVLAFGQDSEIRQAFS-------NHAI-SEFDLHTI---------EKARLRYDSGERGLLRAALTTALVRERGLDAFRHR----RADLLAPQ----NPSDP--------RWARLKALTGS------ISGSVPRDSELTWREGIGVRLDWAEER---LWVLIEPRVVFVGMTEA--------------------NRAAATDFARERTVKRYNRQLNDVIEFWAKYLEGDGIEIRALG-----IGNGVDATFSI----------GSETAYSRRLSP-------------------------------------------
148266052|delta|Geobacter_uraniireducens_Rf4		----------------GGKRGWPVVRLNAIPVVQIPTVCRRVVC-------------------EIGGHAEAREAVKQAGVDVLVAR---TRAGVLAFGADGDVRAAFG-------GYNI-TDFDLHTI---------DNKRLRYDSGERGLLRSALTRALERHHRLDATRRR----SADLLAPS----DPRES--------VWAPLKQLVGS------LNGTVSGFPGLHWREGIGTRLDWADER---LWLLIEPRTVFDGINDE--------------------NKAAAADFARERTVKRYNKQLNDLIVFWADLLSGGGDLRALDIGGGVDAVFSLSNITGF----------SRRAGV-------------------------------------------------
218130589|Bacte|Bacteroides_eggerthii_DSM_20697		------------PFKVKGHCARYLLRDNLYPI-KLPDSLLKVDL------------------KSGANIVDIRKVVKNKPIFIAE-----QKGTLYAIASYSDLESELK---EYFTGDIVRTPISLKDIS--------------ANGAFKSIFLKAILYGLSK-LTCLNCSFG----KRL----------------------IWGD-------------KVFKNVNGMPVLYALSIGLNFIEDKEY---ATLSLRPELFFTDKDM---------------------PKEQRQEFSRQYFSKLWNKKYDETLKEWESIIFKSNHLKFCIPKGNERFQFQISNNSSL----------SLLLGKDHDPAIIIP-------QQLSNRILFRGGIIPEPLLCFPSINAE------
55376415|Halob|Haloarcula_marismortui_ATCC_43049	-----------------PVSEETEYATNLFQVTRYPETLYIIET---------------------TEEAESARVYNYNNEAFPIKL---HERKLYSLVHPDHLPGSTR---HYIHEDRF-ETREFEEFLRT------RAQEEERENIVRSLLRGIFTLVARD-NDCLIDREK----GTTVYPEL----DRRQHGTERKLGRSWVAK----------------ELDSYPDVIHRGVKVRVRRYAGE---YYYVLLPTQVFTS-DGRRPVTGE--------------RKSRLQNDFSPNRFHAQNSKYDRQLRVWEELLMSDQTQLDRFM-GEKIPVVKELEVTRV----------DSLSLNVRPPKDG---------DERDELIESASDLENTGGIEQ------------
222476010|Halob|Halorubrum_lacusprofundi_ATCC_49239	-----------------PVTEETEYATNLFQVTHYPETLYIIET---------------------TEEAESARVYNYNNEAFP--IKL-HERKLYSLVHPDHLPGSTR---HYLHEDRF-ETRDFEEFLRT------GAQEEERENIVRSLLRGIFTLVARD-NDCLIDREK----GTTVYPEL----DRKQHGTERKLGRSWVAK----------------ELDSYPDVIHRGVKVRVRRYAGE---YYYVLLPTQVFTS-DGRRP-------------------------VKGERKSRLQNDFSPNRFHAQNQYLTKHPRLAVSAA---------------------------------------------------------------------------------
124262647|Betap|Methylibium_petroleiphilum_PM1		-----------------PAFPVERAILNLIEV-YFPARIYVADLRDD-VGSKADR-------RPRNERKLIRTTLEELNLRVPSGYEV-SSRQLITFHPLDDSQGPFA---RLIELGTV-TPLVPSEF---------YGSNNDQERIFKSLLRFTLQQKLHR-HRVRWFHDD----GLFAFLPF----DDKESLREE----TWTGHKKTSRR-VFERKQNKNDPSKTFICKHFAFATDFVLNDGR---WYIALTPDWYFSYGDDYR-------------------RSRYADESLKWLKRKEVNRTVTDHFRFLTSWLAALDQDDLFALAAGGAPTLTFGEVLAF----------DNHPSLD---------------DEAWLPLRDATGDDDEAATIKGLFDSE------
84702494|Alpha|Parvularcula_bermudensis_HTCC2503	-----------------PQEPEEVLSTNLVEL-YFPPTLFIAEIRPELLESAKGR-------KLKNHRKAIKDYCRKNGIGTPSDFEA-SSGRLITFHDLEADDCPFR---HLIDEGTI-EPLAPSDY---------YAIDEPHERIFKSLLRFVLQQKLYR-HGVLWQHNE----GKFIFLPH----KPHQNKRTE----AWVGQKASSRM-VFERKFKTAKKGDVLSTRHLAFSVDFLLLDAE---WFVSLTPDWFFSYGDDYR-------------------RSIYGDKPLAGLKRMEKNRSVYDQFRFLASWLESIDREDLFSD------DSESSPSLSF----------SSPLKIKGGRSLD---------EQLWEPLHVPAEDVGQERLGAF-----------
117922289|Gamma|Shewanella_sp-_ANA-3			-----------------PENTPYLLVSNLIEV-TPPNELYVAELFIDEESTIAAAKRDLNYNGSPPNKHLLVRLALQLAGLDCHGWAI-FENRIFTFYDMERESAFRS----IVDVGSI-EDLTTEDIS--------QHELVEYQNLFKCLMKDTLRDQLQS-LNVNWNKQQ----NQFYFLPD----EKDSEQRRE----EWVGKKLSRRR-VFEKKYQTKDPTKVAFFKHLAFDISFIDIDSR---WYATVTPSWYYTW-NLYK-------------------RNRFHDDLLSKQKRLEHNNSVRDQVRFIGYFLANSRNDNDLIS---------FGELVEF----------QCLSNISLEEN-----------DELEEVLEEEDVSAN------------------
227332661|Gamma|Citrobacter_youngae_ATCC_29220		-----------------EEREPQILTTNISCL-KLPENLYVADVNVDFDDVLKRARTDLGFTRKKYSRPLLMKFALLFAGFENPAWVY-YEGRLFSFINMANEPGLLS----VIDEGTL-ETLNTADLS--------ESDYVENHNILRMLITNTLIRQLDI-VSLSFSQEE----RSFYFQPL----NEGDKIRQE----IWVGKQKATRT-VYECKENSREAGKILYHKHLSFRLSFVYMNAN---WYGLIIPDWLFTY-NLYKK------------------SHKFHERELKKQKKLERASSVRNLTRFIAYFLTNNTADSGIHF-SALEQLECFYPDIVE----------GSNDLTKENN------------DESDDIK--------------------------
223987887|Gamma|Providencia_rettgeri_DSM_1131		-----------------KAPEQKIITTNLAKI-TFPDEVFISEVNINFEEVLERARQELNFNKRRYNKKTLIKLAMVLNGSLSNRWVF-HEGKLFSFVNPEFDPSLKQ----LIDVNNI-EPLQTKELL--------ESEFEEYRSIVKELLKNTFRDELAD-LNINFNSSE----NCFYFLPE----HEEDEFRKI----EWIGKKKATRT-VFEKKMNSKNPEKILYFKHISFSLSFIDIGYD---WYCLIIPSWLYTY-NRYK-------------------KSLGHDKFLSKQKQLETSGTVRNITRFIAFFLSSELNKKSSSL-AISQLEILECEYPDF--------------------------------ETDEEMEDSSDES--------------------
119855143|Actin|Mycobacterium_sp-_KMS			-----------------AEHRVEKLVSNLLPV-AIPLQYWSYES-------------------RAKDTGHAYALQRDSELEVRHDFVV-KGGHLLTWAPVEGTALAKA-------TEGC-GKVAPAGEL--------MDGGADNERLLVWMLNAALRHDVR--DDCVYHRKR----RMLYFTAT----KGLKP--------RRVNTAGKHLRTVFKGHPKKKDPNKIAYYKHSGLQWQFVNFEGE---WFCTLTPAYFYSY-DGRK-------------------ESRFTASYLSGIKKLERNQAVLGETRMWAAFLRFEPDLLDERD-----------RILDF----------GELEAFDVERGLD---------DESWRKDLADTGSSDEISLFEHTA---------
84686688|Alpha|Rhodobacterales_bacterium_HTCC2654	-----------------PLGGGEEAIINMVPL-QLPEEIFVAQT--------------------QLSTQKALARMNKVRDGQRYDWMV-DETSLWTFCDPLTTPVR-----DLVERDQV-ERIETDFLA--------QHDAVDQQYKFAGLLRHTLGHDFR--DLLGWDRKK----KQFYFLPT----PGGVARKF-----RYLGAKQKTQADVVSVYQKSKGEGPIDYVRHHSFHPRFERLADQ---WYLIINPSYYFTS-DGER-------------------ALNYPDALLSGKKRLDTNNTVRGQVIMWHRLLSGMEFEDAGEL---LAPDTKTDRIIKF----------GDPPSIELPKSVP---------EDVWGAKAQKSKKPSGSNEQGSFDL--------
182676906|Alpha|Beijerinckia_indica_subsp-_indica_	-----------------PLGGGETALVNLLPI-VLPTEMFVAST--------------------PLDSKRAIAKLHDQDDPTRFDWTI-KGGTFWSFHDPREAVTS-----AIVDLDQV-EAIETCLLA--------FHEDIDEQHNFAFLLRQTLQHQMR--DDLAWDKEG----KLFYIRAL----HENQGRTF-----HYQSAKNKTHADVVTVAMQPKDPQKVSYVRHHAFVPKFEGMLDQ---WFLMVSPTYHFTT-NGFH-------------------RHSHPHALLSGKKRLDNNASLRGQLIMWHRLLSLRDQEQSGLF---ASEDDGEPPILRF----------EAPPEIDLPTTVP---------EDAWGKPKTKIEEPDNQVGLLFDEV--------
13475182|Alpha|Mesorhizobium_loti_MAFF303099		-----------------PLGGGEEALVNILPV-RLPDEVFVTTT--------------------PYTAKQATAMLLDAGAPARFDWAI-KGSSFWSFHDPRISSCD-----QIVDLDQV-EAIEVEHLA--------FHEDLDERNNFAFLLNQALRHQVR--SDLGWDKEG----RLFHFRAR----AENESRAF-----HYQSAKKKAEADVVNVVRNKTDPTRVEFVRHHAFVPRFELLYDQ---WFLVINPTYYFTT-NGFI-------------------PHSYPSALLAGKKRLDKSASLRGQVIMWHRFLTEEERKADDLF-----AVATADPRLMF----------GEPPNVKLPKKVP---------EDVWGTPKKSNEDADPNQELLRFA---------
							-----------------PLGGGEEALVNILPV-RLPDEVFVTTT--------------------PYTAKQATAMLLDAGAPARFDWAI-KGSSFWSFHDPRISSCD-----QIVDLDQV-EAIEVEHLA--------FHEDLDERNNFAFLLNQALRHQVR--SDLGWDKEG----RLFHFRAR----AENESRAF-----HYQSAKKKAEADVVNVVRNKTDPTRVEFVRHHAFVPRFELLYDQ---WFLVINPTYYFTT-NGFI-------------------PHSYPSALLAGKKRLDKSASLRGQVIMWHRFLTEEERKADDLF-----AVATADPRLMF----------GEPPNVKLPKKVP---------EDVWGTPKKSNEDADPNQELLRFA---------
PSIPRED							-----------------------EEEEEEEEE-E---EEEEEE------------------------HHHHHHHHHH--------EEE-E--EEEEEE-----HHH-----H------E-E---HHHH-------------HHHHHHHHHHHHHHHHHHHH--HH------------EEEE--------------H-----HHHH--------EEEEE--------EEEEEEE--EEEHH----E---EEEEE---EEEE-----------------------------------HHHHHH--HHHHHHHHHHHHHHH----------------------------------------EEE---------------HHH-------------HHHHH------------
83954753|Alpha|Sulfitobacter_sp-_NAS-14-1		-----------------PLNSGEKAVLNMFRV-VLPDEIFVAVP--------------------AYPNGRQASAVMAEEDDGRFDWSI-RGNRFVSFHDPRGESSE-----LLVEPDTV-EAVDTKLVA--------STDDQDDQNDIAHLLRRCLERQFEDRLMFGRHQGR----PLLMFRPE----DICKPLDY-----AYRSATNPAKARVVAVKMRKDEEDRVAYVRHHAFHPKFERIGQH---WFLVVEPTYFFTH-DGFR-------------------WHQRAEAFLSGKKRLEKNSAIWGQVLMWQHLLCKADEREIDDL--FHEPSQRVPETLRF----------EPAPVIELPVATP---------EAAWSRSSGSDAVVDESDQWELPV---------
154244390|Alpha|Xanthobacter_autotrophicus_Py2		-----------------PLNKGEDAIINLLRI-RLPDEIFISTS--------------------PFGSGRDAVPELVKHGNVRFDWVI-RKRRFVSFFDPREYGTR-----AIVDLDQV-EAVDTKLIA--------FNDEQDDLNDTMDLLRRTVERQTA--TQLSFLRKD----RLFHFKAV----GVGKSRSY-----RYMSNVNETSAKVVSA-YSSKKKDGWGYVRHHAARLRFERLADE---WFLVIDPDFHFTT-DGFQ-------------------PHRYPEALLAGKKRLERNAAVRGQVTMWQHLLVESGKHEVGLF-----DADKPAPLLQF----------ERLPVIQLSQAVP---------ESSWNRTDPRAKEMEAQDLFEEGGVG-------
223934404|Verru|bacterium_Ellin514			-----------------PPPKEEILTTNLLEVKHFASKLFVGVT-------------------HYNTIKEVENIFKELDERPGRLWFV-KEKKIFSFHNLTEYPWT-----KVTDLGAV-EEFNTKEWA--------VAKDTERQNDFVRLLNQALRTFASR-KDFAAYTAQKGRNPIFFFRPRVRRNRETDVDELVRREESWKLEKASIRT-LVEVYRSSKDQNRILYYRHHAFEGRFRRFENR---WFLEISPTYHYTS-DGIN-------------------ESKYRAENLAGMKRQEGHQSVANNVQFLAYYLAQHDLINK------------EYPFLGF----------GKLLNFQTDFGIP---------DLDWKNRADPDEIMPEEVLPDPQIELLTE----
94311100|Betap|Ralstonia_metallidurans_CH34		-----------------ALVRRETLVSNLLPVTKLPERLYLAET-------------------PYRTAKDLGAALREANLRLEFIL---KNERILTVRDLTEPRYH-----NLCDRGTV-EDFGIKEWA--------ASPDPDRQRDFVSLMNSCLREKLRSMPEALRFDKAM---RCFFFPPS----ESNTPYDY-----AYRGDKKSTAREVFKELRNKQKKHLMGY-RHSAMKAQFYRFGSD---WYLEVTPTYFFTR-NGTE-------------------QSKWHEDWLKGIKELEKNGAIRGQLMMWADLLRNPPGLFDEGY-----------PFLDF----------GVPVTFGIDRGID---------DSAWASSDNIDKQQGETSSAPLFELG-------
84686801|Alpha|Rhodobacterales_bacterium_HTCC2654	-----------------ASSDVVRFASNLLPFSHLPEMIWHAGC-------------------TQSAAWRVIESAKKADMPCPPGHV--FDGRFYTLYDLASLSEKNL---TPFDPGDI-EAISLDELV----------ADEGGRNVFVKLLNDFVVGHICN-IGLYYDHRH----KRAYYTRT----DDEEERKI-----TYRARLKKATRTVVRP-RRKSEDQSILWYEHKALEFRLMDFGTD---WALALTSGYAFTR-NGYGQFI----------------NREKTNTLSTKRAAKDFNANAHNDATFWMSMIAEGNSELFALRPSGGATVEDFAPTISMHARLPTASYQESAFAFGEDDVGEFDDFQELAEELDQLSSLIDDELADQTESSEGNEDDD------
149175029|Planc|Planctomyces_maris_DSM_8797		-----------------SFDQQERLYTNLLPVKRLPKTLTYAKT-------------------RRKSATRIREEIEGYKPPFCI-----HDKHLYTLSDLRNEKNVLR---EVCDVNTI-EEMPFSAWM----------DDFDLRNHLVYMVNQLFGSHCYQ-CGLAYNRDF----KRTYFPRE----SDDDTDKSFSR--TWRSLRTKRDAPPRTV-VQFYKYGTFTFWRHLAAEFRFEQFGEK---WFLRITPKYLFTD-DGKKPC-----------------NPTLVGPYTTKLKAMEHNPQVLNHVLFWGQTLANGHSRIEMTL-FGETLVVIEPEPATV----------IAEFAIPFDPATH---------EEEPSSPQLTLFGLSDMEDDSNEY---------
consensus/90%   					........................hh.shh.l.thPt.hh.h........................t.....thh...............ttthhshh...t..............t.h.t.h....h................pt.hh.hh.thh...h....t....t.t..............................h.....................t.h...hp.uht..h..h......hhhhh.s.hhht..s........................t...t.htt.h...hstth.t.h.hh..hL.t..........................................................................................
consensus/85%   					........................hh.Nhh.l.thPt.hhhh.h......................t...h.thhtt.............ttthhshht..t..............t.h.t.h..t.h................pphhhthhppsh...htt..th...t.t.......hh.....................a.t...................tth.h.hp.uhth.h..h......hhhhlpsthhhs..st.......................t..tthhpthhth.hNtth.s.h.hhhthL.tt.......................................h.................................................
