# Supplementary material for: Prokaryotic homologs of Argonaute proteins are predicted to function as key components of a novel system of defense against mobile genetic elements
Source: Biol Direct. 2009 Aug 25;4:29. doi: 10.1186/1745-6150-4-29 (PMC2743648; doi:10.1186/1745-6150-4-29)
Supplement: Additional file 4 — Multiple alignment of uncharacterized N-terminal domain of proteins also containing C-terminal nuclease domain and associated with PIWI proteins. The provided alignment shows the previously undetected domain associated with PIWI proteins. [file 1745-6150-4-29-S4.ali]

218248697|Chroo|Cyanothece_sp-_PCC_8801			------------------MTNPLEQSFGYQLNYLSQYIEDNYNCQSPDSAFATYIFHC-TDSELPFD-PPSDDFINTINDTNISHSPVLSVIGYQ-LATGK-TFDKNIITKWKEGFNRLSKREVFTNDR-HTFFYRPIELLGIICGVNQLTDINYQD--LDWLKQTLVKGE--DKYKKNELWIFLLSFYASNILEIDWNPNRLPFLEEINLDDLALIKWLSCANISIIENF--RLSSFEKLNQILLERFLMGSLDIQNVPHAAILYFALKKTVLEVFQTNCDQYILENQTP-
168702708|Planc|Gemmata_obscuriglobus_UQM_2246		------------------MSTGRERLLSDSRVALERQIRTSANVDFADRLFAAWLLGV-DKFPFDDTVELQT---LVVERTR--SYRQVAALGFAALRMSP---SCSFRSELCEALVWLSQRPMTIVNTMAGFVLDPVALLGIASGIRCCGDAKVEELASNWMLRVLSARA---NLPMVAPWEQCLIAAVGYRLQLPNA------STVPSAPNIADCRLALRARGALPQTHVADSRADEAHLLPLLLGDSEEELGFARSVIRAAAFDVLKNGTVASGVVGEPNR
147677057|Clost|Pelotomaculum_thermopropionicum_SI	MEPRCHSWTHWADEVVLMSDTTSRLLIEDARKALVRRLVSVCGQRDLIEAYVGWILGDKTKEFVDFEAAALASKLRISEPGR--TYRDVAVLGFA-EHLSP---HLDTLYALRKGLDWMLGRRPFLPNREPDFEVDGIALLGMAVGILASGEWEKRKESEKWFIALLAETL---RRSRFELWDRSLIYAAQLLITKE---------STAEREITPDLALALAAKGFISVKE---DYERKALELIVNQPNY----AEQQVDVVATRLAALN--------------WLMRQVP-
222110534|Betap|Diaphorobacter_sp-_TPSY			-------------------------MLHEALRAVAAQAETLTSAGPVSIAFYHWVLGE-GLPAQQSAGMARELCEELSGGGR--SIHAVAALGFL-LSIDR-TLSDACRDSFAQGVDWLMGRSGDSQTALVSL-MQPLAHTGVLVGLSATADGVRWTKFGTWFASLYARLQ--PLLPAEVGWRHELLSMIKTRSEVGLD------GELTVVPASACAAVYVARRLADAAPA---VDDDFASRLLSRIKSV----VYDDPEQAAVDLAAFH--------------YLAQGAA-
225874784|Acido|Acidobacterium_capsulatum_ATCC_51196	--------------------MSQQLFLKPGLDKLRVAILEQNRPGSVEGLLAHHVLKDNIRFNIDWQVLCNEQWIEQHYRAA--TLDHVAALGYS-MWAFP---VYTMAEKLLEGFERIRERDAFKGEH-LSLARNSTRLLGIILGAKSLGDDGKET--LAWSRTVLEGMQQKGLSKDDPLFPYLYFRAWDIPIPLGVG-------RDLSLYMLSLQDWFVRHRMTESIPS---NQQLESSRQEILFQTATEP-RFESAAQAAFIWESVN-----------STLFQALGAA-
21225131|Actin|Streptomyces_coelicolor_A3-2-		----------MTSLEEPGATDPTGQLLTAQTSYLEELIRRANSPGNLDGLLAHYVLGG-RRLSFDWEVNPMTPTWLADNKDRFAHPHGLAGLGYG-LASFPSTASRTAREHLAAGLPALTRRNPFPPDG-VAFVNDARQVIGLALAVDAARDDVPRA--HDWLVEVLQD----PRLRAANTLLGLFHEHARQIVGIAPD-LRVDPRAVHDLVDAACFHWLTATAKSPLRTD---HDELRQLRSRLLSGIILTDTGQLPAPRAALLLDAVT-------------RIVTASVD-
84702442|Alpha|Parvularcula_bermudensis_HTCC2503	------------------------MDIASIKQAIRQ-------PSVQADKLPVHIDAC-CRFLSPWTKPSCE--IQGLESDG--SYRRIAAIGFA-LAQNR--QSETLQKAFVEGTQQLAGRVYFTLGRAPTVEVDGVALLGLAIGYNALTPSTMDD---GWLRVCLVQSV---AALQNDPWQYSLAKSAQATLGVSID----------KSDIDPVLRVAVAERKGDVIEE-----ELRGAAWCLLLENI----DEPEPTRRAALQGTFE--------------SCASALA-
116749910|delta|Syntrophobacter_fumaroxidans_MPOB	---------------MVPVNSTTDFLLADARAALQRWL-TFRPQSDLAISFSYWILRR--PSDAPETMTIVAEAMQRNGAQQ--DFQTVATLGFA-TAAGL--LGIDALPRLKQGLDRLAGRQPFVDEVPMSFCSDAVGILGVALGARSLADTFVEVKIAEWLSSFLRIIY---HLDGTENWQRWFFHAANGLLGSRIG------LSTPQDEHAEDVRVALGARGLLIAED---SQATYEQDQKVLKLVILEGAKEIPCERAAVRLAALE--------------CVVRSAP-
110639331|Bacte|Cytophaga_hutchinsonii_ATCC_33406	-------------------------MLTDLLKH----------AKDIEKSLF--------------------------------ETPSLQQYAFY-YIFNR-----DKLNTL--SVDELSGDEEILSAK----------------GYKSISPIEDELKIIK--RQPLKKGI---HYTSDCIKLVGIHLASQESIEDKID-DKFNNGSLKEKYFISKALPSYKKKLSDFLRE---STDTDEYHKVIDFVIN----EITSDDTEDSIFSIIRKDADAIDLLLINDYIMARGLD-
146279709|Alpha|Rhodobacter_sphaeroides_ATCC_17025	------------------MTSVVISATAALLQAATERLRASSRWPDPASALAYRMLVATGHPAPSFASLPVA--LPTASTLR--ITPEISAYGYL-LGEVR----SEGRVEWCHAIDHLRGREMYPADR-QTFAFNPLEIVGIAAGLSTLSVEDDRR---SWLVEAIRRGVSSGHFRT----PLSVFGANAAVGIIDHDALRLLPVLSLDVPNLSAAELLLVSGINFAFGT-LEPSLAQVVESALLDRILTRPVDLHDAAEAAAAYISVL---------RIRDRMLAPKAL-
							----------------------HHHHHHHHHHHHHHHH-H----HHHHHHHHHHHH--------HHHHHHHHHHHH---------HHHHHHHHHH-HH---------HHHHHHHHHHHHH------------EEE-HHHHHHHHHHHHHH---HHHHHHHHHHHHHHHHHH-----------HHHHHHHHHHHH--------------------HHHHHHH------------------HHHH-HHHHHH----------HHHHHHHHHH--------------HHHH----
