# Supplementary material for: Prokaryotic homologs of Argonaute proteins are predicted to function as key components of a novel system of defense against mobile genetic elements
Source: Biol Direct. 2009 Aug 25;4:29. doi: 10.1186/1745-6150-4-29 (PMC2743648; doi:10.1186/1745-6150-4-29)
Supplement: Additional file 5 — The list of all COGs implicated in antiphage defense. The data provided represent list of phage defense COGs of four distinct systems used for the Fisher Omnibus test. [file 1745-6150-4-29-S5.xls]

## Sheet: phage_defense
COG	COG definition	Type of the system (RM - restriction modification; Abi - abortive infection, CRISPR - CRISPR systems related, TA -toxin-antitoxin)
COG0116	Predicted N6-adenine-specific DNA methylase	RM
COG0182	Translation initiation factor eIF-2B alpha subunit	RM
COG0270	Site-specific DNA methylase	RM
COG0286	Type I restriction-modification system methyltransferase subunit	RM
COG0338	Site-specific DNA methylase	RM
COG0610	Type I site-specific restriction-modification system, R (restriction) subunit or related helicase	RM
COG0732	Restriction endonuclease S subunit	RM
COG0742	N6-adenine-specific methylase	RM
COG0827	Adenine-specific DNA methylase	RM
COG0863	DNA modification methylase	RM
COG1002	Type II restriction enzyme, methylase subunit	RM
COG1041	Predicted DNA modification methylase	RM
COG1061	DNA or RNA helicase of superfamily II	RM
COG1401	GTPase subunit of restriction endonuclease	RM
COG1403	Restriction endonuclease, McrA/HNH family	RM
COG1715	Restriction endonuclease	RM
COG1743	Adenine-specific DNA methylase containing a Zn-ribbon	RM
COG1787	Endonuclease, HJR/Mrr/RecB family	RM
COG2189	Adenine specific DNA methylase Mod	RM
COG2263	Predicted RNA methylase	RM
COG2810	Predicted type IV restriction endonuclease	RM
COG2852	Very-short-patch-repair endonuclease	RM
COG3183	Predicted restriction endonuclease	RM
COG3392	Adenine-specific DNA methylase	RM
COG3440	Predicted restriction endonuclease	RM
COG3587	Restriction endonuclease	RM
COG4096	Type I site-specific restriction-modification system, R (restriction) subunit or related helicase	RM
COG4748	Uncharacterized conserved protein	RM
COG4889	Predicted helicase	RM
COG4951	Uncharacterized protein conserved in bacteria	RM
COG4268	McrBC 5-methylcytosine restriction system component	RM
COG4823	Abortive infection bacteriophage resistance protein	Abi
COG5340	Predicted transcriptional regulator	Abi
COG4861	Uncharacterized protein conserved in bacteria	Abi
COG2253	Uncharacterized conserved protein	Abi
COG4849	Uncharacterized protein conserved in bacteria	Abi
COG4914	Predicted nucleotidyltransferase	Abi
COG1106	Predicted ATPase	Abi
COG3410	Uncharacterized conserved protein	Abi
COG4694	Uncharacterized protein conserved in bacteria	Abi
COG3344	Retron-type reverse transcriptase	Abi
COG1518	Putative nuclease/integrase	CRISPR
COG1343	RNA nuclease	CRISPR
COG1203	Helocase	CRISPR
COG1468	RecB-like nuclease	CRISPR
COG4343	RecB-like nuclease	CRISPR
COG1688	RAMP	CRISPR
COG1769	RAMP	CRISPR
COG1583	RAMP	CRISPR
COG1567	RAMP	CRISPR
COG1336	RAMP	CRISPR
COG1367	RAMP	CRISPR
COG1604	RAMP	CRISPR
COG1337	RAMP	CRISPR
COG1332	RAMP	CRISPR
COG5551	RAMP	CRISPR
COG1857	CRISPR system associated protein, COG1857 family	CRISPR
COG3649	CRISPR associated protein, COG1857 family	CRISPR
COG2254	HD-like nuclease	CRISPR
COG1353	Predicted polymerase	CRISPR
COG1517	CRISPR associated protein, COG1517 family	CRISPR
COG1421	CRISPR associated protein, COG1421 family	CRISPR
COG3337	CRISPR associated protein, COG3337 family	CRISPR
COG4006	CRISPR associated protein, COG4006 family	CRISPR
COG3513	CRISPR associated protein, containing HNH- and RuvC-like nuclease domain	CRISPR
COG0640	AT_HTH	TA
COG0864	AT_CopG	TA
COG1396	AT_HTH	TA
COG1476	AT_HTH	TA
COG1487	T_PIN	TA
COG1569	T_PIN	TA
COG1598	hicB	TA
COG1669	MNT	TA
COG1708	MNT	TA
COG1724	hicA	TA
COG1753	AT_new4	TA
COG1848	T_PIN	TA
COG1895	SNAD	TA
COG2002	AT_AbrB/MazE/PemI	TA
COG2026	T_RelE	TA
COG2161	AT_StbD_axe	TA
COG2184	T_Fic/Doc	TA
COG2250	SNAD	TA
COG2253	NT_new1?	TA
COG2336	AT_AbrB/MazE/PemI	TA
COG2337	T_MazF	TA
COG2361	SNAD	TA
COG2402	T_PIN	TA
COG2405	T_PIN	TA
COG2442	AT_HTH(new)	TA
COG2445	SNAD	TA
COG2856	T_IrrE	TA
COG2880	AT_AF0319	TA
COG2886	AT_HTH	TA
COG2929	T_new3	TA
COG2944	AT_HTH	TA
COG3041	T_RelE	TA
COG3077	AT_CopG	TA
COG3093	AT_HTH	TA
COG3177	T_Fic/Doc	TA
COG3514	AT_CopG	TA
COG3549	T_RelE	TA
COG3550	T_HipA	TA
COG3609	AT_CopG	TA
COG3636	AT_HTH	TA
COG3654	T_Fic/Doc	TA
COG3657	T_RelE	TA
COG3668	T_RelE	TA
COG3692	T_MazF	TA
COG3742	T_PIN	TA
COG3744	T_PIN	TA
COG3832	T_new5?	TA
COG3905	AT_CopG	TA
COG4113	T_PIN	TA
COG4115	T_RelE	TA
COG4118	AT_StbD	TA
COG4226	hicB	TA
COG4374	T_PIN	TA
COG4423	AT_CopG	TA
COG4453	AT_CopG	TA
COG4456	AT_AbrB/MazE/PemI	TA
COG4634	T_PIN	TA
COG4636	T_RecB	TA
COG4679	T_RelE	TA
COG4680	T_RelE_new2	TA
COG4683	T_RelE	TA
COG4691	AT_CopG	TA
COG4710	AT_CopG	TA
COG4737	T_RelE	TA
COG5302	AT_CcdA	TA
COG5304	AT_CopG	TA
COG5340	AT_COG2253	TA
COG5450	AT_CopG	TA
COG5499	AT_HTH	TA
COG5559	AT_HTH	TA
COG5573	T_PIN	TA
COG5606	AT_HTH	TA
COG5642	AT_HTH	TA
COG5654	T_new1	TA

## Sheet: mobilome_COGs
COG	COG definition
COG0582	Integrase
COG0675	Transposase
COG1511	Membrane protein related to phage infection protein
COG1662	Transposase and inactivated derivatives, IS1 family
COG1783	Phage terminase large subunit
COG1842	Phage shock protein A
COG1943	Transposase
COG1961	Site-specific recombinase, DNA invertase Pin homolog
COG1983	Phage shock protein C
COG2369	Uncharacterized protein, homolog of phage Mu protein gp30
COG2452	Predicted site-specific integrase-resolvase
COG2801	Transposase
COG2826	Transposase and inactivated derivatives, IS30 family
COG2842	Bacteriophage DNA transposition protein
COG2946	Putative phage replication protein RstA
COG2963	Transposase
COG3030	Protein affecting phage T7 exclusion by the F plasmid
COG3039	Transposase and inactivated derivatives, IS5 family
COG3293	Transposase
COG3299	Uncharacterized homolog of phage Mu protein gp47
COG3316	Transposase
COG3328	Transposase
COG3335	Transposase
COG3378	Phage associated DNA primase
COG3385	Transposase
COG3415	Transposase
COG3436	Transposase
COG3464	Transposase
COG3466	Putative transposon-encoded protein
COG3497	Phage tail sheath protein FI
COG3498	Phage tail tube protein FII
COG3499	Phage protein U
COG3500	Phage protein D
COG3547	Transposase
COG3561	Phage anti-repressor protein
COG3600	Uncharacterized phage-associated protein
COG3617	Prophage antirepressor
COG3628	Phage baseplate assembly protein W
COG3645	Uncharacterized phage-encoded protein
COG3646	Phage related anti-repressor protein
COG3666	Transposase
COG3676	Transposase
COG3677	Transposase
COG3728	Phage terminase, small subunit
COG3740	Phage head maturation protease
COG3747	Phage terminase, small subunit
COG3772	Phage-related lysozyme (muraminidase)
COG3941	Mu-like prophage protein
COG3948	Phage-related baseplate assembly protein
COG4195	Phage-related replication protein
COG4197	Uncharacterized protein conserved in bacteria, prophage-related
COG4220	Phage DNA packaging protein, Nu1 subunit of terminase
COG4228	Mu-like prophage DNA circulation protein
COG4373	Mu-like prophage FluMu protein gp28
COG4379	Mu-like prophage tail protein gpP
COG4381	Mu-like prophage protein gp46
COG4382	Mu-like prophage protein gp16
COG4383	Mu-like prophage protein gp29
COG4384	Mu-like prophage protein gp45
COG4385	Bacteriophage P2-related tail formation protein
COG4386	Mu-like prophage tail sheath protein gpL
COG4387	Mu-like prophage protein gp36
COG4388	Mu-like prophage I protein
COG4389	Site-specific recombinase
COG4396	Mu-like prophage host-nuclease inhibitor protein Gam
COG4397	Mu-like prophage major head subunit gpT
COG4416	Mu-like prophage protein Com
COG4422	Bacteriophage protein gp37
COG4518	Mu-like prophage FluMu protein gp41
COG4540	Phage P2 baseplate assembly protein gpV
COG4584	Transposase
COG4626	Phage terminase, large subunit
COG4644	Transposase and inactivated derivatives, TnpA family
COG4653	Predicted phage phi-C31 gp36 major capsid-like protein
COG4672	Phage-related protein
COG4679	Phage-related protein
COG4695	Phage portal protein
COG4718	Phage-related protein
COG4722	Phage-related putative tail protein
COG4723	Phage-related protein, tail component
COG4733	Phage-related protein, tail component
COG4824	Phage-related holin (Lysis protein)
COG4926	Phage-associated ATPase
COG4973	Site-specific recombinase XerC
COG4974	Site-specific recombinase XerD
COG5003	Mu-like prophage protein gp37
COG5004	P2-like prophage tail protein X
COG5005	Mu-like prophage protein gpG
COG5280	Phage-related minor tail protein
COG5281	Phage-related minor tail protein
COG5283	Phage-related tail protein
COG5301	Phage-related tail fibre protein
COG5362	Phage-related terminase
COG5377	Phage-related protein, endonuclease of lambda exonuclease family
COG5412	Phage-related protein
COG5421	Transposase
COG5433	Transposase
COG5511	Bacteriophage capsid protein
COG5518	Bacteriophage capsid portal protein
COG5525	Bacteriophage tail assembly protein
COG5527	Protein involved in initiation of plasmid replication
COG5534	Plasmid replication initiator protein
COG5558	Transposase
COG5562	Phage envelope protein
COG5565	Bacteriophage terminase large (ATPase) subunit and inactivated derivatives
COG5614	Bacteriophage head-tail adaptor
COG5655	Plasmid rolling circle replication initiator protein and truncated derivatives
COG5659	FOG: Transposase
