# Supplementary material for: Prokaryotic homologs of Argonaute proteins are predicted to function as key components of a novel system of defense against mobile genetic elements
Source: Biol Direct. 2009 Aug 25;4:29. doi: 10.1186/1745-6150-4-29 (PMC2743648; doi:10.1186/1745-6150-4-29)
Supplement: Additional file 6 — The data used for the Fisher Omnibus test. The file contains data and calculations for the Fisher Omnibus test. Each worksheet corresponds to the analysis of a distinct set of phage defense COGs (see also AF3_Ph_def_COGs.xls). On the left hand side are calculations for the whole set of genome. On the right hand side, highlighted in yellow, calculations for a representative set of genomes (closely related genomes were excluded). [file 1745-6150-4-29-S6.xls]

## Sheet: RM_ABI
	Genes in a partition	Number of positive genes in a partition	Number of genes in all windows containing pAgo gene	Number of postive genes in windows with pAGOs	FTP address for a partition				5.94608e-38												Genes in a partition	Number of positive genes in a partition	Number of genes in all windows containing pAgo gene	Number of postive genes in windows with pAGOs	FTP address for a partition				5.94608e-38
#===	149	1	20	0	/am/ftp-genomes/Bacteria/Sinorhizobium_medicae_WSM419/NC_009622.ptt	0.00671141	1	0	5.09671e-36	1		149	7	20	1	/am/ftp-genomes/Bacteria/Sinorhizobium_medicae_WSM419/NC_009622.ptt	1			#===	149	7	20	1	/am/ftp-genomes/Bacteria/Sinorhizobium_medicae_WSM419/NC_009622.ptt	0.00671141	1	0	5.09671e-36	2
#===	1529	2	20	0	/am/ftp-genomes/Bacteria/Aquifex_aeolicus/NC_000918.ptt	0.00130804	1	0	2.18434e-34	2		1529	7	20	0	/am/ftp-genomes/Bacteria/Aquifex_aeolicus/NC_000918.ptt	2			#===	1529	21	20	0	/am/ftp-genomes/Bacteria/Aquifex_aeolicus/NC_000918.ptt	0.00130804	1	0	2.18434e-34	3
#===	1687	12	20	0	/am/ftp-genomes/Bacteria/Methanopyrus_kandleri/NC_003551.ptt	0.00711322	1	0	6.24105e-33	3		1687	20	20	0	/am/ftp-genomes/Bacteria/Methanopyrus_kandleri/NC_003551.ptt	3			#===	1687	31	20	7	/am/ftp-genomes/Bacteria/Methanopyrus_kandleri/NC_003551.ptt	0.00711322	1	0	6.24105e-33	4
#===	176	1	20	0	/am/ftp-genomes/Bacteria/Beijerinckia_indica_ATCC_9039/NC_010580.ptt	0.00568182	1	0	1.33739e-31	4		176	10	20	2	/am/ftp-genomes/Bacteria/Beijerinckia_indica_ATCC_9039/NC_010580.ptt	4			#===	176	10	20	2	/am/ftp-genomes/Bacteria/Beijerinckia_indica_ATCC_9039/NC_010580.ptt	0.00568182	1	0	1.33739e-31	5
#===	1976	11	20	0	/am/ftp-genomes/Bacteria/Thermococcus_onnurineus_NA1/NC_011529.ptt	0.0055668	1	0	2.2927e-30	5		1976	25	20	0	/am/ftp-genomes/Bacteria/Thermococcus_onnurineus_NA1/NC_011529.ptt	5			#===	1976	38	20	0	/am/ftp-genomes/Bacteria/Thermococcus_onnurineus_NA1/NC_011529.ptt	0.0055668	1	0	2.2927e-30	6
#===	2125	12	20	0	/am/ftp-genomes/Bacteria/Pyrococcus_furiosus/NC_003413.ptt	0.00564706	1	0	3.27533e-29	6		2125	39	20	0	/am/ftp-genomes/Bacteria/Pyrococcus_furiosus/NC_003413.ptt	6			#===	2125	60	20	0	/am/ftp-genomes/Bacteria/Pyrococcus_furiosus/NC_003413.ptt	0.00564706	1	0	3.27533e-29	7
#===	228	0	20	0	/am/ftp-genomes/Bacteria/Thermus_thermophilus_HB27/NC_005838.ptt	0	1	0	4.01066e-28	7		228	9	20	2	/am/ftp-genomes/Bacteria/Thermus_thermophilus_HB27/NC_005838.ptt	7			#===	228	28	20	2	/am/ftp-genomes/Bacteria/Thermus_thermophilus_HB27/NC_005838.ptt	0	1	0	4.01066e-28	8
#===	2420	11	20	0	/am/ftp-genomes/Bacteria/Archaeoglobus_fulgidus/NC_000917.ptt	0.00454545	1	0	4.2972e-27	8		2420	86	20	0	/am/ftp-genomes/Bacteria/Archaeoglobus_fulgidus/NC_000917.ptt	8			#===	2420	107	20	0	/am/ftp-genomes/Bacteria/Archaeoglobus_fulgidus/NC_000917.ptt	0.00454545	1	0	4.2972e-27	9
#===	2476	21	20	0	/am/ftp-genomes/Bacteria/Thermosynechococcus_elongatus/NC_004113.ptt	0.00848142	1	0	4.09263e-26	9		2476	27	20	0	/am/ftp-genomes/Bacteria/Thermosynechococcus_elongatus/NC_004113.ptt	9			#===	2476	27	20	0	/am/ftp-genomes/Bacteria/Thermosynechococcus_elongatus/NC_004113.ptt	0.00848142	1	0	4.09263e-26	10
#===	251	1	20	0	/am/ftp-genomes/Bacteria/Thermus_thermophilus_HB8/NC_006462.ptt	0.00398406	1	0	3.50802e-25	10		251	10	20	2	/am/ftp-genomes/Bacteria/Thermus_thermophilus_HB8/NC_006462.ptt	10			#===	2527	39	20	2	/am/ftp-genomes/Bacteria/Synechococcus_elongatus_PCC_6301/NC_006576.ptt	0.00435299	1	0	3.18911e-25	11
#===	2527	11	20	0	/am/ftp-genomes/Bacteria/Synechococcus_elongatus_PCC_6301/NC_006576.ptt	0.00435299	1	0	2.73356e-24	11		2527	39	20	2	/am/ftp-genomes/Bacteria/Synechococcus_elongatus_PCC_6301/NC_006576.ptt	11			#===	283	9	20	1	/am/ftp-genomes/Bacteria/Mycobacterium_KMS/NC_008703.ptt	0.00706714	1	0	1.82237e-24	12
#===	2612	11	20	0	/am/ftp-genomes/Bacteria/Synechococcus_elongatus_PCC_7942/NC_007604.ptt	0.00421133	1	0	1.95257e-23	12		2612	39	20	1	/am/ftp-genomes/Bacteria/Synechococcus_elongatus_PCC_7942/NC_007604.ptt	12			#===	2832	59	20	1	/am/ftp-genomes/Bacteria/Anoxybacillus_flavithermus_WK1/NC_011567.ptt	0.00670904	1	0	9.76285e-24	13
#===	2760	8	20	0	/am/ftp-genomes/Bacteria/Cyanobacteria_bacterium_Yellowstone_A-Prime/NC_007775.ptt	0.00289855	1	0	1.28743e-22	13		2760	30	20	0	/am/ftp-genomes/Bacteria/Cyanobacteria_bacterium_Yellowstone_A-Prime/NC_007775.ptt	13			#===	2862	51	20	0	/am/ftp-genomes/Bacteria/Cyanobacteria_bacterium_Yellowstone_B-Prime/NC_007776.ptt	0.00279525	1	0	4.92251e-23	14
#===	2823	18	20	0	/am/ftp-genomes/Bacteria/Synechococcus_PCC_7002/NC_010475.ptt	0.0063762	1	0	7.88231e-22	14		2823	75	20	0	/am/ftp-genomes/Bacteria/Synechococcus_PCC_7002/NC_010475.ptt	14			#===	3601	31	20	1	/am/ftp-genomes/Bacteria/Ralstonia_metallidurans_CH34/NC_007973.ptt	0.00333241	1	0	2.34409e-22	15
#===	283	2	20	0	/am/ftp-genomes/Bacteria/Mycobacterium_KMS/NC_008703.ptt	0.00706714	1	0	4.50424e-21	15		283	9	20	1	/am/ftp-genomes/Bacteria/Mycobacterium_KMS/NC_008703.ptt	15			#===	3785	44	20	0	/am/ftp-genomes/Bacteria/Cytophaga_hutchinsonii_ATCC_33406/NC_008255.ptt	0.00369881	1	0	1.0575e-21	16
#===	2832	19	20	0	/am/ftp-genomes/Bacteria/Anoxybacillus_flavithermus_WK1/NC_011567.ptt	0.00670904	1	0	2.41302e-20	16		2832	53	20	1	/am/ftp-genomes/Bacteria/Anoxybacillus_flavithermus_WK1/NC_011567.ptt	16			#===	4039	33	20	1	/am/ftp-genomes/Bacteria/Stenotrophomonas_maltophilia_R551_3/NC_011071.ptt	0.00247586	1	0	4.5322e-21	17
#===	2862	8	20	0	/am/ftp-genomes/Bacteria/Cyanobacteria_bacterium_Yellowstone_B-Prime/NC_007776.ptt	0.00279525	1	0	1.21667e-19	17		2862	37	20	0	/am/ftp-genomes/Bacteria/Cyanobacteria_bacterium_Yellowstone_B-Prime/NC_007776.ptt	17			#===	4064	60	20	0	/am/ftp-genomes/Bacteria/Syntrophobacter_fumaroxidans_MPOB/NC_008554.ptt	0.00615157	1	0	1.8499e-20	18
#===	3601	12	20	0	/am/ftp-genomes/Bacteria/Ralstonia_metallidurans_CH34/NC_007973.ptt	0.00333241	1	0	5.79373e-19	18		3601	31	20	1	/am/ftp-genomes/Bacteria/Ralstonia_metallidurans_CH34/NC_007973.ptt	18			#===	4111	42	20	1	/am/ftp-genomes/Bacteria/Shewanella_ANA-3/NC_008577.ptt	0.00510825	1	0	7.20752e-20	19
#===	3785	14	20	0	/am/ftp-genomes/Bacteria/Cytophaga_hutchinsonii_ATCC_33406/NC_008255.ptt	0.00369881	1	0	2.61375e-18	19		3785	43	20	0	/am/ftp-genomes/Bacteria/Cytophaga_hutchinsonii_ATCC_33406/NC_008255.ptt	19			#===	4397	76	20	1	/am/ftp-genomes/Bacteria/Rhodopseudomonas_palustris_BisB5/NC_007958.ptt	0.00341142	1	0	2.68607e-19	20
#===	4039	10	20	0	/am/ftp-genomes/Bacteria/Stenotrophomonas_maltophilia_R551_3/NC_011071.ptt	0.00247586	1	0	1.1202e-17	20		4039	33	20	1	/am/ftp-genomes/Bacteria/Stenotrophomonas_maltophilia_R551_3/NC_011071.ptt	20			#===	4430	42	20	2	/am/ftp-genomes/Bacteria/Burkholderia_xenovorans_LB400/NC_007951.ptt	0.003386	1	0	9.59324e-19	21
#===	4064	25	20	0	/am/ftp-genomes/Bacteria/Syntrophobacter_fumaroxidans_MPOB/NC_008554.ptt	0.00615157	1	0	4.57229e-17	21		4064	51	20	0	/am/ftp-genomes/Bacteria/Syntrophobacter_fumaroxidans_MPOB/NC_008554.ptt	21			#===	4540	122	20	2	/am/ftp-genomes/Bacteria/Methanosarcina_acetivorans/NC_003552.ptt	0.00792952	1	0	3.28916e-18	22
#===	4111	21	20	0	/am/ftp-genomes/Bacteria/Shewanella_ANA-3/NC_008577.ptt	0.00510825	1	0	1.78144e-16	22		4111	42	20	1	/am/ftp-genomes/Bacteria/Shewanella_ANA-3/NC_008577.ptt	22			#===	6312	419	20	1	/am/ftp-genomes/Bacteria/Microcystis_aeruginosa_NIES_843/NC_010296.ptt	0.0129911	1	0	1.08435e-17	23
#===	4397	15	20	0	/am/ftp-genomes/Bacteria/Rhodopseudomonas_palustris_BisB5/NC_007958.ptt	0.00341142	1	0	6.63899e-16	23		4397	74	20	1	/am/ftp-genomes/Bacteria/Rhodopseudomonas_palustris_BisB5/NC_007958.ptt	23			#===	6717	59	20	0	/am/ftp-genomes/Bacteria/Bradyrhizobium_ORS278/NC_009445.ptt	0.00223314	1	0	3.44244e-17	24
#===	4430	15	20	0	/am/ftp-genomes/Bacteria/Burkholderia_xenovorans_LB400/NC_007951.ptt	0.003386	1	0	2.3711e-15	24		4430	42	20	2	/am/ftp-genomes/Bacteria/Burkholderia_xenovorans_LB400/NC_007951.ptt	24			#===	6743	86	20	0	/am/ftp-genomes/Bacteria/Mesorhizobium_loti/NC_002678.ptt	0.00163132	1	0	1.05382e-16	25
#===	4540	36	20	0	/am/ftp-genomes/Bacteria/Methanosarcina_acetivorans/NC_003552.ptt	0.00792952	1	0	8.12961e-15	25		4540	110	20	2	/am/ftp-genomes/Bacteria/Methanosarcina_acetivorans/NC_003552.ptt	25			#===	802	10	20	0	/am/ftp-genomes/Bacteria/Rhodobacter_sphaeroides_ATCC_17025/NC_009429.ptt	0.00872818	1	0	3.11479e-16	26
#===	6312	82	20	0	/am/ftp-genomes/Bacteria/Microcystis_aeruginosa_NIES_843/NC_010296.ptt	0.0129911	1	0	2.68013e-14	26		6312	413	20	1	/am/ftp-genomes/Bacteria/Microcystis_aeruginosa_NIES_843/NC_010296.ptt	26			#===	166	6	20	1	/am/ftp-genomes/Bacteria/Haloarcula_marismortui_ATCC_43049/NC_006394.ptt	0.0120482	0.215279	-1.53582	8.89953e-16	27
#===	6717	15	20	0	/am/ftp-genomes/Bacteria/Bradyrhizobium_ORS278/NC_009445.ptt	0.00223314	1	0	8.50846e-14	27		6717	59	20	0	/am/ftp-genomes/Bacteria/Bradyrhizobium_ORS278/NC_009445.ptt	27			#===	1729	75	20	2	/am/ftp-genomes/Bacteria/Methanococcus_jannaschii/NC_000909.ptt	0.0115674	0.207606	-1.57212	2.46073e-15	28
#===	6743	11	20	0	/am/ftp-genomes/Bacteria/Mesorhizobium_loti/NC_002678.ptt	0.00163132	1	0	2.60467e-13	28		6743	86	20	0	/am/ftp-genomes/Bacteria/Mesorhizobium_loti/NC_002678.ptt	28			#===	2918	103	20	2	/am/ftp-genomes/Bacteria/Pelotomaculum_thermopropionicum_SI/NC_009454.ptt	0.00959561	0.175385	-1.74077	6.59135e-15	29
#===	802	7	20	0	/am/ftp-genomes/Bacteria/Rhodobacter_sphaeroides_ATCC_17025/NC_009429.ptt	0.00872818	1	0	7.69864e-13	29		802	10	20	0	/am/ftp-genomes/Bacteria/Rhodobacter_sphaeroides_ATCC_17025/NC_009429.ptt	29			#===	4124	106	20	1	/am/ftp-genomes/Bacteria/Aromatoleum_aromaticum_EbN1/NC_006513.ptt	0.00824442	0.152591	-1.87999	1.71206e-14	30
#===	166	2	20	1	/am/ftp-genomes/Bacteria/Haloarcula_marismortui_ATCC_43049/NC_006394.ptt	0.0120482	0.215279	-1.53582	2.19964e-12	30		166	6	20	1	/am/ftp-genomes/Bacteria/Haloarcula_marismortui_ATCC_43049/NC_006394.ptt	30			#===	4128	52	20	2	/am/ftp-genomes/Bacteria/Pseudomonas_stutzeri_A1501/NC_009434.ptt	0.00775194	0.144135	-1.937	4.31618e-14	31
#===	1729	20	20	1	/am/ftp-genomes/Bacteria/Methanococcus_jannaschii/NC_000909.ptt	0.0115674	0.207606	-1.57212	6.08204e-12	31		1729	59	20	2	/am/ftp-genomes/Bacteria/Methanococcus_jannaschii/NC_000909.ptt	31			#===	2825	118	20	3	/am/ftp-genomes/Bacteria/Sulfolobus_tokodaii/NC_003106.ptt	0.00495575	0.0945846	-2.35826	1.05704e-13	32
#===	2918	28	20	1	/am/ftp-genomes/Bacteria/Pelotomaculum_thermopropionicum_SI/NC_009454.ptt	0.00959561	0.175385	-1.74077	1.62914e-11	32		2918	83	20	2	/am/ftp-genomes/Bacteria/Pelotomaculum_thermopropionicum_SI/NC_009454.ptt	32			#===	4850	61	20	1	/am/ftp-genomes/Bacteria/Sphingomonas_wittichii_RW1/NC_009511.ptt	0.0028866	0.0561759	-2.87927	2.5168e-13	33
#===	4124	34	20	1	/am/ftp-genomes/Bacteria/Aromatoleum_aromaticum_EbN1/NC_006513.ptt	0.00824442	0.152591	-1.87999	4.2316e-11	33		4124	102	20	1	/am/ftp-genomes/Bacteria/Aromatoleum_aromaticum_EbN1/NC_006513.ptt	33			#===	7769	80	20	3	/am/ftp-genomes/Bacteria/Streptomyces_coelicolor/NC_003888.ptt	0.00283177	0.0551373	-2.89793	5.8305e-13	34
#===	4128	32	20	1	/am/ftp-genomes/Bacteria/Pseudomonas_stutzeri_A1501/NC_009434.ptt	0.00775194	0.144135	-1.937	1.0668e-10	34		4128	47	20	2	/am/ftp-genomes/Bacteria/Pseudomonas_stutzeri_A1501/NC_009434.ptt	34			#===	630	14	20	2	/am/ftp-genomes/Bacteria/Methylibium_petroleiphilum_PM1/NC_008826.ptt	0.0174603	0.047043	-3.05669	1.31517e-12	35
#===	2825	14	20	1	/am/ftp-genomes/Bacteria/Sulfolobus_tokodaii/NC_003106.ptt	0.00495575	0.0945846	-2.35826	2.61262e-10	35		2825	86	20	3	/am/ftp-genomes/Bacteria/Sulfolobus_tokodaii/NC_003106.ptt	35			#===	356	7	20	3	/am/ftp-genomes/Bacteria/Rhizobium_etli_CIAT_652/NC_010996.ptt	0.00842697	0.0121989	-4.40641	2.89052e-12	36
#===	4850	14	20	1	/am/ftp-genomes/Bacteria/Sphingomonas_wittichii_RW1/NC_009511.ptt	0.0028866	0.0561759	-2.87927	6.22061e-10	36		4850	61	20	1	/am/ftp-genomes/Bacteria/Sphingomonas_wittichii_RW1/NC_009511.ptt	36			#===	2469	121	20	3	/am/ftp-genomes/Bacteria/Chlorobium_phaeobacteroides_BS1/NC_010831.ptt	0.0157959	0.00367385	-5.60652	6.19406e-12	37
#===	7769	22	20	1	/am/ftp-genomes/Bacteria/Streptomyces_coelicolor/NC_003888.ptt	0.00283177	0.0551373	-2.89793	1.44109e-09	37		7769	80	20	3	/am/ftp-genomes/Bacteria/Streptomyces_coelicolor/NC_003888.ptt	37			#===	4746	63	20	2	/am/ftp-genomes/Bacteria/Xanthobacter_autotrophicus_Py2/NC_009720.ptt	0.00442478	0.0035279	-5.64705	1.29494e-11	38
#===	630	11	20	2	/am/ftp-genomes/Bacteria/Methylibium_petroleiphilum_PM1/NC_008826.ptt	0.0174603	0.047043	-3.05669	3.25062e-09	38		630	14	20	2	/am/ftp-genomes/Bacteria/Methylibium_petroleiphilum_PM1/NC_008826.ptt	38			#===	4357	209	20	4	/am/ftp-genomes/Bacteria/Geobacter_uraniumreducens_Rf4/NC_009483.ptt	0.0130824	0.00216053	-6.1374	2.64278e-11	39
#===	356	3	20	2	/am/ftp-genomes/Bacteria/Rhizobium_etli_CIAT_652/NC_010996.ptt	0.00842697	0.0121989	-4.40641	7.14433e-09	39		356	7	20	3	/am/ftp-genomes/Bacteria/Rhizobium_etli_CIAT_652/NC_010996.ptt	39			#===	1458	18	20	5	/am/ftp-genomes/Bacteria/Dehalococcoides_CBDB1/NC_007356.ptt	0.0048011	0.000118671	-9.03915	5.26808e-11	40
#===	2469	39	20	3	/am/ftp-genomes/Bacteria/Chlorobium_phaeobacteroides_BS1/NC_010831.ptt	0.0157959	0.00367385	-5.60652	1.53095e-08	40		2469	114	20	3	/am/ftp-genomes/Bacteria/Chlorobium_phaeobacteroides_BS1/NC_010831.ptt	40			#===	3754	66	20	3	/am/ftp-genomes/Bacteria/Cellvibrio_japonicus_Ueda107/NC_010995.ptt	0.00479489	0.00011822	-9.04296	1.02626e-10	41
#===	4746	21	20	2	/am/ftp-genomes/Bacteria/Xanthobacter_autotrophicus_Py2/NC_009720.ptt	0.00442478	0.0035279	-5.64705	3.20063e-08	41		4746	63	20	2	/am/ftp-genomes/Bacteria/Xanthobacter_autotrophicus_Py2/NC_009720.ptt	41			#===	3445	47	20	9	/am/ftp-genomes/Bacteria/Geobacter_sulfurreducens/NC_002939.ptt	0.00493469	5.22193e-12	-25.9782	1.95482e-10	42
#===	4357	57	20	3	/am/ftp-genomes/Bacteria/Geobacter_uraniumreducens_Rf4/NC_009483.ptt	0.0130824	0.00216053	-6.1374	6.532e-08	42		4357	205	20	4	/am/ftp-genomes/Bacteria/Geobacter_uraniumreducens_Rf4/NC_009483.ptt	42
#===	1458	7	20	3	/am/ftp-genomes/Bacteria/Dehalococcoides_CBDB1/NC_007356.ptt	0.0048011	0.000118671	-9.03915	1.30208e-07	43		1458	16	20	5	/am/ftp-genomes/Bacteria/Dehalococcoides_CBDB1/NC_007356.ptt	43										5.94608e-38	-85.7155	4.01577e-10
#===	3754	18	20	3	/am/ftp-genomes/Bacteria/Cellvibrio_japonicus_Ueda107/NC_010995.ptt	0.00479489	0.00011822	-9.04296	2.53655e-07	44		3754	61	20	3	/am/ftp-genomes/Bacteria/Cellvibrio_japonicus_Ueda107/NC_010995.ptt	44
#===	3445	17	20	7	/am/ftp-genomes/Bacteria/Geobacter_sulfurreducens/NC_002939.ptt	0.00493469	5.22193e-12	-25.9782	4.8316e-07	45		3445	42	20	9	/am/ftp-genomes/Bacteria/Geobacter_sulfurreducens/NC_002939.ptt	45
							5.94608e-38	-85.7155	5.09393e-07

## Sheet: TA_RM_ABI
		Genes in a partition	Number of positive genes in a partition	Number of genes in all windows containing pAgo gene	Number of postive genes in windows with pAGOs	FTP address for a partition			3.93602e-49												Genes in a partition	Number of positive genes in a partition	Number of genes in all windows containing pAgo gene	Number of postive genes in windows with pAGOs	FTP address for a partition				8.0363e-48
#===	149	7	20	1	/am/ftp-genomes/Bacteria/Sinorhizobium_medicae_WSM419/NC_009622.ptt	0.0469799	0.618019	-0.481236	4.38695e-47	1		149	7	20	1	/am/ftp-genomes/Bacteria/Sinorhizobium_medicae_WSM419/NC_009622.ptt	1			#===	149	7	20	1	/am/ftp-genomes/Bacteria/Sinorhizobium_medicae_WSM419/NC_009622.ptt	0.0469799	0.618019	-0.481236	4.38695e-47	2
#===	1529	7	20	0	/am/ftp-genomes/Bacteria/Aquifex_aeolicus/NC_000918.ptt	0.00457816	1	0	2.44477e-45	2		1529	7	20	0	/am/ftp-genomes/Bacteria/Aquifex_aeolicus/NC_000918.ptt	2			#===	1529	21	20	0	/am/ftp-genomes/Bacteria/Aquifex_aeolicus/NC_000918.ptt	0.00457816	1	0	2.44477e-45	3
#===	1687	20	20	0	/am/ftp-genomes/Bacteria/Methanopyrus_kandleri/NC_003551.ptt	0.0118554	1	0	9.08285e-44	3		1687	20	20	0	/am/ftp-genomes/Bacteria/Methanopyrus_kandleri/NC_003551.ptt	3			#===	1687	31	20	7	/am/ftp-genomes/Bacteria/Methanopyrus_kandleri/NC_003551.ptt	0.0118554	1	0	9.08285e-44	4
#===	176	10	20	2	/am/ftp-genomes/Bacteria/Beijerinckia_indica_ATCC_9039/NC_010580.ptt	0.0568182	0.315645	-1.15314	2.53086e-42	4		176	10	20	2	/am/ftp-genomes/Bacteria/Beijerinckia_indica_ATCC_9039/NC_010580.ptt	4			#===	176	10	20	2	/am/ftp-genomes/Bacteria/Beijerinckia_indica_ATCC_9039/NC_010580.ptt	0.0568182	0.315645	-1.15314	2.53086e-42	5
#===	1976	25	20	0	/am/ftp-genomes/Bacteria/Thermococcus_onnurineus_NA1/NC_011529.ptt	0.0126518	1	0	5.64161e-41	5		1976	25	20	0	/am/ftp-genomes/Bacteria/Thermococcus_onnurineus_NA1/NC_011529.ptt	5			#===	1976	38	20	0	/am/ftp-genomes/Bacteria/Thermococcus_onnurineus_NA1/NC_011529.ptt	0.0126518	1	0	5.64161e-41	6
#===	2125	39	20	0	/am/ftp-genomes/Bacteria/Pyrococcus_furiosus/NC_003413.ptt	0.0183529	1	0	1.04799e-39	6		2125	39	20	0	/am/ftp-genomes/Bacteria/Pyrococcus_furiosus/NC_003413.ptt	6			#===	2125	60	20	0	/am/ftp-genomes/Bacteria/Pyrococcus_furiosus/NC_003413.ptt	0.0183529	1	0	1.04799e-39	7
#===	228	9	20	2	/am/ftp-genomes/Bacteria/Thermus_thermophilus_HB27/NC_005838.ptt	0.0394737	0.185832	-1.68291	1.66865e-38	7		228	9	20	2	/am/ftp-genomes/Bacteria/Thermus_thermophilus_HB27/NC_005838.ptt	7			#===	228	28	20	2	/am/ftp-genomes/Bacteria/Thermus_thermophilus_HB27/NC_005838.ptt	0.0394737	0.185832	-1.68291	1.66865e-38	8
#===	2420	86	20	0	/am/ftp-genomes/Bacteria/Archaeoglobus_fulgidus/NC_000917.ptt	0.0355372	1	0	2.32477e-37	8		2420	86	20	0	/am/ftp-genomes/Bacteria/Archaeoglobus_fulgidus/NC_000917.ptt	8			#===	2420	107	20	0	/am/ftp-genomes/Bacteria/Archaeoglobus_fulgidus/NC_000917.ptt	0.0355372	1	0	2.32477e-37	9
#===	2476	27	20	0	/am/ftp-genomes/Bacteria/Thermosynechococcus_elongatus/NC_004113.ptt	0.0109047	1	0	2.87901e-36	9		2476	27	20	0	/am/ftp-genomes/Bacteria/Thermosynechococcus_elongatus/NC_004113.ptt	9			#===	2476	27	20	0	/am/ftp-genomes/Bacteria/Thermosynechococcus_elongatus/NC_004113.ptt	0.0109047	1	0	2.87901e-36	10
#===	251	10	20	2	/am/ftp-genomes/Bacteria/Thermus_thermophilus_HB8/NC_006462.ptt	0.0398406	0.188501	-1.66865	3.20884e-35	10		251	10	20	2	/am/ftp-genomes/Bacteria/Thermus_thermophilus_HB8/NC_006462.ptt	10			#===	2527	39	20	2	/am/ftp-genomes/Bacteria/Synechococcus_elongatus_PCC_6301/NC_006576.ptt	0.0154333	0.0376471	-3.2795	2.91713e-35	11
#===	2527	39	20	2	/am/ftp-genomes/Bacteria/Synechococcus_elongatus_PCC_6301/NC_006576.ptt	0.0154333	0.0376471	-3.2795	3.25133e-34	11		2527	39	20	2	/am/ftp-genomes/Bacteria/Synechococcus_elongatus_PCC_6301/NC_006576.ptt	11			#===	283	9	20	1	/am/ftp-genomes/Bacteria/Mycobacterium_KMS/NC_008703.ptt	0.0318021	0.476059	-0.742214	2.16755e-34	12
#===	2612	39	20	1	/am/ftp-genomes/Bacteria/Synechococcus_elongatus_PCC_7942/NC_007604.ptt	0.0149311	0.259829	-1.34773	3.01985e-33	12		2612	39	20	1	/am/ftp-genomes/Bacteria/Synechococcus_elongatus_PCC_7942/NC_007604.ptt	12			#===	2832	59	20	1	/am/ftp-genomes/Bacteria/Anoxybacillus_flavithermus_WK1/NC_011567.ptt	0.0187147	0.31466	-1.15626	1.50992e-33	13
#===	2760	30	20	0	/am/ftp-genomes/Bacteria/Cyanobacteria_bacterium_Yellowstone_A-Prime/NC_007775.ptt	0.0108696	1	0	2.58909e-32	13		2760	30	20	0	/am/ftp-genomes/Bacteria/Cyanobacteria_bacterium_Yellowstone_A-Prime/NC_007775.ptt	13			#===	2862	51	20	0	/am/ftp-genomes/Bacteria/Cyanobacteria_bacterium_Yellowstone_B-Prime/NC_007776.ptt	0.012928	1	0	9.89946e-33	14
#===	2823	75	20	0	/am/ftp-genomes/Bacteria/Synechococcus_PCC_7002/NC_010475.ptt	0.0265675	1	0	2.06122e-31	14		2823	75	20	0	/am/ftp-genomes/Bacteria/Synechococcus_PCC_7002/NC_010475.ptt	14			#===	3601	31	20	1	/am/ftp-genomes/Bacteria/Ralstonia_metallidurans_CH34/NC_007973.ptt	0.00860872	0.158795	-1.84014	6.12977e-32	15
#===	283	9	20	1	/am/ftp-genomes/Bacteria/Mycobacterium_KMS/NC_008703.ptt	0.0318021	0.476059	-0.742214	1.53158e-30	15		283	9	20	1	/am/ftp-genomes/Bacteria/Mycobacterium_KMS/NC_008703.ptt	15			#===	3785	44	20	0	/am/ftp-genomes/Bacteria/Cytophaga_hutchinsonii_ATCC_33406/NC_008255.ptt	0.0113606	1	0	3.5958e-31	16
#===	2832	53	20	1	/am/ftp-genomes/Bacteria/Anoxybacillus_flavithermus_WK1/NC_011567.ptt	0.0187147	0.31466	-1.15626	1.0669e-29	16		2832	53	20	1	/am/ftp-genomes/Bacteria/Anoxybacillus_flavithermus_WK1/NC_011567.ptt	16			#===	4039	33	20	1	/am/ftp-genomes/Bacteria/Stenotrophomonas_maltophilia_R551_3/NC_011071.ptt	0.00817034	0.151324	-1.88833	2.00388e-30	17
#===	2862	37	20	0	/am/ftp-genomes/Bacteria/Cyanobacteria_bacterium_Yellowstone_B-Prime/NC_007776.ptt	0.012928	1	0	6.99488e-29	17		2862	37	20	0	/am/ftp-genomes/Bacteria/Cyanobacteria_bacterium_Yellowstone_B-Prime/NC_007776.ptt	17			#===	4064	60	20	0	/am/ftp-genomes/Bacteria/Syntrophobacter_fumaroxidans_MPOB/NC_008554.ptt	0.0125492	1	0	1.06355e-29	18
#===	3601	31	20	1	/am/ftp-genomes/Bacteria/Ralstonia_metallidurans_CH34/NC_007973.ptt	0.00860872	0.158795	-1.84014	4.33125e-28	18		3601	31	20	1	/am/ftp-genomes/Bacteria/Ralstonia_metallidurans_CH34/NC_007973.ptt	18			#===	4111	42	20	1	/am/ftp-genomes/Bacteria/Shewanella_ANA-3/NC_008577.ptt	0.0102165	0.185663	-1.68382	5.38816e-29	19
#===	3785	43	20	0	/am/ftp-genomes/Bacteria/Cytophaga_hutchinsonii_ATCC_33406/NC_008255.ptt	0.0113606	1	0	2.54077e-27	19		3785	43	20	0	/am/ftp-genomes/Bacteria/Cytophaga_hutchinsonii_ATCC_33406/NC_008255.ptt	19			#===	4397	76	20	1	/am/ftp-genomes/Bacteria/Rhodopseudomonas_palustris_BisB5/NC_007958.ptt	0.0168297	0.287844	-1.24534	2.61107e-28	20
#===	4039	33	20	1	/am/ftp-genomes/Bacteria/Stenotrophomonas_maltophilia_R551_3/NC_011071.ptt	0.00817034	0.151324	-1.88833	1.41593e-26	20		4039	33	20	1	/am/ftp-genomes/Bacteria/Stenotrophomonas_maltophilia_R551_3/NC_011071.ptt	20			#===	4430	42	20	2	/am/ftp-genomes/Bacteria/Burkholderia_xenovorans_LB400/NC_007951.ptt	0.00948081	0.0152481	-4.1833	1.21258e-27	21
#===	4064	51	20	0	/am/ftp-genomes/Bacteria/Syntrophobacter_fumaroxidans_MPOB/NC_008554.ptt	0.0125492	1	0	7.51496e-26	21		4064	51	20	0	/am/ftp-genomes/Bacteria/Syntrophobacter_fumaroxidans_MPOB/NC_008554.ptt	21			#===	4540	122	20	2	/am/ftp-genomes/Bacteria/Methanosarcina_acetivorans/NC_003552.ptt	0.0242291	0.0836376	-2.48126	5.40602e-27	22
#===	4111	42	20	1	/am/ftp-genomes/Bacteria/Shewanella_ANA-3/NC_008577.ptt	0.0102165	0.185663	-1.68382	3.80723e-25	22		4111	42	20	1	/am/ftp-genomes/Bacteria/Shewanella_ANA-3/NC_008577.ptt	22			#===	6312	419	20	1	/am/ftp-genomes/Bacteria/Microcystis_aeruginosa_NIES_843/NC_010296.ptt	0.0654309	0.741638	-0.298894	2.31745e-26	23
#===	4397	74	20	1	/am/ftp-genomes/Bacteria/Rhodopseudomonas_palustris_BisB5/NC_007958.ptt	0.0168297	0.287844	-1.24534	1.84496e-24	23		4397	74	20	1	/am/ftp-genomes/Bacteria/Rhodopseudomonas_palustris_BisB5/NC_007958.ptt	23			#===	6717	59	20	0	/am/ftp-genomes/Bacteria/Bradyrhizobium_ORS278/NC_009445.ptt	0.00878368	1	0	9.56646e-26	24
#===	4430	42	20	2	/am/ftp-genomes/Bacteria/Burkholderia_xenovorans_LB400/NC_007951.ptt	0.00948081	0.0152481	-4.1833	8.56803e-24	24		4430	42	20	2	/am/ftp-genomes/Bacteria/Burkholderia_xenovorans_LB400/NC_007951.ptt	24			#===	6743	86	20	0	/am/ftp-genomes/Bacteria/Mesorhizobium_loti/NC_002678.ptt	0.012754	1	0	3.80801e-25	25
#===	4540	110	20	2	/am/ftp-genomes/Bacteria/Methanosarcina_acetivorans/NC_003552.ptt	0.0242291	0.0836376	-2.48126	3.81985e-23	25		4540	110	20	2	/am/ftp-genomes/Bacteria/Methanosarcina_acetivorans/NC_003552.ptt	25			#===	802	10	20	0	/am/ftp-genomes/Bacteria/Rhodobacter_sphaeroides_ATCC_17025/NC_009429.ptt	0.0124688	1	0	1.46354e-24	26
#===	6312	413	20	1	/am/ftp-genomes/Bacteria/Microcystis_aeruginosa_NIES_843/NC_010296.ptt	0.0654309	0.741638	-0.298894	1.63749e-22	26		6312	413	20	1	/am/ftp-genomes/Bacteria/Microcystis_aeruginosa_NIES_843/NC_010296.ptt	26			#===	166	6	20	1	/am/ftp-genomes/Bacteria/Haloarcula_marismortui_ATCC_43049/NC_006394.ptt	0.0361446	0.521108	-0.651799	5.43738e-24	27
#===	6717	59	20	0	/am/ftp-genomes/Bacteria/Bradyrhizobium_ORS278/NC_009445.ptt	0.00878368	1	0	6.75959e-22	27		6717	59	20	0	/am/ftp-genomes/Bacteria/Bradyrhizobium_ORS278/NC_009445.ptt	27			#===	1729	75	20	2	/am/ftp-genomes/Bacteria/Methanococcus_jannaschii/NC_000909.ptt	0.0341238	0.147768	-1.91211	1.95494e-23	28
#===	6743	86	20	0	/am/ftp-genomes/Bacteria/Mesorhizobium_loti/NC_002678.ptt	0.012754	1	0	2.69071e-21	28		6743	86	20	0	/am/ftp-genomes/Bacteria/Mesorhizobium_loti/NC_002678.ptt	28			#===	2918	103	20	2	/am/ftp-genomes/Bacteria/Pelotomaculum_thermopropionicum_SI/NC_009454.ptt	0.0284441	0.109709	-2.20993	6.80909e-23	29
#===	802	10	20	0	/am/ftp-genomes/Bacteria/Rhodobacter_sphaeroides_ATCC_17025/NC_009429.ptt	0.0124688	1	0	1.03413e-20	29		802	10	20	0	/am/ftp-genomes/Bacteria/Rhodobacter_sphaeroides_ATCC_17025/NC_009429.ptt	29			#===	4124	106	20	1	/am/ftp-genomes/Bacteria/Aromatoleum_aromaticum_EbN1/NC_006513.ptt	0.0247333	0.394006	-0.931389	2.29975e-22	30
#===	166	6	20	1	/am/ftp-genomes/Bacteria/Haloarcula_marismortui_ATCC_43049/NC_006394.ptt	0.0361446	0.521108	-0.651799	3.84201e-20	30		166	6	20	1	/am/ftp-genomes/Bacteria/Haloarcula_marismortui_ATCC_43049/NC_006394.ptt	30			#===	4128	52	20	2	/am/ftp-genomes/Bacteria/Pseudomonas_stutzeri_A1501/NC_009434.ptt	0.0113857	0.0214979	-3.8398	7.53888e-22	31
#===	1729	59	20	2	/am/ftp-genomes/Bacteria/Methanococcus_jannaschii/NC_000909.ptt	0.0341238	0.147768	-1.91211	1.38135e-19	31		1729	59	20	2	/am/ftp-genomes/Bacteria/Methanococcus_jannaschii/NC_000909.ptt	31			#===	2825	118	20	3	/am/ftp-genomes/Bacteria/Sulfolobus_tokodaii/NC_003106.ptt	0.0304425	0.0218287	-3.82453	2.40074e-21	32
#===	2918	83	20	2	/am/ftp-genomes/Bacteria/Pelotomaculum_thermopropionicum_SI/NC_009454.ptt	0.0284441	0.109709	-2.20993	4.81125e-19	32		2918	83	20	2	/am/ftp-genomes/Bacteria/Pelotomaculum_thermopropionicum_SI/NC_009454.ptt	32			#===	4850	61	20	1	/am/ftp-genomes/Bacteria/Sphingomonas_wittichii_RW1/NC_009511.ptt	0.0125773	0.223642	-1.49771	7.43271e-21	33
#===	4124	102	20	1	/am/ftp-genomes/Bacteria/Aromatoleum_aromaticum_EbN1/NC_006513.ptt	0.0247333	0.394006	-0.931389	1.62499e-18	33		4124	102	20	1	/am/ftp-genomes/Bacteria/Aromatoleum_aromaticum_EbN1/NC_006513.ptt	33			#===	7769	80	20	3	/am/ftp-genomes/Bacteria/Streptomyces_coelicolor/NC_003888.ptt	0.0102973	0.00109164	-6.82007	2.23898e-20	34
#===	4128	47	20	2	/am/ftp-genomes/Bacteria/Pseudomonas_stutzeri_A1501/NC_009434.ptt	0.0113857	0.0214979	-3.8398	5.32692e-18	34		4128	47	20	2	/am/ftp-genomes/Bacteria/Pseudomonas_stutzeri_A1501/NC_009434.ptt	34			#===	630	14	20	2	/am/ftp-genomes/Bacteria/Methylibium_petroleiphilum_PM1/NC_008826.ptt	0.0222222	0.0720372	-2.63057	6.56709e-20	35
#===	2825	86	20	3	/am/ftp-genomes/Bacteria/Sulfolobus_tokodaii/NC_003106.ptt	0.0304425	0.0218287	-3.82453	1.69634e-17	35		2825	86	20	3	/am/ftp-genomes/Bacteria/Sulfolobus_tokodaii/NC_003106.ptt	35			#===	356	7	20	3	/am/ftp-genomes/Bacteria/Rhizobium_etli_CIAT_652/NC_010996.ptt	0.0196629	0.00674615	-4.99878	1.87678e-19	36
#===	4850	61	20	1	/am/ftp-genomes/Bacteria/Sphingomonas_wittichii_RW1/NC_009511.ptt	0.0125773	0.223642	-1.49771	5.2519e-17	36		4850	61	20	1	/am/ftp-genomes/Bacteria/Sphingomonas_wittichii_RW1/NC_009511.ptt	36			#===	2469	121	20	3	/am/ftp-genomes/Bacteria/Chlorobium_phaeobacteroides_BS1/NC_010831.ptt	0.0461725	0.0623903	-2.77435	5.22949e-19	37
#===	7769	80	20	3	/am/ftp-genomes/Bacteria/Streptomyces_coelicolor/NC_003888.ptt	0.0102973	0.00109164	-6.82007	1.58205e-16	37		7769	80	20	3	/am/ftp-genomes/Bacteria/Streptomyces_coelicolor/NC_003888.ptt	37			#===	4746	63	20	2	/am/ftp-genomes/Bacteria/Xanthobacter_autotrophicus_Py2/NC_009720.ptt	0.0132743	0.0285733	-3.55528	1.42161e-18	38
#===	630	14	20	2	/am/ftp-genomes/Bacteria/Methylibium_petroleiphilum_PM1/NC_008826.ptt	0.0222222	0.0720372	-2.63057	4.64025e-16	38		630	14	20	2	/am/ftp-genomes/Bacteria/Methylibium_petroleiphilum_PM1/NC_008826.ptt	38			#===	4357	209	20	4	/am/ftp-genomes/Bacteria/Geobacter_uraniumreducens_Rf4/NC_009483.ptt	0.0470507	0.0129541	-4.34634	3.77256e-18	39
#===	356	7	20	3	/am/ftp-genomes/Bacteria/Rhizobium_etli_CIAT_652/NC_010996.ptt	0.0196629	0.00674615	-4.99878	1.32612e-15	39		356	7	20	3	/am/ftp-genomes/Bacteria/Rhizobium_etli_CIAT_652/NC_010996.ptt	39			#===	1458	18	20	5	/am/ftp-genomes/Bacteria/Dehalococcoides_CBDB1/NC_007356.ptt	0.0109739	2.1504e-06	-13.0499	9.77853e-18	40
#===	2469	114	20	3	/am/ftp-genomes/Bacteria/Chlorobium_phaeobacteroides_BS1/NC_010831.ptt	0.0461725	0.0623903	-2.77435	3.69512e-15	40		2469	114	20	3	/am/ftp-genomes/Bacteria/Chlorobium_phaeobacteroides_BS1/NC_010831.ptt	40			#===	3754	66	20	3	/am/ftp-genomes/Bacteria/Cellvibrio_japonicus_Ueda107/NC_010995.ptt	0.0162493	0.0039764	-5.52738	2.477e-17	41
#===	4746	63	20	2	/am/ftp-genomes/Bacteria/Xanthobacter_autotrophicus_Py2/NC_009720.ptt	0.0132743	0.0285733	-3.55528	1.0045e-14	41		4746	63	20	2	/am/ftp-genomes/Bacteria/Xanthobacter_autotrophicus_Py2/NC_009720.ptt	41			#===	3445	47	20	9	/am/ftp-genomes/Bacteria/Geobacter_sulfurreducens/NC_002939.ptt	0.0121916	8.84404e-13	-27.7539	6.13507e-17	42
#===	4357	205	20	4	/am/ftp-genomes/Bacteria/Geobacter_uraniumreducens_Rf4/NC_009483.ptt	0.0470507	0.0129541	-4.34634	2.66567e-14	42		4357	205	20	4	/am/ftp-genomes/Bacteria/Geobacter_uraniumreducens_Rf4/NC_009483.ptt	42
#===	1458	16	20	5	/am/ftp-genomes/Bacteria/Dehalococcoides_CBDB1/NC_007356.ptt	0.0109739	2.1504e-06	-13.0499	6.90944e-14	43		1458	16	20	5	/am/ftp-genomes/Bacteria/Dehalococcoides_CBDB1/NC_007356.ptt	43										8.0363e-48	-108.44	1.01903e-16
#===	3754	61	20	3	/am/ftp-genomes/Bacteria/Cellvibrio_japonicus_Ueda107/NC_010995.ptt	0.0162493	0.0039764	-5.52738	1.75023e-13	44		3754	61	20	3	/am/ftp-genomes/Bacteria/Cellvibrio_japonicus_Ueda107/NC_010995.ptt	44
#===	3445	42	20	9	/am/ftp-genomes/Bacteria/Geobacter_sulfurreducens/NC_002939.ptt	0.0121916	8.84404e-13	-27.7539	4.33499e-13	45		3445	42	20	9	/am/ftp-genomes/Bacteria/Geobacter_sulfurreducens/NC_002939.ptt	45
							3.93602e-49	-111.457	2.8654e-13

## Sheet: RM_ABI_CAS
		Genes in a partition	Number of positive genes in a partition	Number of genes in all windows containing pAgo gene	Number of postive genes in windows with pAGOs	FTP address for a partition			1.69242e-43					Genes in a partition	Number of positive genes in a partition	Number of genes in all windows containing pAgo gene	Number of postive genes in windows with pAGOs	FTP address for a partition				1.69242e-43
#===	149	1	20	0	/am/ftp-genomes/Bacteria/Sinorhizobium_medicae_WSM419/NC_009622.ptt	0.00671141	1	0	1.66678e-41	1			#===	149	7	20	1	/am/ftp-genomes/Bacteria/Sinorhizobium_medicae_WSM419/NC_009622.ptt	0.00671141	1	0	1.66678e-41	2
#===	1529	16	20	0	/am/ftp-genomes/Bacteria/Aquifex_aeolicus/NC_000918.ptt	0.0104644	1	0	8.20764e-40	2			#===	1529	21	20	0	/am/ftp-genomes/Bacteria/Aquifex_aeolicus/NC_000918.ptt	0.0104644	1	0	8.20764e-40	3
#===	1687	23	20	7	/am/ftp-genomes/Bacteria/Methanopyrus_kandleri/NC_003551.ptt	0.0136337	5.80798e-09	-18.964	2.69443e-38	3			#===	1687	31	20	7	/am/ftp-genomes/Bacteria/Methanopyrus_kandleri/NC_003551.ptt	0.0136337	5.80798e-09	-18.964	2.69443e-38	4
#===	176	1	20	0	/am/ftp-genomes/Bacteria/Beijerinckia_indica_ATCC_9039/NC_010580.ptt	0.00568182	1	0	6.63402e-37	4			#===	176	10	20	2	/am/ftp-genomes/Bacteria/Beijerinckia_indica_ATCC_9039/NC_010580.ptt	0.00568182	1	0	6.63402e-37	5
#===	1976	24	20	0	/am/ftp-genomes/Bacteria/Thermococcus_onnurineus_NA1/NC_011529.ptt	0.0121457	1	0	1.3067e-35	5			#===	1976	38	20	0	/am/ftp-genomes/Bacteria/Thermococcus_onnurineus_NA1/NC_011529.ptt	0.0121457	1	0	1.3067e-35	6
#===	2125	33	20	0	/am/ftp-genomes/Bacteria/Pyrococcus_furiosus/NC_003413.ptt	0.0155294	1	0	2.14485e-34	6			#===	2125	60	20	0	/am/ftp-genomes/Bacteria/Pyrococcus_furiosus/NC_003413.ptt	0.0155294	1	0	2.14485e-34	7
#===	228	19	20	0	/am/ftp-genomes/Bacteria/Thermus_thermophilus_HB27/NC_005838.ptt	0.0833333	1	0	3.01764e-33	7			#===	228	28	20	2	/am/ftp-genomes/Bacteria/Thermus_thermophilus_HB27/NC_005838.ptt	0.0833333	1	0	3.01764e-33	8
#===	2420	32	20	0	/am/ftp-genomes/Bacteria/Archaeoglobus_fulgidus/NC_000917.ptt	0.0132231	1	0	3.71491e-32	8			#===	2420	107	20	0	/am/ftp-genomes/Bacteria/Archaeoglobus_fulgidus/NC_000917.ptt	0.0132231	1	0	3.71491e-32	9
#===	2476	21	20	0	/am/ftp-genomes/Bacteria/Thermosynechococcus_elongatus/NC_004113.ptt	0.00848142	1	0	4.06514e-31	9			#===	2476	27	20	0	/am/ftp-genomes/Bacteria/Thermosynechococcus_elongatus/NC_004113.ptt	0.00848142	1	0	4.06514e-31	10
#===	251	19	20	0	/am/ftp-genomes/Bacteria/Thermus_thermophilus_HB8/NC_006462.ptt	0.0756972	1	0	4.00355e-30	10			#===	2527	39	20	2	/am/ftp-genomes/Bacteria/Synechococcus_elongatus_PCC_6301/NC_006576.ptt	0.00435299	1	0	3.6396e-30	11
#===	2527	11	20	0	/am/ftp-genomes/Bacteria/Synechococcus_elongatus_PCC_6301/NC_006576.ptt	0.00435299	1	0	3.58446e-29	11			#===	283	9	20	1	/am/ftp-genomes/Bacteria/Mycobacterium_KMS/NC_008703.ptt	0.00706714	1	0	2.38964e-29	12
#===	2612	11	20	0	/am/ftp-genomes/Bacteria/Synechococcus_elongatus_PCC_7942/NC_007604.ptt	0.00421133	1	0	2.94179e-28	12			#===	2832	59	20	1	/am/ftp-genomes/Bacteria/Anoxybacillus_flavithermus_WK1/NC_011567.ptt	0.00882768	1	0	1.4709e-28	13
#===	2760	25	20	0	/am/ftp-genomes/Bacteria/Cyanobacteria_bacterium_Yellowstone_A-Prime/NC_007775.ptt	0.00905797	1	0	2.22863e-27	13			#===	2862	51	20	0	/am/ftp-genomes/Bacteria/Cyanobacteria_bacterium_Yellowstone_B-Prime/NC_007776.ptt	0.00768693	1	0	8.52125e-28	14
#===	2823	22	20	0	/am/ftp-genomes/Bacteria/Synechococcus_PCC_7002/NC_010475.ptt	0.00779313	1	0	1.56776e-26	14			#===	3601	31	20	1	/am/ftp-genomes/Bacteria/Ralstonia_metallidurans_CH34/NC_007973.ptt	0.00333241	1	0	4.66231e-27	15
#===	283	2	20	0	/am/ftp-genomes/Bacteria/Mycobacterium_KMS/NC_008703.ptt	0.00706714	1	0	1.02934e-25	15			#===	3785	44	20	0	/am/ftp-genomes/Bacteria/Cytophaga_hutchinsonii_ATCC_33406/NC_008255.ptt	0.00396301	1	0	2.41667e-26	16
#===	2832	25	20	0	/am/ftp-genomes/Bacteria/Anoxybacillus_flavithermus_WK1/NC_011567.ptt	0.00882768	1	0	6.33592e-25	16			#===	4039	33	20	1	/am/ftp-genomes/Bacteria/Stenotrophomonas_maltophilia_R551_3/NC_011071.ptt	0.00247586	1	0	1.19003e-25	17
#===	2862	22	20	0	/am/ftp-genomes/Bacteria/Cyanobacteria_bacterium_Yellowstone_B-Prime/NC_007776.ptt	0.00768693	1	0	3.67055e-24	17			#===	4064	60	20	0	/am/ftp-genomes/Bacteria/Syntrophobacter_fumaroxidans_MPOB/NC_008554.ptt	0.00836614	1	0	5.58095e-25	18
#===	3601	12	20	0	/am/ftp-genomes/Bacteria/Ralstonia_metallidurans_CH34/NC_007973.ptt	0.00333241	1	0	2.0083e-23	18			#===	4111	42	20	1	/am/ftp-genomes/Bacteria/Shewanella_ANA-3/NC_008577.ptt	0.00510825	1	0	2.49836e-24	19
#===	3785	15	20	0	/am/ftp-genomes/Bacteria/Cytophaga_hutchinsonii_ATCC_33406/NC_008255.ptt	0.00396301	1	0	1.04099e-22	19			#===	4397	76	20	1	/am/ftp-genomes/Bacteria/Rhodopseudomonas_palustris_BisB5/NC_007958.ptt	0.00386627	1	0	1.06979e-23	20
#===	4039	10	20	0	/am/ftp-genomes/Bacteria/Stenotrophomonas_maltophilia_R551_3/NC_011071.ptt	0.00247586	1	0	5.12608e-22	20			#===	4430	42	20	2	/am/ftp-genomes/Bacteria/Burkholderia_xenovorans_LB400/NC_007951.ptt	0.003386	1	0	4.38992e-23	21
#===	4064	34	20	0	/am/ftp-genomes/Bacteria/Syntrophobacter_fumaroxidans_MPOB/NC_008554.ptt	0.00836614	1	0	2.40401e-21	21			#===	4540	122	20	2	/am/ftp-genomes/Bacteria/Methanosarcina_acetivorans/NC_003552.ptt	0.0105727	1	0	1.72937e-22	22
#===	4111	21	20	0	/am/ftp-genomes/Bacteria/Shewanella_ANA-3/NC_008577.ptt	0.00510825	1	0	1.07618e-20	22			#===	6312	419	20	1	/am/ftp-genomes/Bacteria/Microcystis_aeruginosa_NIES_843/NC_010296.ptt	0.0139417	1	0	6.55064e-22	23
#===	4397	17	20	0	/am/ftp-genomes/Bacteria/Rhodopseudomonas_palustris_BisB5/NC_007958.ptt	0.00386627	1	0	4.60814e-20	23			#===	6717	59	20	0	/am/ftp-genomes/Bacteria/Bradyrhizobium_ORS278/NC_009445.ptt	0.00223314	1	0	2.38941e-21	24
#===	4430	15	20	0	/am/ftp-genomes/Bacteria/Burkholderia_xenovorans_LB400/NC_007951.ptt	0.003386	1	0	1.89097e-19	24			#===	6743	86	20	0	/am/ftp-genomes/Bacteria/Mesorhizobium_loti/NC_002678.ptt	0.00163132	1	0	8.40431e-21	25
#===	4540	48	20	0	/am/ftp-genomes/Bacteria/Methanosarcina_acetivorans/NC_003552.ptt	0.0105727	1	0	7.44928e-19	25			#===	802	10	20	0	/am/ftp-genomes/Bacteria/Rhodobacter_sphaeroides_ATCC_17025/NC_009429.ptt	0.00872818	1	0	2.85413e-20	26
#===	6312	88	20	0	/am/ftp-genomes/Bacteria/Microcystis_aeruginosa_NIES_843/NC_010296.ptt	0.0139417	1	0	2.8217e-18	26			#===	166	6	20	1	/am/ftp-genomes/Bacteria/Haloarcula_marismortui_ATCC_43049/NC_006394.ptt	0.0120482	0.215279	-1.53582	9.36964e-20	27
#===	6717	15	20	0	/am/ftp-genomes/Bacteria/Bradyrhizobium_ORS278/NC_009445.ptt	0.00223314	1	0	1.02924e-17	27			#===	1729	75	20	2	/am/ftp-genomes/Bacteria/Methanococcus_jannaschii/NC_000909.ptt	0.0208213	0.343493	-1.06859	2.97667e-19	28
#===	6743	11	20	0	/am/ftp-genomes/Bacteria/Mesorhizobium_loti/NC_002678.ptt	0.00163132	1	0	3.62018e-17	28			#===	2918	103	20	2	/am/ftp-genomes/Bacteria/Pelotomaculum_thermopropionicum_SI/NC_009454.ptt	0.0164496	0.282318	-1.26472	9.16118e-19	29
#===	802	7	20	0	/am/ftp-genomes/Bacteria/Rhodobacter_sphaeroides_ATCC_17025/NC_009429.ptt	0.00872818	1	0	1.22942e-16	29			#===	4124	106	20	1	/am/ftp-genomes/Bacteria/Aromatoleum_aromaticum_EbN1/NC_006513.ptt	0.00921435	0.169013	-1.77778	2.73406e-18	30
#===	166	2	20	1	/am/ftp-genomes/Bacteria/Haloarcula_marismortui_ATCC_43049/NC_006394.ptt	0.0120482	0.215279	-1.53582	4.03599e-16	30			#===	4128	52	20	2	/am/ftp-genomes/Bacteria/Pseudomonas_stutzeri_A1501/NC_009434.ptt	0.00896318	0.16479	-1.80308	7.91952e-18	31
#===	1729	36	20	1	/am/ftp-genomes/Bacteria/Methanococcus_jannaschii/NC_000909.ptt	0.0208213	0.343493	-1.06859	1.28221e-15	31			#===	2825	118	20	3	/am/ftp-genomes/Bacteria/Sulfolobus_tokodaii/NC_003106.ptt	0.0162832	0.279885	-1.27338	2.22844e-17	32
#===	2918	48	20	1	/am/ftp-genomes/Bacteria/Pelotomaculum_thermopropionicum_SI/NC_009454.ptt	0.0164496	0.282318	-1.26472	3.9462e-15	32			#===	4850	61	20	1	/am/ftp-genomes/Bacteria/Sphingomonas_wittichii_RW1/NC_009511.ptt	0.0028866	0.0561759	-2.87927	6.09633e-17	33
#===	4124	38	20	1	/am/ftp-genomes/Bacteria/Aromatoleum_aromaticum_EbN1/NC_006513.ptt	0.00921435	0.169013	-1.77778	1.1777e-14	33			#===	7769	80	20	3	/am/ftp-genomes/Bacteria/Streptomyces_coelicolor/NC_003888.ptt	0.00283177	0.0551373	-2.89793	1.62269e-16	34
#===	4128	37	20	1	/am/ftp-genomes/Bacteria/Pseudomonas_stutzeri_A1501/NC_009434.ptt	0.00896318	0.16479	-1.80308	3.41135e-14	34			#===	630	14	20	2	/am/ftp-genomes/Bacteria/Methylibium_petroleiphilum_PM1/NC_008826.ptt	0.0174603	0.047043	-3.05669	4.20555e-16	35
#===	2825	46	20	1	/am/ftp-genomes/Bacteria/Sulfolobus_tokodaii/NC_003106.ptt	0.0162832	0.279885	-1.27338	9.59905e-14	35			#===	356	7	20	3	/am/ftp-genomes/Bacteria/Rhizobium_etli_CIAT_652/NC_010996.ptt	0.00842697	0.0121989	-4.40641	1.06201e-15	36
#===	4850	14	20	1	/am/ftp-genomes/Bacteria/Sphingomonas_wittichii_RW1/NC_009511.ptt	0.0028866	0.0561759	-2.87927	2.62601e-13	36			#===	2469	121	20	3	/am/ftp-genomes/Bacteria/Chlorobium_phaeobacteroides_BS1/NC_010831.ptt	0.018631	0.00581468	-5.14737	2.6148e-15	37
#===	7769	22	20	1	/am/ftp-genomes/Bacteria/Streptomyces_coelicolor/NC_003888.ptt	0.00283177	0.0551373	-2.89793	6.98979e-13	37			#===	4746	63	20	2	/am/ftp-genomes/Bacteria/Xanthobacter_autotrophicus_Py2/NC_009720.ptt	0.00442478	0.0035279	-5.64705	6.28094e-15	38
#===	630	11	20	2	/am/ftp-genomes/Bacteria/Methylibium_petroleiphilum_PM1/NC_008826.ptt	0.0174603	0.047043	-3.05669	1.81155e-12	38			#===	4357	209	20	4	/am/ftp-genomes/Bacteria/Geobacter_uraniumreducens_Rf4/NC_009483.ptt	0.0140005	0.00261726	-5.94563	1.47281e-14	39
#===	356	3	20	2	/am/ftp-genomes/Bacteria/Rhizobium_etli_CIAT_652/NC_010996.ptt	0.00842697	0.0121989	-4.40641	4.57463e-12	39			#===	1458	18	20	5	/am/ftp-genomes/Bacteria/Dehalococcoides_CBDB1/NC_007356.ptt	0.00617284	0.000247848	-8.30269	3.37324e-14	40
#===	2469	46	20	3	/am/ftp-genomes/Bacteria/Chlorobium_phaeobacteroides_BS1/NC_010831.ptt	0.018631	0.00581468	-5.14737	1.12633e-11	40			#===	3754	66	20	3	/am/ftp-genomes/Bacteria/Cellvibrio_japonicus_Ueda107/NC_010995.ptt	0.0061268	0.000242486	-8.32457	7.55031e-14	41
#===	4746	21	20	2	/am/ftp-genomes/Bacteria/Xanthobacter_autotrophicus_Py2/NC_009720.ptt	0.00442478	0.0035279	-5.64705	2.70553e-11	41			#===	3445	47	20	9	/am/ftp-genomes/Bacteria/Geobacter_sulfurreducens/NC_002939.ptt	0.00638607	3.12192e-11	-24.19	1.65243e-13	42
#===	4357	61	20	3	/am/ftp-genomes/Bacteria/Geobacter_uraniumreducens_Rf4/NC_009483.ptt	0.0140005	0.00261726	-5.94563	6.34415e-11	42
#===	1458	9	20	3	/am/ftp-genomes/Bacteria/Dehalococcoides_CBDB1/NC_007356.ptt	0.00617284	0.000247848	-8.30269	1.45303e-10	43										1.69242e-43	-98.485	2.99842e-13
#===	3754	23	20	3	/am/ftp-genomes/Bacteria/Cellvibrio_japonicus_Ueda107/NC_010995.ptt	0.0061268	0.000242486	-8.32457	3.25231e-10	44
#===	3445	22	20	7	/am/ftp-genomes/Bacteria/Geobacter_sulfurreducens/NC_002939.ptt	0.00638607	3.12192e-11	-24.19	7.11787e-10	45
							1.69242e-43	-98.485	5.7979e-10

## Sheet: RM_ABI_CAS_TA
	Genes in a partition	Number of positive genes in a partition	Number of genes in all windows containing pAgo gene	Number of postive genes in windows with pAGOs	FTP address for a partition				1.37573e-53					Genes in a partition	Number of positive genes in a partition	Number of genes in all windows containing pAgo gene	Number of postive genes in windows with pAGOs	FTP address for a partition				7.89876e-53
#===	149	7	20	1	/am/ftp-genomes/Bacteria/Sinorhizobium_medicae_WSM419/NC_009622.ptt	0.0469799	0.618019	-0.481236	1.67452e-51	1			#===	149	7	20	1	/am/ftp-genomes/Bacteria/Sinorhizobium_medicae_WSM419/NC_009622.ptt	0.0469799	0.618019	-0.481236	9.47616e-51	1
#===	1529	21	20	0	/am/ftp-genomes/Bacteria/Aquifex_aeolicus/NC_000918.ptt	0.0137345	1	0	1.01909e-49	2			#===	1529	21	20	0	/am/ftp-genomes/Bacteria/Aquifex_aeolicus/NC_000918.ptt	0.0137345	1	0	5.68429e-49	2
#===	1687	31	20	7	/am/ftp-genomes/Bacteria/Methanopyrus_kandleri/NC_003551.ptt	0.0183758	4.44395e-08	-16.9291	4.13474e-48	3			#===	1687	31	20	7	/am/ftp-genomes/Bacteria/Methanopyrus_kandleri/NC_003551.ptt	0.0183758	4.44395e-08	-16.9291	2.27315e-47	3
#===	176	10	20	2	/am/ftp-genomes/Bacteria/Beijerinckia_indica_ATCC_9039/NC_010580.ptt	0.0568182	0.315645	-1.15314	1.25818e-46	4			#===	176	10	20	2	/am/ftp-genomes/Bacteria/Beijerinckia_indica_ATCC_9039/NC_010580.ptt	0.0568182	0.315645	-1.15314	6.81777e-46	4
#===	1976	38	20	0	/am/ftp-genomes/Bacteria/Thermococcus_onnurineus_NA1/NC_011529.ptt	0.0192308	1	0	3.06286e-45	5			#===	1976	38	20	0	/am/ftp-genomes/Bacteria/Thermococcus_onnurineus_NA1/NC_011529.ptt	0.0192308	1	0	1.63586e-44	5
#===	2125	60	20	0	/am/ftp-genomes/Bacteria/Pyrococcus_furiosus/NC_003413.ptt	0.0282353	1	0	6.21343e-44	6			#===	2125	60	20	0	/am/ftp-genomes/Bacteria/Pyrococcus_furiosus/NC_003413.ptt	0.0282353	1	0	3.27091e-43	6
#===	228	28	20	2	/am/ftp-genomes/Bacteria/Thermus_thermophilus_HB27/NC_005838.ptt	0.122807	0.723505	-0.323647	1.08041e-42	7			#===	228	28	20	2	/am/ftp-genomes/Bacteria/Thermus_thermophilus_HB27/NC_005838.ptt	0.122807	0.723505	-0.323647	5.60589e-42	7
#===	2420	107	20	0	/am/ftp-genomes/Bacteria/Archaeoglobus_fulgidus/NC_000917.ptt	0.0442149	1	0	1.64382e-41	8			#===	2420	107	20	0	/am/ftp-genomes/Bacteria/Archaeoglobus_fulgidus/NC_000917.ptt	0.0442149	1	0	8.40675e-41	8
#===	2476	27	20	0	/am/ftp-genomes/Bacteria/Thermosynechococcus_elongatus/NC_004113.ptt	0.0109047	1	0	2.22313e-40	9			#===	2476	27	20	0	/am/ftp-genomes/Bacteria/Thermosynechococcus_elongatus/NC_004113.ptt	0.0109047	1	0	1.12062e-39	9
#===	251	28	20	2	/am/ftp-genomes/Bacteria/Thermus_thermophilus_HB8/NC_006462.ptt	0.111554	0.67033	-0.399985	2.70595e-39	10			#===	2527	39	20	2	/am/ftp-genomes/Bacteria/Synechococcus_elongatus_PCC_6301/NC_006576.ptt	0.0154333	0.0376471	-3.2795	1.34442e-38	10
#===	2527	39	20	2	/am/ftp-genomes/Bacteria/Synechococcus_elongatus_PCC_6301/NC_006576.ptt	0.0154333	0.0376471	-3.2795	2.99421e-38	11			#===	283	9	20	1	/am/ftp-genomes/Bacteria/Mycobacterium_KMS/NC_008703.ptt	0.0318021	0.476059	-0.742214	1.46627e-37	11
#===	2612	39	20	1	/am/ftp-genomes/Bacteria/Synechococcus_elongatus_PCC_7942/NC_007604.ptt	0.0149311	0.259829	-1.34773	3.03708e-37	12			#===	2832	59	20	1	/am/ftp-genomes/Bacteria/Anoxybacillus_flavithermus_WK1/NC_011567.ptt	0.0208333	0.343655	-1.06812	1.46591e-36	12
#===	2760	47	20	0	/am/ftp-genomes/Bacteria/Cyanobacteria_bacterium_Yellowstone_A-Prime/NC_007775.ptt	0.017029	1	0	2.84359e-36	13			#===	2862	51	20	0	/am/ftp-genomes/Bacteria/Cyanobacteria_bacterium_Yellowstone_B-Prime/NC_007776.ptt	0.0178197	1	0	1.35281e-35	13
#===	2823	79	20	0	/am/ftp-genomes/Bacteria/Synechococcus_PCC_7002/NC_010475.ptt	0.0279844	1	0	2.47226e-35	14			#===	3601	31	20	1	/am/ftp-genomes/Bacteria/Ralstonia_metallidurans_CH34/NC_007973.ptt	0.00860872	0.158795	-1.84014	1.15927e-34	14
#===	283	9	20	1	/am/ftp-genomes/Bacteria/Mycobacterium_KMS/NC_008703.ptt	0.0318021	0.476059	-0.742214	2.00613e-34	15			#===	3785	44	20	0	/am/ftp-genomes/Bacteria/Cytophaga_hutchinsonii_ATCC_33406/NC_008255.ptt	0.0116248	1	0	9.27183e-34	15
#===	2832	59	20	1	/am/ftp-genomes/Bacteria/Anoxybacillus_flavithermus_WK1/NC_011567.ptt	0.0208333	0.343655	-1.06812	1.52614e-33	16			#===	4039	33	20	1	/am/ftp-genomes/Bacteria/Stenotrophomonas_maltophilia_R551_3/NC_011071.ptt	0.00817034	0.151324	-1.88833	6.95215e-33	16
#===	2862	51	20	0	/am/ftp-genomes/Bacteria/Cyanobacteria_bacterium_Yellowstone_B-Prime/NC_007776.ptt	0.0178197	1	0	1.0927e-32	17			#===	4064	60	20	0	/am/ftp-genomes/Bacteria/Syntrophobacter_fumaroxidans_MPOB/NC_008554.ptt	0.0147638	1	0	4.90619e-32	17
#===	3601	31	20	1	/am/ftp-genomes/Bacteria/Ralstonia_metallidurans_CH34/NC_007973.ptt	0.00860872	0.158795	-1.84014	7.38893e-32	18			#===	4111	42	20	1	/am/ftp-genomes/Bacteria/Shewanella_ANA-3/NC_008577.ptt	0.0102165	0.185663	-1.68382	3.26998e-31	18
#===	3785	44	20	0	/am/ftp-genomes/Bacteria/Cytophaga_hutchinsonii_ATCC_33406/NC_008255.ptt	0.0116248	1	0	4.7335e-31	19			#===	4397	76	20	1	/am/ftp-genomes/Bacteria/Rhodopseudomonas_palustris_BisB5/NC_007958.ptt	0.0172845	0.294404	-1.2228	2.06474e-30	19
#===	4039	33	20	1	/am/ftp-genomes/Bacteria/Stenotrophomonas_maltophilia_R551_3/NC_011071.ptt	0.00817034	0.151324	-1.88833	2.88076e-30	20			#===	4430	42	20	2	/am/ftp-genomes/Bacteria/Burkholderia_xenovorans_LB400/NC_007951.ptt	0.00948081	0.0152481	-4.1833	1.23854e-29	20
#===	4064	60	20	0	/am/ftp-genomes/Bacteria/Syntrophobacter_fumaroxidans_MPOB/NC_008554.ptt	0.0147638	1	0	1.66972e-29	21			#===	4540	122	20	2	/am/ftp-genomes/Bacteria/Methanosarcina_acetivorans/NC_003552.ptt	0.0268722	0.099738	-2.30521	7.07561e-29	21
#===	4111	42	20	1	/am/ftp-genomes/Bacteria/Shewanella_ANA-3/NC_008577.ptt	0.0102165	0.185663	-1.68382	9.23794e-29	22			#===	6312	419	20	1	/am/ftp-genomes/Bacteria/Microcystis_aeruginosa_NIES_843/NC_010296.ptt	0.0663815	0.746844	-0.2919	3.85847e-28	22
#===	4397	76	20	1	/am/ftp-genomes/Bacteria/Rhodopseudomonas_palustris_BisB5/NC_007958.ptt	0.0172845	0.294404	-1.2228	4.8888e-28	23			#===	6717	59	20	0	/am/ftp-genomes/Bacteria/Bradyrhizobium_ORS278/NC_009445.ptt	0.00878368	1	0	2.01262e-27	23
#===	4430	42	20	2	/am/ftp-genomes/Bacteria/Burkholderia_xenovorans_LB400/NC_007951.ptt	0.00948081	0.0152481	-4.1833	2.4794e-27	24			#===	6743	86	20	0	/am/ftp-genomes/Bacteria/Mesorhizobium_loti/NC_002678.ptt	0.012754	1	0	1.00606e-26	24
#===	4540	122	20	2	/am/ftp-genomes/Bacteria/Methanosarcina_acetivorans/NC_003552.ptt	0.0268722	0.099738	-2.30521	1.20715e-26	25			#===	802	10	20	0	/am/ftp-genomes/Bacteria/Rhodobacter_sphaeroides_ATCC_17025/NC_009429.ptt	0.0124688	1	0	4.82789e-26	25
#===	6312	419	20	1	/am/ftp-genomes/Bacteria/Microcystis_aeruginosa_NIES_843/NC_010296.ptt	0.0663815	0.746844	-0.2919	5.65122e-26	26			#===	166	6	20	1	/am/ftp-genomes/Bacteria/Haloarcula_marismortui_ATCC_43049/NC_006394.ptt	0.0361446	0.521108	-0.651799	2.2277e-25	26
#===	6717	59	20	0	/am/ftp-genomes/Bacteria/Bradyrhizobium_ORS278/NC_009445.ptt	0.00878368	1	0	2.54761e-25	27			#===	1729	75	20	2	/am/ftp-genomes/Bacteria/Methanococcus_jannaschii/NC_000909.ptt	0.0433777	0.214518	-1.53936	9.89846e-25	27
#===	6743	86	20	0	/am/ftp-genomes/Bacteria/Mesorhizobium_loti/NC_002678.ptt	0.012754	1	0	1.10747e-24	28			#===	2918	103	20	2	/am/ftp-genomes/Bacteria/Pelotomaculum_thermopropionicum_SI/NC_009454.ptt	0.0352981	0.155969	-1.8581	4.24115e-24	28
#===	802	10	20	0	/am/ftp-genomes/Bacteria/Rhodobacter_sphaeroides_ATCC_17025/NC_009429.ptt	0.0124688	1	0	4.64823e-24	29			#===	4124	106	20	1	/am/ftp-genomes/Bacteria/Aromatoleum_aromaticum_EbN1/NC_006513.ptt	0.0257032	0.405947	-0.901534	1.75452e-23	29
#===	166	6	20	1	/am/ftp-genomes/Bacteria/Haloarcula_marismortui_ATCC_43049/NC_006394.ptt	0.0361446	0.521108	-0.651799	1.88591e-23	30			#===	4128	52	20	2	/am/ftp-genomes/Bacteria/Pseudomonas_stutzeri_A1501/NC_009434.ptt	0.0125969	0.0259391	-3.652	7.01636e-23	30
#===	1729	75	20	2	/am/ftp-genomes/Bacteria/Methanococcus_jannaschii/NC_000909.ptt	0.0433777	0.214518	-1.53936	7.40481e-23	31			#===	2825	118	20	3	/am/ftp-genomes/Bacteria/Sulfolobus_tokodaii/NC_003106.ptt	0.0417699	0.0488389	-3.01923	2.71534e-22	31
#===	2918	103	20	2	/am/ftp-genomes/Bacteria/Pelotomaculum_thermopropionicum_SI/NC_009454.ptt	0.0352981	0.155969	-1.8581	2.81656e-22	32			#===	4850	61	20	1	/am/ftp-genomes/Bacteria/Sphingomonas_wittichii_RW1/NC_009511.ptt	0.0125773	0.223642	-1.49771	1.018e-21	32
#===	4124	106	20	1	/am/ftp-genomes/Bacteria/Aromatoleum_aromaticum_EbN1/NC_006513.ptt	0.0257032	0.405947	-0.901534	1.03887e-21	33			#===	7769	80	20	3	/am/ftp-genomes/Bacteria/Streptomyces_coelicolor/NC_003888.ptt	0.0102973	0.00109164	-6.82007	3.7009e-21	33
#===	4128	52	20	2	/am/ftp-genomes/Bacteria/Pseudomonas_stutzeri_A1501/NC_009434.ptt	0.0125969	0.0259391	-3.652	3.71908e-21	34			#===	630	14	20	2	/am/ftp-genomes/Bacteria/Methylibium_petroleiphilum_PM1/NC_008826.ptt	0.0222222	0.0720372	-2.63057	1.30588e-20	34
#===	2825	118	20	3	/am/ftp-genomes/Bacteria/Sulfolobus_tokodaii/NC_003106.ptt	0.0417699	0.0488389	-3.01923	1.29337e-20	35			#===	356	7	20	3	/am/ftp-genomes/Bacteria/Rhizobium_etli_CIAT_652/NC_010996.ptt	0.0196629	0.00674615	-4.99878	4.47618e-20	35
#===	4850	61	20	1	/am/ftp-genomes/Bacteria/Sphingomonas_wittichii_RW1/NC_009511.ptt	0.0125773	0.223642	-1.49771	4.37296e-20	36			#===	2469	121	20	3	/am/ftp-genomes/Bacteria/Chlorobium_phaeobacteroides_BS1/NC_010831.ptt	0.0490077	0.0719754	-2.63143	1.49169e-19	36
#===	7769	80	20	3	/am/ftp-genomes/Bacteria/Streptomyces_coelicolor/NC_003888.ptt	0.0102973	0.00109164	-6.82007	1.43856e-19	37			#===	4746	63	20	2	/am/ftp-genomes/Bacteria/Xanthobacter_autotrophicus_Py2/NC_009720.ptt	0.0132743	0.0285733	-3.55528	4.83672e-19	37
#===	630	14	20	2	/am/ftp-genomes/Bacteria/Methylibium_petroleiphilum_PM1/NC_008826.ptt	0.0222222	0.0720372	-2.63057	4.60786e-19	38			#===	4357	209	20	4	/am/ftp-genomes/Bacteria/Geobacter_uraniumreducens_Rf4/NC_009483.ptt	0.0479688	0.0138298	-4.28093	1.52701e-18	38
#===	356	7	20	3	/am/ftp-genomes/Bacteria/Rhizobium_etli_CIAT_652/NC_010996.ptt	0.0196629	0.00674615	-4.99878	1.4381e-18	39			#===	1458	18	20	5	/am/ftp-genomes/Bacteria/Dehalococcoides_CBDB1/NC_007356.ptt	0.0123457	3.80884e-06	-12.4782	4.69732e-18	39
#===	2469	121	20	3	/am/ftp-genomes/Bacteria/Chlorobium_phaeobacteroides_BS1/NC_010831.ptt	0.0490077	0.0719754	-2.63143	4.37608e-18	40			#===	3754	66	20	3	/am/ftp-genomes/Bacteria/Cellvibrio_japonicus_Ueda107/NC_010995.ptt	0.0175812	0.00495185	-5.30799	1.40885e-17	40
#===	4746	63	20	2	/am/ftp-genomes/Bacteria/Xanthobacter_autotrophicus_Py2/NC_009720.ptt	0.0132743	0.0285733	-3.55528	1.29914e-17	41			#===	3445	47	20	9	/am/ftp-genomes/Bacteria/Geobacter_sulfurreducens/NC_002939.ptt	0.013643	2.40175e-12	-26.7548	4.12244e-17	41
#===	4357	209	20	4	/am/ftp-genomes/Bacteria/Geobacter_uraniumreducens_Rf4/NC_009483.ptt	0.0479688	0.0138298	-4.28093	3.76497e-17	42
#===	1458	18	20	5	/am/ftp-genomes/Bacteria/Dehalococcoides_CBDB1/NC_007356.ptt	0.0123457	3.80884e-06	-12.4782	1.06573e-16	43										7.89876e-53	-119.97	6.22329e-17
#===	3754	66	20	3	/am/ftp-genomes/Bacteria/Cellvibrio_japonicus_Ueda107/NC_010995.ptt	0.0175812	0.00495185	-5.30799	2.94815e-16	44
#===	3445	47	20	9	/am/ftp-genomes/Bacteria/Geobacter_sulfurreducens/NC_002939.ptt	0.013643	2.40175e-12	-26.7548	7.9743e-16	45
							1.37573e-53	-121.718	4.5851e-16

## Sheet: mobilome_COGs
	Genes in a partition	Number of positive genes in a partition	Number of genes in all windows containing pAgo gene	Number of postive genes in windows with pAGOs	FTP address for a partition				3.68873e-19
#===	1458	7	20	0	/am/ftp-genomes/Bacteria/Dehalococcoides_CBDB1/NC_007356.ptt	0.0048011	1	0	1.56564e-17	1
#===	149	22	20	4	/am/ftp-genomes/Bacteria/Sinorhizobium_medicae_WSM419/NC_009622.ptt	0.147651	0.340884	-1.07621	3.32259e-16	2
#===	1529	5	20	1	/am/ftp-genomes/Bacteria/Aquifex_aeolicus/NC_000918.ptt	0.00327011	0.0634098	-2.75814	4.70078e-15	3
#===	166	1	20	0	/am/ftp-genomes/Bacteria/Haloarcula_marismortui_ATCC_43049/NC_006394.ptt	0.0060241	1	0	4.98798e-14	4
#===	1687	1	20	0	/am/ftp-genomes/Bacteria/Methanopyrus_kandleri/NC_003551.ptt	0.000592768	1	0	4.23418e-13	5
#===	1729	10	20	0	/am/ftp-genomes/Bacteria/Methanococcus_jannaschii/NC_000909.ptt	0.00578369	1	0	2.99525e-12	6
#===	176	7	20	0	/am/ftp-genomes/Bacteria/Beijerinckia_indica_ATCC_9039/NC_010580.ptt	0.0397727	1	0	1.81614e-11	7
#===	1975	4	20	0	/am/ftp-genomes/Bacteria/Thermococcus_onnurineus_NA1/NC_011529.ptt	0.00202532	1	0	9.63549e-11	8
#===	2125	32	20	1	/am/ftp-genomes/Bacteria/Pyrococcus_furiosus/NC_003413.ptt	0.0150588	0.261746	-1.34038	4.54408e-10	9
#===	228	11	20	0	/am/ftp-genomes/Bacteria/Thermus_thermophilus_HB27/NC_005838.ptt	0.0482456	1	0	1.92868e-09	10
#===	2420	26	20	1	/am/ftp-genomes/Bacteria/Archaeoglobus_fulgidus/NC_000917.ptt	0.0107438	0.194296	-1.63837	7.44187e-09	11
#===	2469	38	20	1	/am/ftp-genomes/Bacteria/Chlorobium_phaeobacteroides_BS1/NC_010831.ptt	0.0153908	0.266707	-1.3216	2.63218e-08	12
#===	2476	75	20	0	/am/ftp-genomes/Bacteria/Thermosynechococcus_elongatus/NC_004113.ptt	0.0302908	1	0	8.59383e-08	13
#===	251	13	20	0	/am/ftp-genomes/Bacteria/Thermus_thermophilus_HB8/NC_006462.ptt	0.0517928	1	0	2.60539e-07	14
#===	2527	20	20	0	/am/ftp-genomes/Bacteria/Synechococcus_elongatus_PCC_6301/NC_006576.ptt	0.00791452	1	0	7.37219e-07	15
#===	2612	20	20	0	/am/ftp-genomes/Bacteria/Synechococcus_elongatus_PCC_7942/NC_007604.ptt	0.00765697	1	0	1.95565e-06	16
#===	2760	114	20	1	/am/ftp-genomes/Bacteria/Cyanobacteria_bacterium_Yellowstone_A-Prime/NC_007775.ptt	0.0413043	0.569855	-0.562374	4.88267e-06	17
#===	2823	6	20	0	/am/ftp-genomes/Bacteria/Synechococcus_PCC_7002/NC_010475.ptt	0.0021254	1	0	1.15133e-05	18
#===	2825	58	20	3	/am/ftp-genomes/Bacteria/Sulfolobus_tokodaii/NC_003106.ptt	0.020531	0.00759527	-4.88023	2.57194e-05	19
#===	283	17	20	1	/am/ftp-genomes/Bacteria/Mycobacterium_KMS/NC_008703.ptt	0.0600707	0.71033	-0.342026	5.45814e-05	20
#===	2832	100	20	3	/am/ftp-genomes/Bacteria/Anoxybacillus_flavithermus_WK1/NC_011567.ptt	0.0353107	0.0320232	-3.44129	0.000110316	21
#===	2862	95	20	1	/am/ftp-genomes/Bacteria/Cyanobacteria_bacterium_Yellowstone_B-Prime/NC_007776.ptt	0.0331936	0.490915	-0.711485	0.00021283	22
#===	2918	92	20	2	/am/ftp-genomes/Bacteria/Pelotomaculum_thermopropionicum_SI/NC_009454.ptt	0.0315284	0.130019	-2.04008	0.000392752	23
#===	3445	42	20	1	/am/ftp-genomes/Bacteria/Geobacter_sulfurreducens/NC_002939.ptt	0.0121916	0.217554	-1.52531	0.00069458	24
#===	356	1	20	0	/am/ftp-genomes/Bacteria/Rhizobium_etli_CIAT_652/NC_010996.ptt	0.00280899	1	0	0.00117923	25
#===	3601	66	20	0	/am/ftp-genomes/Bacteria/Ralstonia_metallidurans_CH34/NC_007973.ptt	0.0183282	1	0	0.00192503	26
#===	3754	64	20	1	/am/ftp-genomes/Bacteria/Cellvibrio_japonicus_Ueda107/NC_010995.ptt	0.0170485	0.291007	-1.23441	0.00302614	27
#===	3785	32	20	2	/am/ftp-genomes/Bacteria/Cytophaga_hutchinsonii_ATCC_33406/NC_008255.ptt	0.00845443	0.0122745	-4.40023	0.00458718	28
#===	4039	41	20	1	/am/ftp-genomes/Bacteria/Stenotrophomonas_maltophilia_R551_3/NC_011071.ptt	0.010151	0.184585	-1.68965	0.0067137	29
#===	4064	45	20	0	/am/ftp-genomes/Bacteria/Syntrophobacter_fumaroxidans_MPOB/NC_008554.ptt	0.0110728	1	0	0.00949851	30
#===	4111	50	20	1	/am/ftp-genomes/Bacteria/Shewanella_ANA-3/NC_008577.ptt	0.0121625	0.217093	-1.52743	0.0130049	31
#===	4124	155	20	1	/am/ftp-genomes/Bacteria/Aromatoleum_aromaticum_EbN1/NC_006513.ptt	0.0375849	0.535218	-0.62508	0.0172494	32
#===	4128	65	20	2	/am/ftp-genomes/Bacteria/Pseudomonas_stutzeri_A1501/NC_009434.ptt	0.0157461	0.0390437	-3.24307	0.0221857	33
#===	4357	88	20	0	/am/ftp-genomes/Bacteria/Geobacter_uraniumreducens_Rf4/NC_009483.ptt	0.0201974	1	0	0.0276955	34
#===	4397	20	20	0	/am/ftp-genomes/Bacteria/Rhodopseudomonas_palustris_BisB5/NC_007958.ptt	0.00454856	1	0	0.0335858	35
#===	4430	107	20	1	/am/ftp-genomes/Bacteria/Burkholderia_xenovorans_LB400/NC_007951.ptt	0.0241535	0.38676	-0.94995	0.0395975	36
#===	4540	161	20	0	/am/ftp-genomes/Bacteria/Methanosarcina_acetivorans/NC_003552.ptt	0.0354626	1	0	0.0454235	37
#===	4746	97	20	1	/am/ftp-genomes/Bacteria/Xanthobacter_autotrophicus_Py2/NC_009720.ptt	0.0204383	0.338338	-1.08371	0.0507355	38
#===	4850	36	20	0	/am/ftp-genomes/Bacteria/Sphingomonas_wittichii_RW1/NC_009511.ptt	0.00742268	1	0	0.0552156	39
#===	630	28	20	1	/am/ftp-genomes/Bacteria/Methylibium_petroleiphilum_PM1/NC_008826.ptt	0.0444444	0.597173	-0.515549	0.058589	40
#===	6312	450	20	1	/am/ftp-genomes/Bacteria/Microcystis_aeruginosa_NIES_843/NC_010296.ptt	0.0712928	0.772188	-0.258527	0.0606523	41
#===	6717	55	20	0	/am/ftp-genomes/Bacteria/Bradyrhizobium_ORS278/NC_009445.ptt	0.00818818	1	0	0.0612932	42
#===	6743	122	20	0	/am/ftp-genomes/Bacteria/Mesorhizobium_loti/NC_002678.ptt	0.0180928	1	0	0.0605004	43
#===	7769	79	20	0	/am/ftp-genomes/Bacteria/Streptomyces_coelicolor/NC_003888.ptt	0.0101686	1	0	0.0583607	44
#===	802	47	20	5	/am/ftp-genomes/Bacteria/Rhodobacter_sphaeroides_ATCC_17025/NC_009429.ptt	0.0586035	0.00509892	-5.27873	0.0550456	45
							3.68873e-19	-42.4438	0.632529
